# Supplementary material for: Who are the most affected by Bothrops snakebite envenoming in Brazil? A Clinical-epidemiological profile study among the regions of the country
Source: PLoS Negl Trop Dis. 2023 Oct 19;17(10):e0011708. doi: 10.1371/journal.pntd.0011708 (PMC10617728; doi:10.1371/journal.pntd.0011708)
Supplement: S1 Data — (XLSX) [file pntd.0011708.s001.xlsx]

## Sheet: Occurrance and Incidence
	REGION /YEAR	BOTHROPS SNAKEBITE ENVENOMING BY REGION AND FEDERAL UNITY (2012-2021)
	NORTH	2012	2013	2014	2015	2016	2017	2018	2019	2020	2021	TOTAL
	Rondônia	348	337	404	394	375	369	464	478	486	419	4074
	Acre	242	283	284	343	325	321	330	348	354	339	3169
	Amazonas	1063	1216	1165	1023	1099	1287	1467	1754	1776	1800	13650
	Roraima	295	281	275	242	257	349	404	358	302	280	3043
	Pará	4187	4650	4580	4507	4394	4486	4498	5007	5046	4790	46145
	Amapá	251	251	329	296	286	349	394	459	367	400	3382
	Tocantins	690	602	581	603	588	440	536	612	595	435	5682
	TOTAL	7076	7620	7618	7408	7324	7601	8093	9016	8926	8463	79145
	NORTHEAST	2012	2013	2014	2015	2016	2017	2018	2019	2020	2021	TOTAL
	Maranhão	1075	1032	1113	1084	752	835	970	1346	1462	1581	11250
	Piauí	109	72	74	76	88	96	101	136	158	198	1108
	Ceará	378	285	255	376	451	463	457	577	528	503	4273
	Rio Grande do Norte	156	71	102	158	223	247	231	358	391	316	2253
	Paraíba	184	105	108	213	222	210	207	281	340	265	2135
	Pernambuco	215	145	128	238	291	219	248	286	294	377	2441
	Alagoas	82	104	79	100	106	101	93	105	83	114	967
	Sergipe	54	49	34	105	50	77	59	84	48	72	632
	Bahia	1913	1881	1581	1750	1779	1831	1560	1690	1899	1851	17735
	TOTAL	4166	3744	3474	4100	3962	4079	3926	4863	5203	5277	42794
	SOUTHEAST	2012	2013	2014	2015	2016	2017	2018	2019	2020	2021	TOTAL
	Minas Gerais	2609	2491	1799	1805	1567	2066	2126	2138	2173	1814	20588
	Espírito Santo	777	790	577	596	500	586	743	595	6	1	5171
	Rio de Janeiro	503	476	396	452	430	498	522	534	489	372	4672
	São Paulo	1216	1078	1200	1188	1038	1318	1245	1228	1238	1229	11978
	TOTAL	5105	4835	3972	4041	3535	4468	4636	4495	3906	3416	42409
	SOUTH	2012	2013	2014	2015	2016	2017	2018	2019	2020	2021	TOTAL
	Paraná	528	494	545	543	571	545	443	468	416	391	4944
	Santa Catarina	623	552	577	581	541	544	501	494	534	482	5429
	Rio Grande do Sul	707	652	659	720	689	705	565	588	483	432	6200
	TOTAL	1858	1698	1781	1844	1801	1794	1509	1550	1433	1305	16573
	MIDWEST	2012	2013	2014	2015	2016	2017	2018	2019	2020	2021	TOTAL
	Mato Grosso do Sul	445	359	383	400	388	430	384	390	288	259	3726
	Mato Grosso	953	920	952	1061	1010	988	848	1083	971	853	9639
	Goiás	767	674	663	661	752	868	722	766	867	971	7711
	Distrito Federal	64	60	48	58	65	63	64	53	65	67	607
	TOTAL	2229	2013	2046	2180	2215	2349	2018	2292	2191	2150	21683
	TOTAL											202604
	FATAL CASES BY REGION AND FEDERAL UNITY (2012-2021)
	REGION / YEAR	2012	2013	2014	2015	2016	2017	2018	2019	2020	2021	Total
	NORTH	Deaths n°	Deaths n°	Deaths n°	Deaths n°	Deaths n°	Deaths n°	Deaths n°	Deaths n°	Deaths n°	Deaths n°	Deaths n°
	Rondônia	2	1	2	1	1	0	1	5	1	1	15
	Acre	1	1	0	0	0	0	1	0	0	0	3
	Amazonas	8	6	2	5	13	6	6	13	10	14	83
	Roraima	3	1	2	1	2	2	0	1	2	2	16
	Pará	14	19	22	6	10	9	7	21	22	14	144
	Amapá	0	0	1	1	1	0	0	1	0	3	7
	Tocantins	0	3	0	1	2	1	2	2	2	1	14
	TOTAL	28	31	29	15	29	18	17	43	37	35	282
	NORTHEAST	Deaths n°	Deaths n°	Deaths n°	Deaths n°	Deaths n°	Deaths n°	Deaths n°	Deaths n°	Deaths n°	Deaths n°	Deaths n°
	Maranhão	5	2	5	6	2	2	6	9	3	13	53
	Piauí	1	1	0	2	0	1	0	0	0	1	6
	Ceará	3	1	1	3	3	3	1	4	5	0	24
	Rio Grande do Norte	1	1	0	1	1	0	0	3	2	2	11
	Paraíba	2	0	0	0	2	1	4	2	1	3	15
	Pernambuco	1	2	1	2	2	0	1	0	2	1	12
	Alagoas	1	0	0	0	0	0	0	0	0	0	1
	Sergipe	0	0	0	1	2	1	1	1	0	0	6
	Bahia	12	8	7	5	10	13	10	6	9	6	86
	TOTAL	26	15	14	20	22	21	23	25	22	26	214
	SOUTHEAST	Deaths n°	Deaths n°	Deaths n°	Deaths n°	Deaths n°	Deaths n°	Deaths n°	Deaths n°	Deaths n°	Deaths n°	Deaths n°
	Minas Gerais	7	4	8	2	6	2	4	7	6	11	57
	Espírito Santo	0	2	1	2	1	0	1	0	0	0	7
	Rio de Janeiro	0	1	0	2	1	1	4	2	2	0	13
	São Paulo	2	1	2	5	7	4	3	6	5	5	40
	TOTAL	9	8	11	11	15	7	12	15	13	16	117
	SOUTH	Deaths n°	Deaths n°	Deaths n°	Deaths n°	Deaths n°	Deaths n°	Deaths n°	Deaths n°	Deaths n°	Deaths n°	Deaths n°
	Paraná	1	1	3	1	2	1	2	3	2	3	19
	Santa Catarina	1	2	0	2	1	2	2	1	0	3	14
	Rio Grande do Sul	3	2	4	1	1	2	3	0	3	3	22
	TOTAL	5	5	7	4	4	5	7	4	5	9	55
	MIDWEST	Deaths n°	Deaths n°	Deaths n°	Deaths n°	Deaths n°	Deaths n°	Deaths n°	Deaths n°	Deaths n°	Deaths n°	Deaths n°
	Mato Grosso do Sul	1	0	1	0	0	0	2	1	1	0	6
	Mato Grosso	4	3	4	4	4	8	5	5	6	7	50
	Goiás	4	7	4	5	4	5	2	4	3	2	40
	Distrito Federal	0	1	0	0	1	0	0	0	0	0	2
	TOTAL	9	11	9	9	9	13	9	10	10	9	98
	INCIDENCE BY REGION AND FEDERAL UNITY (2012-2021)
	NORTH	2012	2013	2014	2015	2016	2017	2018	2019	2020	2021	Mean
	Rondônia	21.8866	19.4999	23.1051	22.2825	20.9816	20.4343	26.3998	26.8959	27.0532	23.0819	23.0805
	Acre	31.8931	36.4473	35.9448	42.6875	39.7949	38.6925	37.9631	39.4587	39.5765	37.3811	38.4528
	Amazonas	29.6019	31.9334	30.0743	25.9754	27.4636	31.6713	35.9505	42.3202	42.2082	42.1546	33.3142
	Roraima	62.8296	57.5735	55.3391	47.8578	49.9777	66.7769	70.0698	59.0992	47.8468	42.8979	55.9119
	Pará	53.7307	58.3463	56.7258	55.1307	53.1143	53.6178	52.8338	58.2015	58.0618	54.5737	55.514
	Amapá	35.9289	34.1498	43.8134	38.6081	36.5591	43.7496	47.4988	54.2726	42.5866	45.5782	41.1149
	Tocantins	48.6706	40.7262	38.8141	39.7987	38.3586	28.3835	34.4644	38.9099	37.4155	27.063	39.2204
	TOTAL	40.6488	39.8109	40.5452	38.9058	38.0357	40.4751	43.5972	45.594	42.107	38.9615	40.9441
	NORTHEAST	2012	2013	2014	2015	2016	2017	2018	2019	2020	2021	Mean
	Maranhão	16.0106	3.41	7.63	15.7005	10.8139	11.9282	13.7881	19.0242	20.5493	22.1018	14.4092
	Piauí	3.44855	2.26119	2.31632	2.37201	2.73957	2.98205	3.09386	4.15492	4.8149	6.01954	3.50017
	Ceará	4.39228	3.31164	2.8837	4.2226	5.03143	5.13278	5.03545	6.31839	5.74719	5.44338	4.8144
	Rio Grande do Norte	4.83242	2.10435	2.99251	4.59012	6.41727	7.04305	6.63982	10.2086	11.0634	8.87415	6.442
	Paraíba	4.8532	2.68239	2.73842	5.36227	5.55081	5.21667	5.17954	6.99331	8.41735	6.52725	5.41946
	Pernambuco	2.40734	1.57462	1.37965	2.54677	3.09234	2.31177	2.61155	2.99255	3.05721	3.89672	2.66567
	Alagoas	2.59045	3.28545	2.37828	2.99318	3.15574	2.99186	2.79883	3.1462	2.47647	3.38746	2.92676
	Sergipe	2.55819	2.32132	1.53183	4.68136	2.20675	3.36521	2.58964	3.65425	2.07002	3.07893	2.88999
	Bahia	13.4953	12.5032	10.4519	11.5102	11.6453	11.9327	10.5316	11.3628	12.7188	12.3521	12.2704
	TOTAL	6.06536	3.71713	3.81141	5.99767	5.62812	5.87825	5.80759	7.53947	7.87941	7.9646	6.14868
	SOUTHEAST	2012	2013	2014	2015	2016	2017	2018	2019	2020	2021	Mean
	Minas Gerais	13.14	12.0961	8.67653	8.64915	7.46277	9.78241	10.1042	10.0998	10.2054	8.51937	10.2164
	Espírito Santo	21.7156	20.5763	14.8518	15.1657	12.5827	14.5903	18.7041	14.806	0.147636	0.024606	14.3434
	Rio de Janeiro	3.09894	2.9079	2.40566	2.73111	2.58476	2.97865	3.04197	3.09297	2.81582	2.14209	2.78172
	São Paulo	2.90206	2.46887	2.72509	2.67589	2.31957	2.92273	2.73392	2.67427	2.67448	2.65504	2.70524
	TOTAL	10.2142	9.51231	7.16477	7.30547	6.23746	7.56853	8.64606	7.66825	3.96083	3.33528	7.51169
	SOUTH	2012	2013	2014	2015	2016	2017	2018	2019	2020	2021	Mean
	Paraná	4.99161	4.49194	4.91802	4.86428	5.07884	4.81411	3.90345	4.09307	3.6121	3.37142	4.55225
	Santa Catarina	9.75986	8.32045	8.57719	8.52007	7.82861	7.77014	7.08078	6.89483	7.36298	6.56812	8.01791
	Rio Grande do Sul	6.56416	5.84018	5.88011	6.40115	6.10464	6.22632	4.98693	5.16821	4.22832	3.76745	5.70807
	TOTAL	7.10521	6.21753	6.45844	6.59517	6.33736	6.27019	5.32372	5.38537	5.0678	4.569	6.09274
	MIDWEST	2012	2013	2014	2015	2016	2017	2018	2019	2020	2021	Mean
	Mato Grosso do Sul	17.7638	13.8756	14.6202	15.0873	14.4647	15.8488	13.9737	14.0339	10.2513	9.12233	14.1042
	Mato Grosso	30.5906	28.9116	29.5253	32.4913	30.5548	29.5406	24.6369	31.0808	27.5366	23.9121	29.3088
	Goiás	12.4614	10.4755	10.1637	9.99897	11.2308	12.8047	10.4318	10.9142	12.188	13.4738	11.5428
	Distrito Federal	2.41643	2.15072	1.68281	1.98982	2.18325	2.07275	2.15148	1.75772	2.12756	2.16525	2.1115
	TOTAL	15.8081	13.8534	13.998	14.8919	14.6084	15.0667	12.7984	14.4467	13.0259	12.1684	14.2668
	REGION	NUMBER OF INHABITANTS BY REGION/STATES
	NORTH	2012	2013	2014	2015	2016	2017	2018	2019	2020	2021	Mean
	Rondônia	1590011	1728214	1748531	1768204	1787279	1805788	1757589	1777225	1796460	1815278	1.75746e+06
	Acre	758786	776463	790101	803513	816687	829619	869265	881935	894470	906876	832772
	Amazonas	3590985	3807921	3873743	3938336	4001667	4063614	4080611	4144597	4207714	4269995	3.99792e+06
	Roraima	469524	488072	496936	505665	514229	522636	576568	605761	631181	652713	546328
	Pará	7792561	7969654	8073924	8175113	8272724	8366628	8513497	8602865	8690745	8777124	8.32348e+06
	Amapá	698602	734996	750912	766679	782295	797722	829494	845731	861773	877613	794582
	Tocantins	1417694	1478164	1496880	1515126	1532902	1550194	1555229	1572866	1590248	1607363	1.53167e+06
	TOTAL	16318163	16983484	17231027	17472636	17707783	17936201	18182253	18430980	18672591	18906962	17784208
	NORTHEAST	2012	2013	2014	2015	2016	2017	2018	2019	2020	2021	Mean
	Maranhão	6714314	6794301	6850884	6904241	6954036	7000229	7035055	7075181	7114598	7153262	6.95961e+06
	Piauí	3160748	3184166	3194718	3204028	3212180	3219257	3264531	3273227	3281480	3289290	3.22836e+06
	Ceará	8606005	8778576	8842791	8904459	8963663	9020460	9075649	9132078	9187103	9240580	8.97514e+06
	Rio Grande do Norte	3228198	3373959	3408510	3442175	3474998	3507003	3479010	3506853	3534165	3560903	3.45158e+06
	Paraíba	3815171	3914421	3943885	3972202	3999415	4025558	3996496	4018127	4039277	4059905	3.97845e+06
	Pernambuco	8931028	9208550	9277727	9345173	9410336	9473266	9496294	9557071	9616621	9674793	9.39909e+06
	Alagoas	3165472	3300935	3321730	3340932	3358963	3375823	3322820	3337357	3351543	3365351	3.32409e+06
	Sergipe	2110867	2195662	2219574	2242937	2265779	2288116	2278308	2298696	2318822	2338474	2.25572e+06
	Bahia	14175341	15044137	15126371	15203934	15276566	15344447	14812617	14873064	14930634	14985284	1.49772e+07
	TOTAL	53907144	55794707	56186190	56560081	56915936	57254159	56760780	57071654	57374243	57667842	5.65493e+07
	SOUTHEAST	2012	2013	2014	2015	2016	2017	2018	2019	2020	2021	Mean
	Minas Gerais	19855332	20593356	20734097	20869101	20997560	21119536	21040662	21168791	21292666	21411923	2.09083e+07
	Espírito Santo	3578067	3839366	3885049	3929911	3973697	4016356	3972388	4018650	4064052	4108508	3.9386e+06
	Rio de Janeiro	16231365	16369179	16461173	16550024	16635996	16718956	17159960	17264943	17366189	17463349	1.68221e+07
	São Paulo	41901219	43663669	44035304	44396484	44749699	45094866	45538936	45919049	46289333	46649132	4.48238e+07
	TOTAL	81565983	84465570	85115623	85745520	86356952	86949714	87711946	88371433	89012240	89632912	8.64928e+07
	SOUTH	2012	2013	2014	2015	2016	2017	2018	2019	2020	2021	Mean
	Paraná	10577755	10997465	11081692	11163018	11242720	11320892	11348937	11433957	11516840	11597484	11228076
	Santa Catarina	6383286	6634254	6727148	6819190	6910553	7001161	7075494	7164788	7252502	7338473	6.93068e+06
	Rio Grande do Sul	10770603	11164043	11207274	11247972	11286500	11322895	11329605	11377239	11422973	11466630	1.12596e+07
	TOTAL	27731644	28795762	29016114	29230180	29439773	29644948	29754036	29975984	30192315	30402587	2.94183e+07
	MIDWEST	2012	2013	2014	2015	2016	2017	2018	2019	2020	2021	Mean
	Mato Grosso do Sul	2505088	2587269	2619657	2651235	2682386	2713147	2748023	2778986	2809394	2839188	2.69344e+06
	Mato Grosso	3115336	3182113	3224357	3265486	3305531	3344544	3441998	3484466	3526220	3567234	3.34573e+06
	Goiás	6154996	6434048	6523222	6610681	6695855	6778772	6921161	7018354	7113540	7206589	6.74572e+06
	Distrito Federal	2648532	2789761	2852372	2914830	2977216	3039444	2974703	3015268	3055149	3094325	2936160
	TOTAL	14423952	14993191	15219608	15442232	15660988	15875907	16085885	16297074	16504303	16707336	1.5721e+07

## Sheet: Anatomical location of the bite
	Total number of occurrances - snakebite envenoming by Bothrops in Brazil (2012)														Total number of occurrances - snakebite envenoming by Bothrops in Brazil (2013)														Total number of occurrances - snakebite envenoming by Bothrops in Brazil (2014)														Total number of occurrances - snakebite envenoming by Bothrops in Brazil (2015)
	Region/Snakebite site	Head	Arm	Forearm	Hand	Finger	Torso	Thigh	Leg	Foot	Toe	Ignored	Total		Region/Snakebite site	Head	Arm	Forearm	Hand	Finger	Torso	Thigh	Leg	Foot	Toe	Ignored	Total		Region/Snakebite site	Head	Arm	Forearm	Hand	Finger	Torso	Thigh	Leg	Foot	Toe	Ignored	Total		Region/Snakebite site	Head	Arm	Forearm	Hand	Finger	Torso
	NORTH														NORTH														NORTH														NORTH
	Rondônia	0	3	2	25	13	3	4	92	181	23	2	348		Rondônia	5	5	2	22	19	1	5	85	170	18	5	337		Rondônia	4	1	6	24	22	3	4	84	225	29	2	404		Rondônia	4	1	6	24	22	3
	Acre	3	7	3	14	8	2	4	50	134	16	1	242		Acre	5	9	9	33	9	5	6	64	125	17	1	283		Acre	6	10	9	17	8	7	5	55	142	23	2	284		Acre	6	10	9	17	8	7
	Amazonas	15	22	18	80	31	5	13	273	541	61	4	1063		Amazonas	18	23	9	108	31	5	12	306	618	78	8	1216		Amazonas	12	12	6	93	24	6	19	277	644	66	6	1165		Amazonas	12	12	6	93	24	6
	Roraima	4	4	0	21	12	0	3	50	175	23	3	295		Roraima	5	5	5	24	7	2	6	34	181	8	4	281		Roraima	5	3	2	26	5	3	1	48	157	18	7	275		Roraima	5	3	2	26	5	3
	Pará	45	65	45	322	111	17	53	978	2256	256	39	4187		Pará	33	67	49	395	162	25	51	1036	2548	253	31	4650		Pará	54	77	50	372	140	20	57	1034	2513	237	26	4580		Pará	54	77	50	372	140	20
	Amapá	2	1	1	12	7	1	0	43	163	19	2	251		Amapá	5	1	4	21	7	1	1	43	154	6	8	251		Amapá	2	5	0	31	12	3	1	55	179	30	11	329		Amapá	2	5	0	31	12	3
	Tocantins	6	9	8	69	27	3	2	128	383	47	8	690		Tocantins	7	11	3	63	14	1	4	123	339	34	3	602		Tocantins	3	8	7	47	22	2	2	115	346	25	4	581		Tocantins	3	8	7	47	22	2
	TOTAL	75	111	77	543	209	31	79	1614	3833	445	59	7076		TOTAL	78	121	81	666	249	40	85	1691	4135	414	60	7620		TOTAL	86	116	80	610	233	44	89	1668	4206	428	58	7618		TOTAL	86	116	80	610	233	44
	NORTHEAST														NORTHEAST														NORTHEAST														NORTHEAST
	Maranhão	7	20	9	109	47	2	4	181	607	86	3	1075		Maranhão	8	17	8	115	35	3	5	188	586	60	7	1032		Maranhão	11	26	13	104	52	4	9	192	635	64	3	1113		Maranhão	12	28	9	96	34	7
	Piauí	1	2	3	17	12	1	2	12	44	13	2	109		Piauí	1	1	0	11	14	1	0	8	29	5	2	72		Piauí	1	3	2	9	5	1	2	8	36	7	0	74		Piauí	2	1	0	17	12	0
	Ceará	1	6	9	53	37	2	1	46	176	43	4	378		Ceará	6	7	1	38	17	1	2	23	155	32	3	285		Ceará	7	5	2	37	25	0	1	20	134	23	1	255		Ceará	7	6	0	44	34	7
	Rio Grande do Norte	0	3	0	23	21	0	0	3	76	15	15	156		Rio Grande do Norte	0	1	1	10	5	0	0	3	40	6	5	71		Rio Grande do Norte	1	2	0	7	7	0	0	9	51	13	12	102		Rio Grande do Norte	0	2	1	13	18	0
	Paraíba	0	5	2	24	25	0	1	7	93	22	5	184		Paraíba	1	2	2	17	16	0	0	10	45	10	2	105		Paraíba	0	1	3	18	13	0	1	10	45	16	1	108		Paraíba	1	0	2	24	33	0
	Pernambuco	2	6	1	42	27	0	1	8	99	25	4	215		Pernambuco	3	4	4	32	12	1	1	13	52	15	8	145		Pernambuco	0	0	2	14	14	1	0	16	66	12	3	128		Pernambuco	1	7	1	28	15	0
	Alagoas	0	1	1	12	11	0	0	16	32	6	3	82		Alagoas	0	0	2	11	8	1	0	22	52	5	3	104		Alagoas	1	0	1	9	5	0	1	16	37	8	1	79		Alagoas	0	1	0	11	8	0
	Sergipe	0	3	1	5	3	1	0	8	25	4	4	54		Sergipe	0	1	1	5	7	0	0	11	21	1	2	49		Sergipe	0	1	0	2	4	0	0	7	16	0	4	34		Sergipe	1	2	0	8	3	0
	Bahia	22	40	24	242	119	11	7	259	966	177	46	1913		Bahia	21	28	24	235	142	10	16	225	966	182	32	1881		Bahia	17	25	24	200	105	12	18	231	776	143	30	1581		Bahia	27	33	20	240	153	6
	TOTAL	33	86	50	527	302	17	16	540	2118	391	86	4166		TOTAL	40	61	43	474	256	17	24	503	1946	316	64	3744		TOTAL	38	63	47	400	230	18	32	509	1796	286	55	3474		TOTAL	51	80	33	481	310	20
	SOUTHEAST														SOUTHEAST														SOUTHEAST														SOUTHEAST
	Minas Gerais	30	44	55	330	198	11	17	424	1243	235	22	2609		Minas Gerais	22	55	49	355	224	11	16	414	1133	187	25	2491		Minas Gerais	15	41	40	265	136	11	18	355	798	116	4	1799		Minas Gerais	20	38	34	298	154	5
	Espírito Santo	3	22	18	126	93	4	4	78	353	74	2	777		Espírito Santo	4	19	16	127	78	2	8	103	358	69	6	790		Espírito Santo	8	8	13	98	47	1	3	75	272	46	6	577		Espírito Santo	9	14	16	103	52	0
	Rio de Janeiro	4	6	5	85	39	3	2	81	238	34	6	503		Rio de Janeiro	4	9	11	84	31	1	2	87	213	28	6	476		Rio de Janeiro	1	6	11	58	25	0	1	59	186	38	11	396		Rio de Janeiro	3	18	5	69	34	1
	São Paulo	18	27	33	192	127	7	9	237	472	81	13	1216		São Paulo	16	25	28	185	120	9	18	203	400	68	6	1078		São Paulo	15	24	28	221	118	7	11	217	477	63	19	1200		São Paulo	19	33	29	196	127	5
	TOTAL	55	99	111	733	457	25	32	820	2306	424	43	5105		TOTAL	46	108	104	751	453	23	44	807	2104	352	43	4835		TOTAL	39	79	92	642	326	19	33	706	1733	263	40	3972		TOTAL	51	103	84	666	367	11
	SOUTH														SOUTH														SOUTH														SOUTH
	Paraná	8	16	15	55	54	1	5	99	224	49	2	528		Paraná	2	14	12	74	41	5	2	98	209	35	2	494		Paraná	11	14	10	73	41	6	5	126	220	36	3	545		Paraná	4	8	14	60	47	2
	Santa Catarina	3	11	14	93	79	2	5	114	248	51	3	623		Santa Catarina	8	16	18	91	65	1	8	99	209	36	1	552		Santa Catarina	8	9	6	90	66	0	4	103	235	56	0	577		Santa Catarina	8	8	12	110	64	2
	Rio Grande do Sul	5	25	9	87	63	2	4	124	316	42	30	707		Rio Grande do Sul	4	9	11	93	47	6	4	115	299	44	20	652		Rio Grande do Sul	1	13	5	102	58	5	6	127	289	31	22	659		Rio Grande do Sul	12	23	14	97	75	6
	TOTAL	16	52	38	235	196	5	14	337	788	142	35	1858		TOTAL	14	39	41	258	153	12	14	312	717	115	23	1698		TOTAL	20	36	21	265	165	11	15	356	744	123	25	1781		TOTAL	24	39	40	267	186	10
	MIDWEST														MIDWEST														MIDWEST														MIDWEST
	Mato Grosso do Sul	2	9	8	45	41	0	4	79	235	19	3	445		Mato Grosso do Sul	4	9	6	48	14	0	1	75	185	15	2	359		Mato Grosso do Sul	6	3	7	52	17	0	3	78	193	20	4	383		Mato Grosso do Sul	5	4	5	52	19	1
	Mato Grosso	10	10	10	107	53	2	14	176	504	55	12	953		Mato Grosso	4	16	14	99	42	1	12	207	459	54	12	920		Mato Grosso	8	18	10	104	60	4	5	182	493	60	8	952		Mato Grosso	13	13	12	126	51	3
	Goiás	8	12	15	107	66	2	2	154	348	45	8	767		Goiás	5	10	12	79	43	0	3	161	316	39	6	674		Goiás	6	13	8	86	49	3	6	160	277	45	10	663		Goiás	3	15	8	81	66	3
	Distrito Federal	1	1	1	5	5	1	0	14	27	4	5	64		Distrito Federal	0	0	0	6	1	0	1	15	25	4	8	60		Distrito Federal	1	2	0	6	0	1	1	7	27	1	2	48		Distrito Federal	2	0	0	1	3	1
	TOTAL	21	32	34	264	165	5	20	423	1114	123	28	2229		TOTAL	13	35	32	232	100	1	17	458	985	112	28	2013		TOTAL	21	36	25	248	126	8	15	427	990	126	24	2046		TOTAL	23	32	25	260	139	8
	Total number of occurrances - snakebite envenoming by Bothrops in Brazil (2017)														Total number of occurrances - snakebite envenoming by Bothrops in Brazil (2018)														Total number of occurrances - snakebite envenoming by Bothrops in Brazil (2019)														Total number of occurrances - snakebite envenoming by Bothrops in Brazil (2020)
	Region/Snakebite site	Head	Arm	Forearm	Hand	Finger	Torso	Thigh	Leg	Foot	Toe	Ignored	Total		Region/Snakebite site	Head	Arm	Forearm	Hand	Finger	Torso	Thigh	Leg	Foot	Toe	Ignored	Total		Region/Snakebite site	Head	Arm	Forearm	Hand	Finger	Torso	Thigh	Leg	Foot	Toe	Ignored	Total		Region/Snakebite site	Head	Arm	Forearm	Hand	Finger	Torso
	NORTH														NORTH														NORTH														NORTH
	Rondônia	1	4	4	23	20	0	2	111	167	31	6	369		Rondônia	2	7	8	36	19	1	5	133	208	39	6	464		Rondônia	7	12	9	33	11	2	7	107	261	29	0	478		Rondônia	6	7	5	42	8	2
	Acre	5	10	2	34	13	3	3	66	161	18	6	321		Acre	2	6	4	36	14	1	5	85	161	11	5	330		Acre	10	9	7	33	9	5	4	85	168	14	4	348		Acre	7	7	8	20	8	3
	Amazonas	11	15	9	64	35	9	17	351	682	90	4	1287		Amazonas	15	14	17	89	52	8	17	394	768	89	4	1467		Amazonas	13	20	15	124	47	8	20	464	946	94	3	1754		Amazonas	18	30	17	142	57	5
	Roraima	5	5	5	24	11	3	8	60	188	31	9	349		Roraima	1	2	2	30	13	3	7	69	245	22	10	404		Roraima	3	2	2	19	6	0	0	53	241	28	4	358		Roraima	7	7	1	28	10	1
	Pará	47	74	47	403	144	14	35	1010	2409	273	30	4486		Pará	57	57	36	383	156	19	43	1112	2364	246	25	4498		Pará	44	70	44	394	162	22	66	1212	2689	266	38	5007		Pará	60	73	35	398	141	29
	Amapá	4	6	1	26	8	0	4	74	198	23	5	349		Amapá	8	3	3	27	11	4	2	74	238	21	3	394		Amapá	6	6	2	30	20	1	7	87	269	26	5	459		Amapá	5	8	6	18	13	1
	Tocantins	2	10	2	38	15	1	3	90	253	18	8	440		Tocantins	10	5	4	45	26	0	3	102	310	26	5	536		Tocantins	4	4	7	69	23	2	6	112	345	38	2	612		Tocantins	6	5	5	57	18	3
	TOTAL	75	124	70	612	246	30	72	1762	4058	484	68	7601		TOTAL	95	94	74	646	291	36	82	1969	4294	454	58	8093		TOTAL	87	123	86	702	278	40	110	2120	4919	495	56	9016		TOTAL	109	137	77	705	255	44
	NORTHEAST														NORTHEAST														NORTHEAST														NORTHEAST
	Maranhão	8	15	8	86	32	2	2	185	452	39	6	835		Maranhão	11	20	8	111	40	4	10	207	493	61	5	970		Maranhão	21	26	14	145	47	6	6	236	766	70	9	1346		Maranhão	16	21	12	154	41	8
	Piauí	0	2	2	15	9	0	1	12	48	6	1	96		Piauí	1	3	1	16	11	0	1	20	38	10	0	101		Piauí	1	2	3	20	15	1	0	16	61	16	1	136		Piauí	1	2	2	20	15	1
	Ceará	8	5	4	54	36	2	1	42	262	47	2	463		Ceará	4	6	8	65	39	1	0	37	229	65	3	457		Ceará	4	6	3	68	50	7	1	39	336	60	3	577		Ceará	9	13	4	69	37	0
	Rio Grande do Norte	3	2	1	20	25	1	0	23	126	37	9	247		Rio Grande do Norte	3	1	3	23	20	0	0	15	120	28	18	231		Rio Grande do Norte	4	5	9	52	31	0	1	21	161	59	15	358		Rio Grande do Norte	1	7	4	32	47	1
	Paraíba	2	3	4	16	30	0	0	16	95	37	7	210		Paraíba	1	4	3	28	22	1	1	12	97	33	5	207		Paraíba	2	5	5	27	39	3	3	21	136	36	4	281		Paraíba	1	6	3	45	28	3
	Pernambuco	2	3	1	43	22	1	0	14	110	17	6	219		Pernambuco	3	3	3	41	27	1	0	28	116	22	4	248		Pernambuco	10	3	2	37	28	0	0	31	129	36	10	286		Pernambuco	2	8	1	33	24	0
	Alagoas	0	0	0	6	13	2	1	14	53	11	1	101		Alagoas	1	0	1	8	9	0	1	19	47	7	0	93		Alagoas	2	2	2	11	8	0	1	22	52	4	1	105		Alagoas	0	3	0	10	6	0
	Sergipe	1	0	0	12	4	0	0	13	35	3	9	77		Sergipe	1	0	0	6	4	0	2	13	28	3	2	59		Sergipe	0	0	5	12	4	0	1	11	37	7	7	84		Sergipe	1	0	0	3	3	0
	Bahia	19	34	22	262	160	4	8	230	864	203	25	1831		Bahia	19	29	24	212	142	5	11	238	710	152	18	1560		Bahia	22	25	23	205	133	11	13	216	847	165	30	1690		Bahia	31	27	28	240	160	7
	TOTAL	43	64	42	514	331	12	13	549	2045	400	66	4079		TOTAL	44	66	51	510	314	12	26	589	1878	381	55	3926		TOTAL	66	74	66	577	355	28	26	613	2525	453	80	4863		TOTAL	62	87	54	606	361	20
	SOUTHEAST														SOUTHEAST														SOUTHEAST														SOUTHEAST
	Minas Gerais	24	45	43	345	213	10	13	318	889	154	12	2066		Minas Gerais	19	53	55	336	230	10	12	354	895	150	12	2126		Minas Gerais	22	46	44	322	204	17	15	363	939	158	8	2138		Minas Gerais	33	43	47	333	208	14
	Espírito Santo	5	24	16	108	56	1	3	88	240	42	3	586		Espírito Santo	9	21	15	149	94	5	8	100	272	56	14	743		Espírito Santo	2	15	8	104	68	4	2	80	254	47	11	595		Espírito Santo	1	0	1	2	0	0
	Rio de Janeiro	10	9	9	101	34	4	2	68	221	26	14	498		Rio de Janeiro	7	11	11	97	42	0	6	89	230	23	6	522		Rio de Janeiro	6	13	9	83	56	2	2	83	229	40	11	534		Rio de Janeiro	8	10	9	81	41	1
	São Paulo	9	23	28	234	163	5	7	247	489	96	17	1318		São Paulo	17	34	28	244	132	4	12	233	460	76	5	1245		São Paulo	15	26	25	231	143	8	15	223	456	76	10	1228		São Paulo	12	19	16	210	146	8
	TOTAL	48	101	96	788	466	20	25	721	1839	318	46	4468		TOTAL	52	119	109	826	498	19	38	776	1857	305	37	4636		TOTAL	45	100	86	740	471	31	34	749	1878	321	40	4495		TOTAL	54	72	73	626	395	23
	SOUTH														SOUTH														SOUTH														SOUTH
	Paraná	2	11	18	87	46	8	7	106	230	28	2	545		Paraná	2	6	11	56	38	4	4	119	177	24	2	443		Paraná	6	13	10	66	48	4	4	111	178	28	0	468		Paraná	12	9	12	60	23	8
	Santa Catarina	6	14	13	101	58	1	6	99	202	41	3	544		Santa Catarina	1	12	9	69	56	4	4	108	203	35	0	501		Santa Catarina	6	9	9	84	59	3	6	86	196	31	5	494		Santa Catarina	3	19	11	114	59	1
	Rio Grande do Sul	4	22	14	124	58	3	4	153	283	32	8	705		Rio Grande do Sul	7	12	9	75	44	3	5	129	246	34	1	565		Rio Grande do Sul	8	13	4	103	36	4	1	120	263	27	9	588		Rio Grande do Sul	8	4	8	70	46	2
	TOTAL	12	47	45	312	162	12	17	358	715	101	13	1794		TOTAL	10	30	29	200	138	11	13	356	626	93	3	1509		TOTAL	20	35	23	253	143	11	11	317	637	86	14	1550		TOTAL	23	32	31	244	128	11
	MIDWEST														MIDWEST														MIDWEST														MIDWEST
	Mato Grosso do Sul	5	5	4	65	26	2	2	86	208	27	0	430		Mato Grosso do Sul	2	11	9	55	24	6	4	80	163	24	6	384		Mato Grosso do Sul	8	3	5	60	26	2	1	79	179	25	2	390		Mato Grosso do Sul	1	6	4	31	17	1
	Mato Grosso	6	23	11	109	53	9	9	212	489	63	4	988		Mato Grosso	9	10	15	95	45	4	7	180	433	48	2	848		Mato Grosso	8	22	15	104	49	5	8	238	554	78	2	1083		Mato Grosso	17	22	9	95	50	4
	Goiás	7	13	16	121	73	3	5	190	375	58	7	868		Goiás	8	13	11	98	54	2	4	179	323	29	1	722		Goiás	4	10	15	106	53	7	7	198	332	33	1	766		Goiás	3	28	13	117	54	7
	Distrito Federal	1	0	2	4	5	1	0	12	32	3	3	63		Distrito Federal	0	1	1	7	1	0	0	6	40	4	4	64		Distrito Federal	0	2	0	2	0	1	0	17	26	3	2	53		Distrito Federal	1	2	1	12	2	0
	TOTAL	19	41	33	299	157	15	16	500	1104	151	14	2349		TOTAL	19	35	36	255	124	12	15	445	959	105	13	2018		TOTAL	20	37	35	272	128	15	16	532	1091	139	7	2292		TOTAL	22	58	27	255	123	12
[truncated: 19 more columns]

## Sheet: Temporal itineraries (hr)
	ELAPSED TIME BETWEEN THE INCIDENT AND THE FIRST AID - BY REGION AND FU (2012)									ELAPSED TIME BETWEEN THE INCIDENT AND THE FIRST AID - BY REGION AND FU (2013)									ELAPSED TIME BETWEEN THE INCIDENT AND THE FIRST AID - BY REGION AND FU (2014)									ELAPSED TIME BETWEEN THE INCIDENT AND THE FIRST AID - BY REGION AND FU (2015)									ELAPSED TIME BETWEEN THE INCIDENT AND THE FIRST AID - BY REGION AND FU (2016)
	Elapsed Time (Hr)	0-1h	1-3h	3-6h	6-12h	12-24h	>24h	Ignored		Elapsed Time (Hr)	0-1h	1-3h	3-6h	6-12h	12-24h	>24h	Ignored		Elapsed Time (Hr)	0-1h	1-3h	3-6h	6-12h	12-24h	>24h	Ignored		Elapsed Time (Hr)	0-1h	1-3h	3-6h	6-12h	12-24h	>24h	Ignored		Elapsed Time (Hr)	0-1h	1-3h	3-6h	6-12h	12-24h	>24h	Ignored
	NORTH									NORTH									NORTH									NORTH									NORTH
	Rondônia	94	139	66	27	5	8	6		Rondônia	97	137	46	20	7	11	6		Rondônia	110	150	78	26	18	6	8		Rondônia	108	129	79	40	7	11	15		Rondônia	79	118	86	50	19	15	4
	Acre	61	61	38	11	31	29	7		Acre	76	58	56	17	26	42	3		Acre	63	79	64	17	20	31	6		Acre	93	79	72	27	16	42	10		Acre	56	90	77	20	25	37	14
	Amazonas	155	293	276	125	80	97	21		Amazonas	175	385	305	136	92	86	26		Amazonas	187	344	312	116	79	93	24		Amazonas	200	290	252	102	61	69	27		Amazonas	207	302	247	107	75	98	42
	Roraima	54	59	45	28	54	16	33		Roraima	56	53	50	24	29	19	44		Roraima	56	64	41	18	20	18	44		Roraima	50	58	37	21	31	22	18		Roraima	31	55	41	21	36	32	31
	Pará	601	1373	1048	472	283	182	100		Pará	824	1542	1028	497	274	190	138		Pará	753	1591	1054	471	244	164	141		Pará	874	1501	999	485	237	178	127		Pará	698	1501	1011	538	254	191	109
	Amapá	41	75	51	23	15	15	24		Amapá	47	59	40	23	17	24	19		Amapá	80	67	53	24	20	14	43		Amapá	47	57	50	30	26	18	47		Amapá	30	49	73	58	26	24	22
	Tocantins	162	251	167	42	14	28	15		Tocantins	147	219	142	31	19	24	10		Tocantins	157	207	124	33	21	15	8		Tocantins	182	223	108	41	15	15	8		Tocantins	171	186	127	37	22	18	13
	TOTAL	1168	2251	1691	728	482	375	206		TOTAL	1422	2453	1667	748	464	396	246		TOTAL	1406	2502	1726	705	422	341	274		TOTAL	1554	2337	1597	746	393	355	252		TOTAL	1272	2301	1662	831	457	415	235
	NORTHEAST									NORTHEAST									NORTHEAST									NORTHEAST									NORTHEAST
	Maranhão	205	422	221	67	59	61	17		Maranhão	218	360	221	79	63	54	12		Maranhão	234	437	189	78	56	49	20		Maranhão	260	400	216	61	52	39	22		Maranhão	157	244	164	64	24	32	18
	Piauí	23	40	24	5	3	4	6		Piauí	20	32	8	5	3	2	0		Piauí	17	32	16	3	1	2	0		Piauí	10	31	14	10	4	3	0		Piauí	16	35	18	3	6	1	6
	Ceará	105	175	47	12	10	9	10		Ceará	112	101	29	12	11	7	4		Ceará	111	78	24	10	11	9	2		Ceará	103	139	56	26	16	14	10		Ceará	123	109	64	78	39	17	14
	Rio Grande do Norte	41	51	17	8	0	11	16		Rio Grande do Norte	28	13	13	6	2	3	5		Rio Grande do Norte	30	31	15	5	4	1	6		Rio Grande do Norte	30	33	27	10	13	6	17		Rio Grande do Norte	23	68	65	21	9	10	10
	Paraíba	29	79	41	10	6	7	5		Paraíba	15	52	18	9	5	2	3		Paraíba	20	49	23	7	4	3	2		Paraíba	31	100	44	12	10	4	7		Paraíba	22	82	66	23	4	12	9
	Pernambuco	49	91	41	8	5	6	7		Pernambuco	40	44	32	8	5	8	4		Pernambuco	30	52	19	8	4	8	5		Pernambuco	48	89	44	8	14	9	17		Pernambuco	52	81	70	28	22	10	23
	Alagoas	11	46	15	2	3	0	3		Alagoas	27	38	15	4	4	3	5		Alagoas	14	32	16	7	0	3	6		Alagoas	28	40	19	1	2	4	3		Alagoas	33	35	15	2	6	6	6
	Sergipe	13	22	7	4	2	1	2		Sergipe	10	22	7	0	2	1	5		Sergipe	8	9	4	2	3	1	4		Sergipe	20	26	17	2	2	2	23		Sergipe	7	17	7	5	1	2	7
	Bahia	531	746	262	78	100	41	83		Bahia	567	729	226	97	93	33	84		Bahia	439	615	219	74	79	49	42		Bahia	509	704	223	77	69	35	78		Bahia	471	625	307	96	68	41	103
	TOTAL	1007	1672	675	194	188	140	149		TOTAL	1037	1391	569	220	188	113	122		TOTAL	903	1335	525	194	162	125	87		TOTAL	1039	1562	660	207	182	116	177		TOTAL	904	1296	776	320	179	131	196
	SOUTHEAST									SOUTHEAST									SOUTHEAST									SOUTHEAST									SOUTHEAST
	Minas Gerais	882	1073	329	75	66	63	67		Minas Gerais	936	1015	293	60	56	45	53		Minas Gerais	734	754	179	44	33	29	18		Minas Gerais	726	729	205	49	29	41	14		Minas Gerais	590	600	215	63	34	34	16
	Espírito Santo	427	253	29	10	13	21	13		Espírito Santo	430	257	19	12	10	9	45		Espírito Santo	301	172	30	8	7	7	41		Espírito Santo	311	190	23	10	11	10	33		Espírito Santo	268	180	15	5	6	10	12
	Rio de Janeiro	218	172	22	9	3	17	41		Rio de Janeiro	185	166	29	11	10	5	39		Rio de Janeiro	149	132	33	9	8	3	38		Rio de Janeiro	173	154	39	9	7	21	36		Rio de Janeiro	151	141	34	16	12	13	49
	São Paulo	599	334	114	23	21	34	53		São Paulo	523	301	104	33	18	30	49		São Paulo	608	325	100	28	26	37	51		São Paulo	560	321	117	40	24	29	60		São Paulo	491	292	112	30	20	20	43
	TOTAL	2126	1832	494	117	103	135	174		TOTAL	2074	1739	445	116	94	89	186		TOTAL	1792	1383	342	89	74	76	148		TOTAL	1770	1394	384	108	71	101	143		TOTAL	1500	1213	376	114	72	77	120
	SOUTH									SOUTH									SOUTH									SOUTH									SOUTH
	Paraná	236	196	60	13	10	8	3		Paraná	233	150	49	14	18	15	6		Paraná	234	202	50	12	13	17	11		Paraná	276	156	47	19	9	15	14		Paraná	267	173	67	20	11	19	8
	Santa Catarina	348	195	37	7	9	17	8		Santa Catarina	299	177	26	8	11	15	12		Santa Catarina	314	175	35	11	14	10	6		Santa Catarina	303	176	40	11	14	12	21		Santa Catarina	266	174	44	12	12	18	9
	Rio Grande do Sul	333	252	36	13	9	10	46		Rio Grande do Sul	305	236	52	13	9	3	26		Rio Grande do Sul	307	232	51	11	8	13	25		Rio Grande do Sul	318	231	60	14	16	13	51		Rio Grande do Sul	244	265	80	24	12	12	37
	TOTAL	917	643	133	33	28	35	57		TOTAL	837	563	127	35	38	33	44		TOTAL	855	609	136	34	35	40	42		TOTAL	897	563	147	44	39	40	86		TOTAL	777	612	191	56	35	49	54
	MIDWEST									MIDWEST									MIDWEST									MIDWEST									MIDWEST
	Mato Grosso do Sul	177	152	50	20	7	16	15		Mato Grosso do Sul	150	118	44	11	3	8	19		Mato Grosso do Sul	165	128	44	10	10	11	10		Mato Grosso do Sul	166	125	47	22	17	7	12		Mato Grosso do Sul	158	122	47	20	14	9	9
	Mato Grosso	328	368	129	43	25	23	16		Mato Grosso	268	378	139	41	29	22	28		Mato Grosso	303	386	144	35	26	10	28		Mato Grosso	379	381	171	46	24	25	25		Mato Grosso	296	346	171	85	31	35	27
	Goiás	331	280	73	16	13	10	19		Goiás	289	234	65	21	15	13	17		Goiás	292	247	57	16	8	15	20		Goiás	350	186	56	15	13	12	20		Goiás	319	253	90	37	17	7	19
	Distrito Federal	22	17	6	1	3	1	13		Distrito Federal	30	8	6	3	1	2	9		Distrito Federal	25	12	2	1	1	4	1		Distrito Federal	25	15	6	4	2	1	5		Distrito Federal	26	11	10	2	1	0	13
	TOTAL	858	817	258	80	48	50	63		TOTAL	737	738	254	76	48	45	73		TOTAL	785	773	247	62	45	40	59		TOTAL	920	707	280	87	56	45	62		TOTAL	799	732	318	144	63	51	68
	ELAPSED TIME BETWEEN THE INCIDENT AND THE FIRST AID - BY REGION AND FU (2017)									ELAPSED TIME BETWEEN THE INCIDENT AND THE FIRST AID - BY REGION AND FU (2018)									ELAPSED TIME BETWEEN THE INCIDENT AND THE FIRST AID - BY REGION AND FU (2019)									ELAPSED TIME BETWEEN THE INCIDENT AND THE FIRST AID - BY REGION AND FU (2020)									ELAPSED TIME BETWEEN THE INCIDENT AND THE FIRST AID - BY REGION AND FU (2021)
	Elapsed Time (Hr)	0-1h	1-3h	3-6h	6-12h	12-24h	>24h	Ignored		Elapsed Time (Hr)	0-1h	1-3h	3-6h	6-12h	12-24h	>24h	Ignored		Elapsed Time (Hr)	0-1h	1-3h	3-6h	6-12h	12-24h	>24h	Ignored		Elapsed Time (Hr)	0-1h	1-3h	3-6h	6-12h	12-24h	>24h	Ignored		Elapsed Time (Hr)	0-1h	1-3h	3-6h	6-12h	12-24h	>24h	Ignored
	NORTH									NORTH									NORTH									NORTH									NORTH
	Rondônia	69	114	91	47	20	12	7		Rondônia	104	132	103	67	19	22	12		Rondônia	122	161	106	32	24	16	13		Rondônia	147	187	75	31	9	16	9		Rondônia	138	130	76	32	19	7	9
	Acre	78	96	56	30	19	31	8		Acre	63	82	74	25	23	34	22		Acre	69	103	63	27	16	33	21		Acre	79	92	64	36	24	39	14		Acre	74	74	71	31	28	47	10
	Amazonas	216	387	281	149	127	88	27		Amazonas	242	429	379	172	134	94	10		Amazonas	249	545	453	208	139	140	15		Amazonas	301	554	412	226	128	124	15		Amazonas	273	530	424	249	149	130	21
	Roraima	59	57	47	32	45	38	53		Roraima	60	80	70	39	66	40	41		Roraima	66	81	50	28	42	48	36		Roraima	61	63	45	22	25	37	47		Roraima	55	65	34	18	24	37	42
	Pará	786	1520	1005	561	232	166	102		Pará	830	1564	986	508	238	161	108		Pará	925	1778	1099	552	263	212	89		Pará	1018	1761	1153	514	219	160	107		Pará	879	1695	1094	490	252	192	91
	Amapá	49	75	102	61	24	22	11		Amapá	72	91	90	66	30	21	11		Amapá	104	111	103	67	24	20	15		Amapá	76	96	84	62	18	14	9		Amapá	85	101	89	51	23	18	16
	Tocantins	120	168	95	16	9	9	13		Tocantins	187	168	92	26	15	21	14		Tocantins	209	221	98	29	16	17	11		Tocantins	188	239	72	32	17	24	11		Tocantins	159	156	67	7	11	12	12
	TOTAL	1377	2417	1677	896	476	366	221		TOTAL	1558	2546	1794	903	525	393	218		TOTAL	1744	3000	1972	943	524	486	200		TOTAL	1870	2992	1905	923	440	414	212		TOTAL	1663	2751	1855	878	506	443	201
	NORTHEAST									NORTHEAST									NORTHEAST									NORTHEAST									NORTHEAST
	Maranhão	194	258	165	60	56	42	20		Maranhão	206	308	185	80	55	65	19		Maranhão	268	493	257	112	66	68	34		Maranhão	271	506	319	121	71	68	56		Maranhão	291	561	376	118	92	57	36
	Piauí	12	32	31	9	3	3	4		Piauí	18	35	25	4	5	5	7		Piauí	27	49	31	7	7	6	6		Piauí	31	56	31	11	6	5	11		Piauí	38	67	46	10	10	12	12
	Ceará	107	143	103	59	14	15	17		Ceará	118	128	105	48	16	16	12		Ceará	138	156	119	86	27	24	10		Ceará	167	172	84	37	17	20	17		Ceará	124	167	75	62	33	14	16
	Rio Grande do Norte	37	71	44	24	10	10	21		Rio Grande do Norte	44	61	41	13	10	8	26		Rio Grande do Norte	50	109	88	18	14	14	9		Rio Grande do Norte	63	148	111	12	12	12	14		Rio Grande do Norte	70	99	79	9	9	13	24
	Paraíba	23	86	60	17	3	5	14		Paraíba	25	81	58	20	4	7	9		Paraíba	32	128	80	15	5	9	8		Paraíba	68	130	66	22	7	19	20		Paraíba	52	91	61	18	9	7	21
	Pernambuco	39	70	52	22	9	8	10		Pernambuco	46	85	64	8	12	18	12		Pernambuco	59	116	62	14	9	3	13		Pernambuco	66	109	68	11	14	5	13		Pernambuco	102	144	71	15	11	7	15
	Alagoas	22	42	23	1	2	2	7		Alagoas	30	27	18	5	4	4	2		Alagoas	37	39	19	7	0	1	1		Alagoas	29	30	15	3	1	2	3		Alagoas	37	40	21	1	4	3	7
	Sergipe	15	35	14	3	2	3	2		Sergipe	11	20	10	6	1	2	3		Sergipe	18	30	17	5	2	1	8		Sergipe	14	19	8	2	1	0	4		Sergipe	15	34	10	2	0	2	3
	Bahia	504	661	280	107	90	41	93		Bahia	460	548	202	109	88	32	58		Bahia	525	613	237	99	80	34	59		Bahia	592	673	295	88	55	55	73		Bahia	586	666	270	91	54	49	81
	TOTAL	953	1398	772	302	189	129	188		TOTAL	958	1293	708	293	195	157	148		TOTAL	1154	1733	910	363	210	160	148		TOTAL	1301	1843	997	307	184	186	211		TOTAL	1315	1869	1009	326	222	164	215
	SOUTHEAST									SOUTHEAST									SOUTHEAST									SOUTHEAST									SOUTHEAST
	Minas Gerais	793	744	281	94	48	50	35		Minas Gerais	802	798	293	82	52	52	25		Minas Gerais	812	866	268	58	33	36	40		Minas Gerais	837	869	239	58	47	59	35		Minas Gerais	666	687	239	58	50	41	36
	Espírito Santo	328	183	19	10	8	10	20		Espírito Santo	427	207	32	10	10	16	32		Espírito Santo	324	184	25	8	9	13	27		Espírito Santo	3	1	0	1	1	0	0		Espírito Santo	1	0	0	0	0	0	0
	Rio de Janeiro	159	180	53	13	14	7	48		Rio de Janeiro	200	187	51	14	17	9	23		Rio de Janeiro	193	212	44	8	8	9	40		Rio de Janeiro	197	179	34	7	10	12	31		Rio de Janeiro	140	100	33	12	3	7	61
	São Paulo	674	343	126	46	27	32	48		São Paulo	589	315	154	48	31	42	46		São Paulo	627	315	115	37	28	34	47		São Paulo	675	314	97	34	22	21	53		São Paulo	646	323	108	25	25	32	47
	TOTAL	1954	1450	479	163	97	99	151		TOTAL	2018	1507	530	154	110	119	126		TOTAL	1956	1577	452	111	78	92	154		TOTAL	1712	1363	370	100	80	92	119		TOTAL	1453	1110	380	95	78	80	144
	SOUTH									SOUTH									SOUTH									SOUTH									SOUTH
	Paraná	250	169	59	15	16	10	14		Paraná	205	146	48	10	6	14	10		Paraná	219	159	40	11	13	16	5		Paraná	222	115	33	9	9	18	4		Paraná	195	127	34	9	2	7	11
	Santa Catarina	281	155	46	11	12	18	7		Santa Catarina	278	152	27	17	6	12	4		Santa Catarina	258	158	33	8	9	13	11		Santa Catarina	281	172	34	7	14	9	9		Santa Catarina	266	143	25	2	13	15	10
	Rio Grande do Sul	278	254	85	19	15	18	18		Rio Grande do Sul	230	198	74	16	10	13	13		Rio Grande do Sul	245	221	61	11	10	7	19		Rio Grande do Sul	209	148	54	19	12	8	21		Rio Grande do Sul	178	140	44	14	10	16	17
	TOTAL	809	578	190	45	43	46	39		TOTAL	713	496	149	43	22	39	27		TOTAL	722	538	134	30	32	36	35		TOTAL	712	435	121	35	35	35	34		TOTAL	639	410	103	25	25	38	38
	MIDWEST									MIDWEST									MIDWEST									MIDWEST									MIDWEST
	Mato Grosso do Sul	176	153	50	16	10	9	10		Mato Grosso do Sul	151	137	49	18	6	10	8		Mato Grosso do Sul	152	125	56	25	13	10	4		Mato Grosso do Sul	139	84	28	9	5	6	12		Mato Grosso do Sul	123	76	24	7	5	5	14
	Mato Grosso	200	341	241	97	44	22	28		Mato Grosso	198	277	199	86	33	19	21		Mato Grosso	249	377	246	97	41	25	26		Mato Grosso	217	313	264	94	29	16	31		Mato Grosso	221	231	218	87	36	25	22
	Goiás	389	298	90	27	20	14	19		Goiás	305	255	71	30	24	17	14		Goiás	335	284	75	20	15	14	19		Goiás	375	297	96	27	22	24	18		Goiás	406	351	70	39	28	23	31
	Distrito Federal	24	13	7	1	2	1	12		Distrito Federal	18	24	5	1	2	2	10		Distrito Federal	18	13	8	1	0	3	10		Distrito Federal	36	15	2	2	2	0	7		Distrito Federal	27	24	7	2	2	2	2
	TOTAL	789	805	388	141	76	46	69		TOTAL	672	693	324	135	65	48	53		TOTAL	754	799	385	143	69	52	59		TOTAL	767	709	390	132	58	46	68		TOTAL	777	682	319	135	71	55	69

## Sheet: Local Manifestations
	LOCAL MANIFESTATIONS - Bothrops (2012)
	If pain	NORTH							NORTHEAST									SOUTHEAST				SOUTH			MIDWEST
		Rondônia	Acre	Amazonas	Roraima	Pará	Amapá	Tocantins	Maranhão	Piauí	Ceará	Rio Grande do Norte	Paraíba	Pernambuco	Alagoas	Sergipe	Bahia	Minas Gerais	Espírito Santo	Rio de Janeiro	São Paulo	Paraná	Santa Catarina	Rio Grande do Sul	Mato Grosso do Sul	Mato Grosso	Goiás	Distrito Federal
	Yes	290	205	963	270	3866	216	615	922	88	313	124	144	172	73	38	1708	2425	728	430	1080	489	582	587	402	844	671	54
	No	20	8	24	4	80	3	22	32	4	20	6	11	10	6	4	77	64	17	28	59	15	16	36	15	26	26	5
	Ignored	0	0	0	0	3	0	1	1	0	0	0	3	1	0	0	3	1	0	5	2	1	0	1	0	1	1	1
	LOCAL MANIFESTATIONS - Bothrops (2013)
	If pain	NORTH							NORTHEAST									SOUTHEAST				SOUTH			MIDWEST
		Rondônia	Acre	Amazonas	Roraima	Pará	Amapá	Tocantins	Maranhão	Piauí	Ceará	Rio Grande do Norte	Paraíba	Pernambuco	Alagoas	Sergipe	Bahia	Minas Gerais	Espírito Santo	Rio de Janeiro	São Paulo	Paraná	Santa Catarina	Rio Grande do Sul	Mato Grosso do Sul	Mato Grosso	Goiás	Distrito Federal
	Yes	287	250	1125	251	4369	200	542	888	60	229	62	77	113	97	35	1654	2280	749	416	971	457	509	571	318	818	599	50
	No	12	9	31	6	77	3	28	28	2	19	3	9	10	2	6	84	61	20	27	37	18	21	36	11	28	19	3
	Ignored	0	0	0	1	3	2	0	1	0	0	0	2	0	0	0	5	1	1	3	1	0	0	1	0	1	2	1
	LOCAL MANIFESTATIONS - Bothrops (2014)
	If pain	NORTH							NORTHEAST									SOUTHEAST				SOUTH			MIDWEST
		Rondônia	Acre	Amazonas	Roraima	Pará	Amapá	Tocantins	Maranhão	Piauí	Ceará	Rio Grande do Norte	Paraíba	Pernambuco	Alagoas	Sergipe	Bahia	Minas Gerais	Espírito Santo	Rio de Janeiro	São Paulo	Paraná	Santa Catarina	Rio Grande do Sul	Mato Grosso do Sul	Mato Grosso	Goiás	Distrito Federal
	Yes	349	256	1078	241	4271	254	532	954	65	211	76	84	112	76	25	1407	1652	534	332	1072	509	528	582	335	837	575	42
	No	8	10	15	5	79	6	10	40	4	14	6	4	6	1	4	51	59	19	24	38	18	21	37	11	25	27	2
	Ignored	0	0	2	1	2	2	2	3	0	0	4	8	1	0	0	2	0	1	2	3	0	1	2	3	1	1	1
	LOCAL MANIFESTATIONS - Bothrops (2015)
	If pain	NORTH							NORTHEAST									SOUTHEAST				SOUTH			MIDWEST
		Rondônia	Acre	Amazonas	Roraima	Pará	Amapá	Tocantins	Maranhão	Piauí	Ceará	Rio Grande do Norte	Paraíba	Pernambuco	Alagoas	Sergipe	Bahia	Minas Gerais	Espírito Santo	Rio de Janeiro	São Paulo	Paraná	Santa Catarina	Rio Grande do Sul	Mato Grosso do Sul	Mato Grosso	Goiás	Distrito Federal
	Yes	347	311	919	218	4172	245	541	911	58	318	123	167	196	87	76	1568	1681	548	376	1043	504	534	613	350	960	595	52
	No	12	6	19	5	97	11	13	38	7	20	5	10	13	6	2	55	39	21	30	50	14	22	36	17	21	17	1
	Ignored	0	0	0	0	2	1	2	0	0	0	1	11	0	2	1	2	0	1	3	1	0	1	1	1	2	1	0
	LOCAL MANIFESTATIONS - Bothrops (2016)
	If pain	NORTH							NORTHEAST									SOUTHEAST				SOUTH			MIDWEST
		Rondônia	Acre	Amazonas	Roraima	Pará	Amapá	Tocantins	Maranhão	Piauí	Ceará	Rio Grande do Norte	Paraíba	Pernambuco	Alagoas	Sergipe	Bahia	Minas Gerais	Espírito Santo	Rio de Janeiro	São Paulo	Paraná	Santa Catarina	Rio Grande do Sul	Mato Grosso do Sul	Mato Grosso	Goiás	Distrito Federal
	Yes	337	294	999	236	4135	252	533	630	74	387	184	172	236	92	41	1549	1471	461	371	922	532	490	579	341	909	670	59
	No	6	8	28	5	71	12	11	22	2	34	8	25	12	7	6	75	32	16	17	36	19	26	38	10	23	23	2
	Ignored	0	0	0	1	1	0	1	0	0	1	3	3	7	0	0	1	0	1	0	1	0	0	4	0	1	1	0
	LOCAL MANIFESTATIONS - Bothrops (2017)
	If pain	NORTH							NORTHEAST									SOUTHEAST				SOUTH			MIDWEST
		Rondônia	Acre	Amazonas	Roraima	Pará	Amapá	Tocantins	Maranhão	Piauí	Ceará	Rio Grande do Norte	Paraíba	Pernambuco	Alagoas	Sergipe	Bahia	Minas Gerais	Espírito Santo	Rio de Janeiro	São Paulo	Paraná	Santa Catarina	Rio Grande do Sul	Mato Grosso do Sul	Mato Grosso	Goiás	Distrito Federal
	Yes	328	297	1156	305	4159	302	388	696	82	395	213	168	184	95	58	1616	1940	546	436	1185	507	498	611	385	895	803	51
	No	15	7	34	12	106	10	16	38	7	27	11	22	9	3	9	62	45	16	19	47	16	23	50	11	22	14	4
	Ignored	0	0	2	0	1	0	1	0	1	0	0	2	0	1	0	2	3	0	2	1	0	0	3	1	2	1	1
	LOCAL MANIFESTATIONS - Bothrops (2018)
	If pain	NORTH							NORTHEAST									SOUTHEAST				SOUTH			MIDWEST
		Rondônia	Acre	Amazonas	Roraima	Pará	Amapá	Tocantins	Maranhão	Piauí	Ceará	Rio Grande do Norte	Paraíba	Pernambuco	Alagoas	Sergipe	Bahia	Minas Gerais	Espírito Santo	Rio de Janeiro	São Paulo	Paraná	Santa Catarina	Rio Grande do Sul	Mato Grosso do Sul	Mato Grosso	Goiás	Distrito Federal
	Yes	414	307	1353	366	4168	333	505	780	87	371	195	183	221	84	43	1357	2020	689	446	1105	390	461	517	344	773	640	55
	No	11	11	23	10	99	12	8	39	6	38	7	11	8	3	6	74	35	20	21	54	25	19	29	14	14	17	1
	Ignored	0	0	0	1	0	0	0	4	0	1	1	3	0	0	0	7	0	1	5	1	0	0	0	0	0	0	2
	LOCAL MANIFESTATIONS - Bothrops (2019)
	If pain	NORTH							NORTHEAST									SOUTHEAST				SOUTH			MIDWEST
		Rondônia	Acre	Amazonas	Roraima	Pará	Amapá	Tocantins	Maranhão	Piauí	Ceará	Rio Grande do Norte	Paraíba	Pernambuco	Alagoas	Sergipe	Bahia	Minas Gerais	Espírito Santo	Rio de Janeiro	São Paulo	Paraná	Santa Catarina	Rio Grande do Sul	Mato Grosso do Sul	Mato Grosso	Goiás	Distrito Federal
	Yes	418	321	1635	335	4678	408	554	1100	120	466	305	222	251	94	66	1518	2000	552	456	1082	422	457	519	354	951	689	47
	No	11	5	36	9	77	7	26	46	2	50	26	24	14	6	3	50	45	21	28	49	25	19	25	10	40	15	3
	Ignored	0	1	1	0	2	1	0	2	0	0	2	3	0	0	0	2	1	0	4	0	0	0	0	0	0	0	1
	LOCAL MANIFESTATIONS - Bothrops (2020)
	If pain	NORTH							NORTHEAST									SOUTHEAST				SOUTH			MIDWEST
		Rondônia	Acre	Amazonas	Roraima	Pará	Amapá	Tocantins	Maranhão	Piauí	Ceará	Rio Grande do Norte	Paraíba	Pernambuco	Alagoas	Sergipe	Bahia	Minas Gerais	Espírito Santo	Rio de Janeiro	São Paulo	Paraná	Santa Catarina	Rio Grande do Sul	Mato Grosso do Sul	Mato Grosso	Goiás	Distrito Federal
	Yes	426	304	1647	272	4682	301	542	1210	140	424	308	256	268	70	39	1675	2029	5	400	1105	382	478	418	270	867	780	54
	No	11	11	52	9	80	22	21	72	5	46	32	35	9	2	7	72	58	1	28	50	20	28	32	4	21	26	2
	Ignored	0	0	0	1	2	0	0	0	0	0	2	7	0	0	0	7	0	0	2	2	0	0	0	0	1	1	0
	LOCAL MANIFESTATIONS - Bothrops (2021)
	If pain	NORTH							NORTHEAST									SOUTHEAST				SOUTH			MIDWEST
		Rondônia	Acre	Amazonas	Roraima	Pará	Amapá	Tocantins	Maranhão	Piauí	Ceará	Rio Grande do Norte	Paraíba	Pernambuco	Alagoas	Sergipe	Bahia	Minas Gerais	Espírito Santo	Rio de Janeiro	São Paulo	Paraná	Santa Catarina	Rio Grande do Sul	Mato Grosso do Sul	Mato Grosso	Goiás	Distrito Federal
	Yes	370	293	1661	261	4453	337	377	1355	172	413	259	220	317	108	60	1630	1703	1	310	1080	354	434	384	235	779	884	58
	No	10	19	51	7	101	13	20	80	9	41	23	18	29	1	4	91	36	0	22	47	21	30	21	5	16	29	7
	Ignored	0	0	0	1	2	0	0	0	2	0	0	5	0	0	0	2	2	0	4	1	0	0	2	1	1	0	0
	LOCAL MANIFESTATIONS - Bothrops (2012)
	If Edema	NORTH							NORTHEAST									SOUTHEAST				SOUTH			MIDWEST
		Rondônia	Acre	Amazonas	Roraima	Pará	Amapá	Tocantins	Maranhão	Piauí	Ceará	Rio Grande do Norte	Paraíba	Pernambuco	Alagoas	Sergipe	Bahia	Minas Gerais	Espírito Santo	Rio de Janeiro	São Paulo	Paraná	Santa Catarina	Rio Grande do Sul	Mato Grosso do Sul	Mato Grosso	Goiás	Distrito Federal
	Yes	252	156	865	229	3498	170	544	790	70	234	110	106	136	63	30	1457	1983	592	376	938	416	509	542	345	734	559	52
	No	57	57	122	41	440	44	93	163	21	99	18	37	46	15	12	320	502	152	76	196	88	88	81	71	126	135	7
	Ignored	1	0	0	4	8	5	1	2	1	0	2	15	1	1	0	9	5	1	11	7	1	1	1	1	11	4	1
	LOCAL MANIFESTATIONS - Bothrops (2013)
	If Edema	NORTH							NORTHEAST									SOUTHEAST				SOUTH			MIDWEST
		Rondônia	Acre	Amazonas	Roraima	Pará	Amapá	Tocantins	Maranhão	Piauí	Ceará	Rio Grande do Norte	Paraíba	Pernambuco	Alagoas	Sergipe	Bahia	Minas Gerais	Espírito Santo	Rio de Janeiro	São Paulo	Paraná	Santa Catarina	Rio Grande do Sul	Mato Grosso do Sul	Mato Grosso	Goiás	Distrito Federal
	Yes	232	195	1000	225	3991	160	487	748	52	181	53	65	89	79	27	1460	1853	621	359	829	386	443	545	254	723	489	41
	No	67	64	154	27	454	39	78	165	9	66	11	15	33	19	14	272	486	147	79	177	89	86	61	73	123	129	9
	Ignored	0	0	2	7	4	6	5	4	1	1	1	8	1	1	0	11	3	2	7	3	0	1	2	2	1	2	4
	LOCAL MANIFESTATIONS - Bothrops (2014)
	If Edema	NORTH							NORTHEAST									SOUTHEAST				SOUTH			MIDWEST
		Rondônia	Acre	Amazonas	Roraima	Pará	Amapá	Tocantins	Maranhão	Piauí	Ceará	Rio Grande do Norte	Paraíba	Pernambuco	Alagoas	Sergipe	Bahia	Minas Gerais	Espírito Santo	Rio de Janeiro	São Paulo	Paraná	Santa Catarina	Rio Grande do Sul	Mato Grosso do Sul	Mato Grosso	Goiás	Distrito Federal
	Yes	284	203	947	211	3881	219	471	792	48	165	67	68	87	58	18	1213	1383	440	295	905	434	475	548	292	701	479	37
	No	72	63	147	18	463	38	71	201	20	56	18	16	31	17	11	241	325	113	61	197	93	74	73	48	158	122	5
	Ignored	1	0	1	18	9	5	2	4	1	4	1	12	1	2	0	6	3	1	2	11	0	1	0	9	4	1	3
	LOCAL MANIFESTATIONS - Bothrops (2015)
	If Edema	NORTH							NORTHEAST									SOUTHEAST				SOUTH			MIDWEST
		Rondônia	Acre	Amazonas	Roraima	Pará	Amapá	Tocantins	Maranhão	Piauí	Ceará	Rio Grande do Norte	Paraíba	Pernambuco	Alagoas	Sergipe	Bahia	Minas Gerais	Espírito Santo	Rio de Janeiro	São Paulo	Paraná	Santa Catarina	Rio Grande do Sul	Mato Grosso do Sul	Mato Grosso	Goiás	Distrito Federal
	Yes	291	249	798	195	3767	219	466	738	53	243	96	139	149	68	53	1318	1337	448	350	877	423	470	582	291	819	490	42
	No	68	68	137	26	496	38	90	209	12	94	30	20	54	26	25	294	382	121	56	208	95	87	68	74	158	120	10
	Ignored	0	0	3	2	8	0	0	2	0	1	3	29	6	1	1	13	1	1	3	9	0	0	0	3	6	3	1
	LOCAL MANIFESTATIONS - Bothrops (2016)
	If Edema	NORTH							NORTHEAST									SOUTHEAST				SOUTH			MIDWEST
		Rondônia	Acre	Amazonas	Roraima	Pará	Amapá	Tocantins	Maranhão	Piauí	Ceará	Rio Grande do Norte	Paraíba	Pernambuco	Alagoas	Sergipe	Bahia	Minas Gerais	Espírito Santo	Rio de Janeiro	São Paulo	Paraná	Santa Catarina	Rio Grande do Sul	Mato Grosso do Sul	Mato Grosso	Goiás	Distrito Federal
	Yes	283	253	874	218	3733	225	440	508	56	323	150	152	188	57	37	1349	1190	391	318	784	463	432	543	291	773	560	48
	No	60	49	152	22	471	38	105	144	20	98	37	47	52	42	9	265	310	87	66	168	88	84	78	60	147	132	11
	Ignored	0	0	1	2	4	1	0	0	0	1	8	1	15	0	1	11	3	0	4	7	0	0	0	0	13	2	2
	LOCAL MANIFESTATIONS - Bothrops (2017)
	If Edema	NORTH							NORTHEAST									SOUTHEAST				SOUTH			MIDWEST
		Rondônia	Acre	Amazonas	Roraima	Pará	Amapá	Tocantins	Maranhão	Piauí	Ceará	Rio Grande do Norte	Paraíba	Pernambuco	Alagoas	Sergipe	Bahia	Minas Gerais	Espírito Santo	Rio de Janeiro	São Paulo	Paraná	Santa Catarina	Rio Grande do Sul	Mato Grosso do Sul	Mato Grosso	Goiás	Distrito Federal
	Yes	286	248	1001	273	3810	267	320	555	71	339	171	130	134	79	49	1420	1590	454	380	994	442	427	575	338	788	684	44
	No	57	55	187	41	451	43	85	178	18	83	49	54	58	20	18	244	395	108	72	233	81	94	87	58	126	131	10
	Ignored	0	0	4	3	5	2	0	2	1	0	4	8	1	0	0	16	3	0	5	6	0	0	2	1	5	3	2
	LOCAL MANIFESTATIONS - Bothrops (2018)
	If Edema	NORTH							NORTHEAST									SOUTHEAST				SOUTH			MIDWEST
		Rondônia	Acre	Amazonas	Roraima	Pará	Amapá	Tocantins	Maranhão	Piauí	Ceará	Rio Grande do Norte	Paraíba	Pernambuco	Alagoas	Sergipe	Bahia	Minas Gerais	Espírito Santo	Rio de Janeiro	São Paulo	Paraná	Santa Catarina	Rio Grande do Sul	Mato Grosso do Sul	Mato Grosso	Goiás	Distrito Federal
	Yes	324	262	1171	311	3707	290	415	638	68	306	154	149	162	62	25	1149	1642	561	397	940	346	388	483	300	674	546	46
	No	101	55	202	65	556	51	97	177	24	103	41	36	65	25	24	269	413	148	72	216	69	92	62	58	111	108	8
	Ignored	0	1	3	1	4	4	1	8	1	1	8	12	2	0	0	20	0	1	3	4	0	0	1	0	2	3	4
	LOCAL MANIFESTATIONS - Bothrops (2019)
	If Edema	NORTH							NORTHEAST									SOUTHEAST				SOUTH			MIDWEST
		Rondônia	Acre	Amazonas	Roraima	Pará	Amapá	Tocantins	Maranhão	Piauí	Ceará	Rio Grande do Norte	Paraíba	Pernambuco	Alagoas	Sergipe	Bahia	Minas Gerais	Espírito Santo	Rio de Janeiro	São Paulo	Paraná	Santa Catarina	Rio Grande do Sul	Mato Grosso do Sul	Mato Grosso	Goiás	Distrito Federal
	Yes	337	271	1434	296	4165	341	457	864	87	413	255	188	202	67	48	1261	1560	445	408	890	362	401	462	303	810	575	37
	No	91	56	236	47	587	73	122	280	35	102	67	51	61	33	21	297	480	126	73	235	85	75	80	61	178	126	12
	Ignored	1	0	2	1	4	2	1	3	0	1	11	10	2	0	0	12	6	2	7	6	0	0	2	0	3	3	2
	LOCAL MANIFESTATIONS - Bothrops (2020)
	If Edema	NORTH							NORTHEAST									SOUTHEAST				SOUTH			MIDWEST
		Rondônia	Acre	Amazonas	Roraima	Pará	Amapá	Tocantins	Maranhão	Piauí	Ceará	Rio Grande do Norte	Paraíba	Pernambuco	Alagoas	Sergipe	Bahia	Minas Gerais	Espírito Santo	Rio de Janeiro	São Paulo	Paraná	Santa Catarina	Rio Grande do Sul	Mato Grosso do Sul	Mato Grosso	Goiás	Distrito Federal
	Yes	343	244	1464	237	4120	257	466	1030	108	368	250	191	209	41	34	1392	1617	4	324	913	326	417	377	219	762	636	33
	No	93	71	233	44	637	61	97	247	37	102	89	89	68	31	12	347	465	2	98	240	75	89	73	54	127	170	18
	Ignored	1	0	2	1	6	5	0	5	0	0	3	18	0	0	0	15	5	0	8	4	1	0	0	1	0	1	5
	LOCAL MANIFESTATIONS - Bothrops (2021)
	If Edema	NORTH							NORTHEAST									SOUTHEAST				SOUTH			MIDWEST
		Rondônia	Acre	Amazonas	Roraima	Pará	Amapá	Tocantins	Maranhão	Piauí	Ceará	Rio Grande do Norte	Paraíba	Pernambuco	Alagoas	Sergipe	Bahia	Minas Gerais	Espírito Santo	Rio de Janeiro	São Paulo	Paraná	Santa Catarina	Rio Grande do Sul	Mato Grosso do Sul	Mato Grosso	Goiás	Distrito Federal
	Yes	288	251	1475	232	3995	292	314	1141	135	356	206	150	255	81	40	1335	1326	1	259	891	298	380	341	206	663	753	46
	No	90	60	237	37	555	55	83	288	46	96	68	84	91	28	24	380	413	0	74	236	76	83	64	34	129	158	18
	Ignored	2	1	0	0	6	3	0	5	2	2	8	9	0	0	0	8	2	0	3	1	1	1	2	1	4	2	1
	LOCAL MANIFESTATIONS - Bothrops (2012)
	If Ecchymosis	NORTH							NORTHEAST									SOUTHEAST				SOUTH			MIDWEST
		Rondônia	Acre	Amazonas	Roraima	Pará	Amapá	Tocantins	Maranhão	Piauí	Ceará	Rio Grande do Norte	Paraíba	Pernambuco	Alagoas	Sergipe	Bahia	Minas Gerais	Espírito Santo	Rio de Janeiro	São Paulo	Paraná	Santa Catarina	Rio Grande do Sul	Mato Grosso do Sul	Mato Grosso	Goiás	Distrito Federal
	Yes	38	17	118	22	566	25	62	112	5	32	28	24	13	5	7	168	419	130	84	283	110	147	166	64	147	105	5
	No	267	195	862	247	3299	174	569	836	83	301	94	105	159	71	34	1579	2035	603	345	842	394	449	453	345	689	581	48
	Ignored	5	1	7	5	79	20	7	7	4	0	8	29	11	3	1	38	36	12	34	16	1	2	5	8	35	12	7
	LOCAL MANIFESTATIONS - Bothrops (2013)
	If Ecchymosis	NORTH							NORTHEAST									SOUTHEAST				SOUTH			MIDWEST
		Rondônia	Acre	Amazonas	Roraima	Pará	Amapá	Tocantins	Maranhão	Piauí	Ceará	Rio Grande do Norte	Paraíba	Pernambuco	Alagoas	Sergipe	Bahia	Minas Gerais	Espírito Santo	Rio de Janeiro	São Paulo	Paraná	Santa Catarina	Rio Grande do Sul	Mato Grosso do Sul	Mato Grosso	Goiás	Distrito Federal
	Yes	46	35	144	30	666	20	44	99	5	32	17	15	17	7	4	222	348	115	102	240	111	144	150	48	161	91	7
	No	247	222	1004	197	3701	153	511	805	54	213	44	53	106	90	37	1489	1976	638	305	752	363	384	452	270	666	507	35
	Ignored	6	2	8	31	79	32	15	10	3	3	4	20	0	2	0	32	18	17	38	16	1	2	6	11	20	22	12
	LOCAL MANIFESTATIONS - Bothrops (2014)
	If Ecchymosis	NORTH							NORTHEAST									SOUTHEAST				SOUTH			MIDWEST
		Rondônia	Acre	Amazonas	Roraima	Pará	Amapá	Tocantins	Maranhão	Piauí	Ceará	Rio Grande do Norte	Paraíba	Pernambuco	Alagoas	Sergipe	Bahia	Minas Gerais	Espírito Santo	Rio de Janeiro	São Paulo	Paraná	Santa Catarina	Rio Grande do Sul	Mato Grosso do Sul	Mato Grosso	Goiás	Distrito Federal
	Yes	53	20	153	13	652	36	37	114	5	27	14	9	8	5	2	197	255	69	79	271	143	146	151	50	168	107	4
	No	303	246	928	197	3622	195	496	858	62	193	66	51	109	68	27	1229	1444	474	255	804	381	399	455	274	669	489	32
	Ignored	1	0	13	37	72	31	11	25	2	5	6	36	2	4	0	34	12	11	23	38	3	5	14	25	26	6	9
	LOCAL MANIFESTATIONS - Bothrops (2015)
	If Ecchymosis	NORTH							NORTHEAST									SOUTHEAST				SOUTH			MIDWEST
		Rondônia	Acre	Amazonas	Roraima	Pará	Amapá	Tocantins	Maranhão	Piauí	Ceará	Rio Grande do Norte	Paraíba	Pernambuco	Alagoas	Sergipe	Bahia	Minas Gerais	Espírito Santo	Rio de Janeiro	São Paulo	Paraná	Santa Catarina	Rio Grande do Sul	Mato Grosso do Sul	Mato Grosso	Goiás	Distrito Federal
	Yes	66	30	140	42	563	27	59	92	5	39	18	17	16	5	6	197	241	60	110	233	117	130	149	62	196	94	10
	No	290	287	781	175	3659	221	491	852	59	293	104	107	178	88	71	1370	1475	499	284	838	400	423	493	301	746	507	39
	Ignored	3	0	17	6	47	9	6	5	1	6	7	64	15	2	2	57	4	11	15	23	1	4	8	5	41	12	4
	LOCAL MANIFESTATIONS - Bothrops (2016)
	If Ecchymosis	NORTH							NORTHEAST									SOUTHEAST				SOUTH			MIDWEST
		Rondônia	Acre	Amazonas	Roraima	Pará	Amapá	Tocantins	Maranhão	Piauí	Ceará	Rio Grande do Norte	Paraíba	Pernambuco	Alagoas	Sergipe	Bahia	Minas Gerais	Espírito Santo	Rio de Janeiro	São Paulo	Paraná	Santa Catarina	Rio Grande do Sul	Mato Grosso do Sul	Mato Grosso	Goiás	Distrito Federal
	Yes	68	21	141	45	565	40	24	55	4	52	28	35	32	8	4	194	227	51	99	252	123	154	129	60	145	91	9
	No	274	280	858	187	3624	216	514	590	71	368	145	146	161	90	41	1370	1268	422	274	690	428	360	473	287	729	593	45
	Ignored	1	1	28	10	18	8	7	6	1	2	22	19	62	1	2	61	8	5	15	17	0	2	19	4	59	10	7
	LOCAL MANIFESTATIONS - Bothrops (2017)
	If Ecchymosis	NORTH							NORTHEAST									SOUTHEAST				SOUTH			MIDWEST
		Rondônia	Acre	Amazonas	Roraima	Pará	Amapá	Tocantins	Maranhão	Piauí	Ceará	Rio Grande do Norte	Paraíba	Pernambuco	Alagoas	Sergipe	Bahia	Minas Gerais	Espírito Santo	Rio de Janeiro	São Paulo	Paraná	Santa Catarina	Rio Grande do Sul	Mato Grosso do Sul	Mato Grosso	Goiás	Distrito Federal
	Yes	55	13	170	56	529	104	25	62	11	51	38	29	7	14	6	190	329	33	114	313	137	135	158	56	159	121	12
	No	285	286	994	250	3711	199	374	663	77	369	179	138	181	82	61	1442	1645	526	325	901	385	384	501	338	733	687	38
	Ignored	3	5	28	11	26	9	6	9	2	2	7	25	5	3	0	47	14	3	16	19	1	2	5	3	27	10	6
	LOCAL MANIFESTATIONS - Bothrops (2018)
	If Ecchymosis	NORTH							NORTHEAST									SOUTHEAST				SOUTH			MIDWEST
		Rondônia	Acre	Amazonas	Roraima	Pará	Amapá	Tocantins	Maranhão	Piauí	Ceará	Rio Grande do Norte	Paraíba	Pernambuco	Alagoas	Sergipe	Bahia	Minas Gerais	Espírito Santo	Rio de Janeiro	São Paulo	Paraná	Santa Catarina	Rio Grande do Sul	Mato Grosso do Sul	Mato Grosso	Goiás	Distrito Federal
	Yes	60	22	251	70	533	76	27	57	7	50	24	35	24	5	1	178	353	62	125	294	88	137	121	59	135	101	11
	No	364	294	1106	301	3713	254	473	747	85	357	166	131	201	81	48	1204	1699	644	317	850	326	343	418	297	636	548	38
	Ignored	1	2	15	6	21	15	13	18	1	3	13	31	4	1	0	56	3	4	30	16	1	0	7	2	16	8	9
	LOCAL MANIFESTATIONS - Bothrops (2019)
	If Ecchymosis	NORTH							NORTHEAST									SOUTHEAST				SOUTH			MIDWEST
		Rondônia	Acre	Amazonas	Roraima	Pará	Amapá	Tocantins	Maranhão	Piauí	Ceará	Rio Grande do Norte	Paraíba	Pernambuco	Alagoas	Sergipe	Bahia	Minas Gerais	Espírito Santo	Rio de Janeiro	São Paulo	Paraná	Santa Catarina	Rio Grande do Sul	Mato Grosso do Sul	Mato Grosso	Goiás	Distrito Federal
	Yes	59	49	281	41	620	62	28	93	7	49	54	41	28	4	12	204	309	57	105	263	102	101	110	61	191	82	6
	No	366	277	1374	301	4094	334	543	1037	115	466	262	182	234	96	57	1296	1728	513	361	857	344	375	426	303	786	613	41
	Ignored	4	1	17	2	41	20	9	15	0	1	17	26	3	0	0	69	9	3	22	11	1	0	8	0	14	9	4
	LOCAL MANIFESTATIONS - Bothrops (2020)
	If Ecchymosis	NORTH							NORTHEAST									SOUTHEAST				SOUTH			MIDWEST
		Rondônia	Acre	Amazonas	Roraima	Pará	Amapá	Tocantins	Maranhão	Piauí	Ceará	Rio Grande do Norte	Paraíba	Pernambuco	Alagoas	Sergipe	Bahia	Minas Gerais	Espírito Santo	Rio de Janeiro	São Paulo	Paraná	Santa Catarina	Rio Grande do Sul	Mato Grosso do Sul	Mato Grosso	Goiás	Distrito Federal
	Yes	53	41	292	48	549	23	35	96	8	48	49	39	24	6	6	219	339	2	102	260	86	97	83	36	185	101	6
	No	381	274	1400	231	4187	281	524	1170	134	422	284	216	252	66	40	1465	1735	4	294	876	313	408	365	229	694	702	42
	Ignored	3	0	6	3	27	19	4	14	3	0	9	43	1	0	0	70	13	0	33	21	3	1	2	9	10	4	8
	LOCAL MANIFESTATIONS - Bothrops (2021)
	If Ecchymosis	NORTH							NORTHEAST									SOUTHEAST				SOUTH			MIDWEST
		Rondônia	Acre	Amazonas	Roraima	Pará	Amapá	Tocantins	Maranhão	Piauí	Ceará	Rio Grande do Norte	Paraíba	Pernambuco	Alagoas	Sergipe	Bahia	Minas Gerais	Espírito Santo	Rio de Janeiro	São Paulo	Paraná	Santa Catarina	Rio Grande do Sul	Mato Grosso do Sul	Mato Grosso	Goiás	Distrito Federal
	Yes	51	43	301	47	557	34	21	100	13	58	32	38	33	10	9	183	300	0	85	201	82	85	100	25	140	132	9
	No	327	265	1408	220	3967	298	368	1322	163	390	234	185	312	98	55	1490	1434	1	227	903	290	377	300	213	643	773	53
	Ignored	2	4	3	2	30	18	8	12	7	6	16	20	1	1	0	50	7	0	24	24	3	2	7	3	13	8	3
	LOCAL MANIFESTATIONS - Bothrops (2012)
	If Necrosis	NORTH							NORTHEAST									SOUTHEAST				SOUTH			MIDWEST
		Rondônia	Acre	Amazonas	Roraima	Pará	Amapá	Tocantins	Maranhão	Piauí	Ceará	Rio Grande do Norte	Paraíba	Pernambuco	Alagoas	Sergipe	Bahia	Minas Gerais	Espírito Santo	Rio de Janeiro	São Paulo	Paraná	Santa Catarina	Rio Grande do Sul	Mato Grosso do Sul	Mato Grosso	Goiás	Distrito Federal
	Yes	7	9	14	6	63	2	15	27	2	3	1	0	3	0	0	25	36	10	6	23	12	12	28	14	17	9	2
	No	299	203	966	263	3793	193	616	921	86	330	122	120	167	76	41	1720	2411	723	418	1097	491	583	590	392	814	675	52
	Ignored	4	1	7	5	88	24	7	7	4	0	7	38	13	3	1	40	43	12	39	21	2	3	6	11	40	14	6
	LOCAL MANIFESTATIONS - Bothrops (2013)
	If Necrosis	NORTH							NORTHEAST									SOUTHEAST				SOUTH			MIDWEST
		Rondônia	Acre	Amazonas	Roraima	Pará	Amapá	Tocantins	Maranhão	Piauí	Ceará	Rio Grande do Norte	Paraíba	Pernambuco	Alagoas	Sergipe	Bahia	Minas Gerais	Espírito Santo	Rio de Janeiro	São Paulo	Paraná	Santa Catarina	Rio Grande do Sul	Mato Grosso do Sul	Mato Grosso	Goiás	Distrito Federal
	Yes	5	7	24	7	64	1	11	20	0	2	1	1	3	1	0	44	31	5	7	17	16	24	28	6	19	17	0
	No	289	250	1124	218	4288	166	543	882	59	243	58	59	119	96	41	1661	2291	747	389	967	458	503	569	312	798	577	42
	Ignored	5	2	8	32	94	38	16	12	3	3	6	28	1	2	0	38	20	18	49	24	1	3	11	11	30	26	12
	LOCAL MANIFESTATIONS - Bothrops (2014)
	If Necrosis	NORTH							NORTHEAST									SOUTHEAST				SOUTH			MIDWEST
		Rondônia	Acre	Amazonas	Roraima	Pará	Amapá	Tocantins	Maranhão	Piauí	Ceará	Rio Grande do Norte	Paraíba	Pernambuco	Alagoas	Sergipe	Bahia	Minas Gerais	Espírito Santo	Rio de Janeiro	São Paulo	Paraná	Santa Catarina	Rio Grande do Sul	Mato Grosso do Sul	Mato Grosso	Goiás	Distrito Federal
	Yes	12	11	29	4	46	4	7	19	2	3	0	3	0	0	0	14	30	11	7	25	22	12	20	4	33	15	1
	No	343	255	1053	207	4211	224	524	953	66	217	78	53	117	73	29	1410	1671	532	318	1046	502	533	582	315	795	580	35
	Ignored	2	0	12	36	89	34	13	25	1	5	8	40	2	4	0	36	10	11	32	42	3	5	18	30	35	7	9
	LOCAL MANIFESTATIONS - Bothrops (2015)
	If Necrosis	NORTH							NORTHEAST									SOUTHEAST				SOUTH			MIDWEST
		Rondônia	Acre	Amazonas	Roraima	Pará	Amapá	Tocantins	Maranhão	Piauí	Ceará	Rio Grande do Norte	Paraíba	Pernambuco	Alagoas	Sergipe	Bahia	Minas Gerais	Espírito Santo	Rio de Janeiro	São Paulo	Paraná	Santa Catarina	Rio Grande do Sul	Mato Grosso do Sul	Mato Grosso	Goiás	Distrito Federal
	Yes	6	5	20	2	54	11	9	22	0	3	1	1	3	0	0	26	21	6	8	24	21	12	23	4	24	10	3
	No	349	311	900	211	4154	235	541	920	65	328	118	115	190	91	77	1531	1690	552	383	1040	495	541	618	358	906	590	46
	Ignored	4	1	18	10	61	11	6	7	0	7	10	72	16	4	2	67	9	12	18	30	2	4	9	6	53	13	4
	LOCAL MANIFESTATIONS - Bothrops (2016)
	If Necrosis	NORTH							NORTHEAST									SOUTHEAST				SOUTH			MIDWEST
		Rondônia	Acre	Amazonas	Roraima	Pará	Amapá	Tocantins	Maranhão	Piauí	Ceará	Rio Grande do Norte	Paraíba	Pernambuco	Alagoas	Sergipe	Bahia	Minas Gerais	Espírito Santo	Rio de Janeiro	São Paulo	Paraná	Santa Catarina	Rio Grande do Sul	Mato Grosso do Sul	Mato Grosso	Goiás	Distrito Federal
	Yes	4	6	22	12	59	13	13	8	0	6	2	3	1	1	1	24	25	3	11	19	16	11	24	5	17	7	3
	No	339	295	972	218	4126	242	524	636	75	414	174	176	180	95	44	1533	1470	469	355	917	533	501	574	341	846	676	53
	Ignored	0	1	33	12	22	9	8	7	1	2	19	21	74	3	2	68	8	6	22	23	2	4	23	5	70	11	5
	LOCAL MANIFESTATIONS - Bothrops (2017)
	If Necrosis	NORTH							NORTHEAST									SOUTHEAST				SOUTH			MIDWEST
		Rondônia	Acre	Amazonas	Roraima	Pará	Amapá	Tocantins	Maranhão	Piauí	Ceará	Rio Grande do Norte	Paraíba	Pernambuco	Alagoas	Sergipe	Bahia	Minas Gerais	Espírito Santo	Rio de Janeiro	São Paulo	Paraná	Santa Catarina	Rio Grande do Sul	Mato Grosso do Sul	Mato Grosso	Goiás	Distrito Federal
	Yes	8	6	28	3	49	13	7	18	2	1	2	4	2	0	1	22	27	8	10	31	13	20	30	4	20	15	1
	No	331	293	1133	302	4188	290	391	708	86	419	215	157	185	96	66	1607	1940	551	422	1171	509	501	623	385	873	787	49
	Ignored	3	5	31	12	29	9	7	8	2	2	7	31	6	3	0	50	21	3	23	31	1	0	11	8	26	15	6
	LOCAL MANIFESTATIONS - Bothrops (2018)
	If Necrosis	NORTH							NORTHEAST									SOUTHEAST				SOUTH			MIDWEST
		Rondônia	Acre	Amazonas	Roraima	Pará	Amapá	Tocantins	Maranhão	Piauí	Ceará	Rio Grande do Norte	Paraíba	Pernambuco	Alagoas	Sergipe	Bahia	Minas Gerais	Espírito Santo	Rio de Janeiro	São Paulo	Paraná	Santa Catarina	Rio Grande do Sul	Mato Grosso do Sul	Mato Grosso	Goiás	Distrito Federal
	Yes	4	5	30	8	55	5	3	22	0	4	2	0	1	0	0	26	22	9	11	29	11	14	20	8	12	10	2
	No	419	311	1326	364	4188	325	500	784	92	403	189	165	224	86	49	1348	2030	696	422	1113	403	465	516	347	757	640	46
	Ignored	2	2	17	5	24	15	10	16	1	3	12	32	4	1	0	64	3	5	39	18	1	1	10	3	18	7	10
	LOCAL MANIFESTATIONS - Bothrops (2019)
	If Necrosis	NORTH							NORTHEAST									SOUTHEAST				SOUTH			MIDWEST
		Rondônia	Acre	Amazonas	Roraima	Pará	Amapá	Tocantins	Maranhão	Piauí	Ceará	Rio Grande do Norte	Paraíba	Pernambuco	Alagoas	Sergipe	Bahia	Minas Gerais	Espírito Santo	Rio de Janeiro	São Paulo	Paraná	Santa Catarina	Rio Grande do Sul	Mato Grosso do Sul	Mato Grosso	Goiás	Distrito Federal
	Yes	5	4	23	8	69	6	11	13	4	6	10	2	4	0	0	22	23	8	7	19	13	15	25	6	14	9	2
	No	420	322	1630	335	4642	386	560	1118	118	509	306	214	258	100	69	1465	2013	560	444	1093	432	461	512	357	959	684	44
	Ignored	4	1	19	1	43	23	9	15	0	1	17	33	3	0	0	82	10	5	37	19	2	0	7	1	18	11	5
	LOCAL MANIFESTATIONS - Bothrops (2020)
	If Necrosis	NORTH							NORTHEAST									SOUTHEAST				SOUTH			MIDWEST
		Rondônia	Acre	Amazonas	Roraima	Pará	Amapá	Tocantins	Maranhão	Piauí	Ceará	Rio Grande do Norte	Paraíba	Pernambuco	Alagoas	Sergipe	Bahia	Minas Gerais	Espírito Santo	Rio de Janeiro	São Paulo	Paraná	Santa Catarina	Rio Grande do Sul	Mato Grosso do Sul	Mato Grosso	Goiás	Distrito Federal
	Yes	5	7	27	9	56	3	13	14	1	6	9	3	4	0	1	20	23	0	2	18	13	8	12	2	18	6	1
	No	428	308	1665	270	4673	299	544	1250	139	464	325	240	272	72	45	1657	2050	6	384	1112	386	496	436	264	856	797	46
	Ignored	4	0	6	3	33	21	6	16	5	0	8	55	1	0	0	77	14	0	43	27	3	2	2	8	15	4	9
	LOCAL MANIFESTATIONS - Bothrops (2021)
	If Necrosis	NORTH							NORTHEAST									SOUTHEAST				SOUTH			MIDWEST
		Rondônia	Acre	Amazonas	Roraima	Pará	Amapá	Tocantins	Maranhão	Piauí	Ceará	Rio Grande do Norte	Paraíba	Pernambuco	Alagoas	Sergipe	Bahia	Minas Gerais	Espírito Santo	Rio de Janeiro	São Paulo	Paraná	Santa Catarina	Rio Grande do Sul	Mato Grosso do Sul	Mato Grosso	Goiás	Distrito Federal
	Yes	5	6	34	8	54	8	6	15	1	9	8	3	6	0	0	30	16	0	9	16	16	7	16	2	10	8	1
	No	373	302	1676	256	4467	323	384	1406	173	441	256	212	339	108	64	1631	1714	1	298	1084	355	455	382	234	770	896	61
	Ignored	2	4	2	5	33	19	7	12	9	4	18	28	1	1	0	62	11	0	29	28	4	2	9	5	16	9	3
	LOCAL MANIFESTATIONS - Bothrops (2012)
	If Others	NORTH							NORTHEAST									SOUTHEAST				SOUTH			MIDWEST
		Rondônia	Acre	Amazonas	Roraima	Pará	Amapá	Tocantins	Maranhão	Piauí	Ceará	Rio Grande do Norte	Paraíba	Pernambuco	Alagoas	Sergipe	Bahia	Minas Gerais	Espírito Santo	Rio de Janeiro	São Paulo	Paraná	Santa Catarina	Rio Grande do Sul	Mato Grosso do Sul	Mato Grosso	Goiás	Distrito Federal
	Yes	22	12	27	6	98	3	49	26	7	22	22	23	9	18	9	186	125	20	23	117	51	58	37	40	36	42	7
	No	275	196	941	261	3667	191	554	914	79	303	95	107	160	56	31	1521	2238	702	384	976	444	534	562	352	771	619	43
	Ignored	13	5	19	7	178	25	35	15	6	8	13	28	14	5	2	77	127	23	55	48	10	6	25	25	64	37	10
	LOCAL MANIFESTATIONS - Bothrops (2013)
	If Others	NORTH							NORTHEAST									SOUTHEAST				SOUTH			MIDWEST
		Rondônia	Acre	Amazonas	Roraima	Pará	Amapá	Tocantins	Maranhão	Piauí	Ceará	Rio Grande do Norte	Paraíba	Pernambuco	Alagoas	Sergipe	Bahia	Minas Gerais	Espírito Santo	Rio de Janeiro	São Paulo	Paraná	Santa Catarina	Rio Grande do Sul	Mato Grosso do Sul	Mato Grosso	Goiás	Distrito Federal
	Yes	10	18	31	7	92	2	52	17	3	13	5	10	10	26	4	128	128	34	29	100	53	64	51	22	42	45	10
	No	276	232	1106	208	4172	159	485	862	57	227	51	51	107	71	37	1525	2132	702	344	860	413	456	532	284	743	522	28
	Ignored	13	9	19	42	182	44	33	35	2	8	9	27	6	2	0	90	82	34	72	48	9	10	25	23	62	53	16
	LOCAL MANIFESTATIONS - Bothrops (2014)
	If Others	NORTH							NORTHEAST									SOUTHEAST				SOUTH			MIDWEST
		Rondônia	Acre	Amazonas	Roraima	Pará	Amapá	Tocantins	Maranhão	Piauí	Ceará	Rio Grande do Norte	Paraíba	Pernambuco	Alagoas	Sergipe	Bahia	Minas Gerais	Espírito Santo	Rio de Janeiro	São Paulo	Paraná	Santa Catarina	Rio Grande do Sul	Mato Grosso do Sul	Mato Grosso	Goiás	Distrito Federal
	Yes	26	17	37	6	105	4	43	25	7	20	21	12	11	15	0	112	96	22	25	85	51	58	49	23	53	84	10
	No	326	247	1037	199	4072	219	478	931	59	196	55	46	107	56	29	1267	1576	509	291	961	470	479	529	291	730	490	27
	Ignored	5	2	19	42	168	39	23	40	3	9	10	38	1	6	0	80	39	23	41	67	6	13	41	35	80	28	8
	LOCAL MANIFESTATIONS - Bothrops (2015)
	If Others	NORTH							NORTHEAST									SOUTHEAST				SOUTH			MIDWEST
		Rondônia	Acre	Amazonas	Roraima	Pará	Amapá	Tocantins	Maranhão	Piauí	Ceará	Rio Grande do Norte	Paraíba	Pernambuco	Alagoas	Sergipe	Bahia	Minas Gerais	Espírito Santo	Rio de Janeiro	São Paulo	Paraná	Santa Catarina	Rio Grande do Sul	Mato Grosso do Sul	Mato Grosso	Goiás	Distrito Federal
	Yes	23	19	28	10	90	8	55	21	3	19	32	18	12	13	9	101	85	32	20	97	45	91	67	17	69	59	11
	No	325	294	863	194	4055	227	488	897	60	306	93	106	179	78	65	1417	1610	523	354	938	468	457	553	342	813	521	38
	Ignored	11	4	47	19	124	22	13	30	2	13	4	64	18	4	5	104	25	15	35	59	5	9	30	9	101	33	4
	LOCAL MANIFESTATIONS - Bothrops (2016)
	If Others	NORTH							NORTHEAST									SOUTHEAST				SOUTH			MIDWEST
		Rondônia	Acre	Amazonas	Roraima	Pará	Amapá	Tocantins	Maranhão	Piauí	Ceará	Rio Grande do Norte	Paraíba	Pernambuco	Alagoas	Sergipe	Bahia	Minas Gerais	Espírito Santo	Rio de Janeiro	São Paulo	Paraná	Santa Catarina	Rio Grande do Sul	Mato Grosso do Sul	Mato Grosso	Goiás	Distrito Federal
	Yes	13	12	29	12	114	5	51	11	5	38	49	28	18	10	10	146	95	29	32	91	53	64	39	22	77	78	14
	No	325	286	938	205	4017	247	477	622	67	375	128	151	168	87	35	1368	1393	434	316	813	491	444	530	311	761	590	40
	Ignored	5	4	60	25	76	12	17	18	4	9	18	21	69	2	2	110	15	15	40	55	7	8	52	18	95	26	7
	LOCAL MANIFESTATIONS - Bothrops (2017)
	If Others	NORTH							NORTHEAST									SOUTHEAST				SOUTH			MIDWEST
		Rondônia	Acre	Amazonas	Roraima	Pará	Amapá	Tocantins	Maranhão	Piauí	Ceará	Rio Grande do Norte	Paraíba	Pernambuco	Alagoas	Sergipe	Bahia	Minas Gerais	Espírito Santo	Rio de Janeiro	São Paulo	Paraná	Santa Catarina	Rio Grande do Sul	Mato Grosso do Sul	Mato Grosso	Goiás	Distrito Federal
	Yes	18	7	32	25	124	6	51	16	8	23	69	31	24	24	11	148	135	24	40	120	67	67	54	22	77	84	11
	No	316	279	1098	271	4008	294	343	703	80	395	147	139	162	69	56	1426	1810	530	371	1054	451	448	570	356	770	699	37
	Ignored	8	18	62	21	134	11	11	15	2	4	8	22	7	6	0	105	43	8	43	59	5	6	40	19	72	33	8
	LOCAL MANIFESTATIONS - Bothrops (2018)
	If Others	NORTH							NORTHEAST									SOUTHEAST				SOUTH			MIDWEST
		Rondônia	Acre	Amazonas	Roraima	Pará	Amapá	Tocantins	Maranhão	Piauí	Ceará	Rio Grande do Norte	Paraíba	Pernambuco	Alagoas	Sergipe	Bahia	Minas Gerais	Espírito Santo	Rio de Janeiro	São Paulo	Paraná	Santa Catarina	Rio Grande do Sul	Mato Grosso do Sul	Mato Grosso	Goiás	Distrito Federal
	Yes	26	12	41	11	107	9	65	21	11	39	55	25	27	18	13	129	146	44	34	112	46	81	42	18	58	62	10
	No	389	298	1291	355	4059	313	429	771	81	363	132	150	197	68	36	1215	1892	653	375	1017	367	397	463	326	678	575	39
	Ignored	10	8	41	11	100	21	19	30	1	8	16	22	5	1	0	93	17	13	63	31	2	2	41	14	51	20	9
	LOCAL MANIFESTATIONS - Bothrops (2019)
	If Others	NORTH							NORTHEAST									SOUTHEAST				SOUTH			MIDWEST
		Rondônia	Acre	Amazonas	Roraima	Pará	Amapá	Tocantins	Maranhão	Piauí	Ceará	Rio Grande do Norte	Paraíba	Pernambuco	Alagoas	Sergipe	Bahia	Minas Gerais	Espírito Santo	Rio de Janeiro	São Paulo	Paraná	Santa Catarina	Rio Grande do Sul	Mato Grosso do Sul	Mato Grosso	Goiás	Distrito Federal
	Yes	28	16	41	8	124	9	81	28	7	38	143	26	15	17	13	134	99	30	28	99	36	63	38	16	84	64	7
	No	392	310	1593	334	4524	374	481	1085	114	475	167	195	246	83	55	1311	1918	535	402	988	409	411	470	340	878	614	38
	Ignored	9	1	38	2	105	32	17	32	1	3	23	28	4	0	1	124	29	8	58	44	2	2	36	8	29	26	6
	LOCAL MANIFESTATIONS - Bothrops (2020)
	If Others	NORTH							NORTHEAST									SOUTHEAST				SOUTH			MIDWEST
		Rondônia	Acre	Amazonas	Roraima	Pará	Amapá	Tocantins	Maranhão	Piauí	Ceará	Rio Grande do Norte	Paraíba	Pernambuco	Alagoas	Sergipe	Bahia	Minas Gerais	Espírito Santo	Rio de Janeiro	São Paulo	Paraná	Santa Catarina	Rio Grande do Sul	Mato Grosso do Sul	Mato Grosso	Goiás	Distrito Federal
	Yes	27	17	44	10	160	13	68	30	9	40	123	64	15	17	6	154	102	1	33	99	33	70	39	18	46	82	14
	No	399	294	1609	262	4523	283	478	1219	131	424	204	192	259	55	40	1466	1953	5	341	1016	361	430	390	243	812	698	34
	Ignored	11	4	45	10	80	26	17	31	5	5	15	43	3	0	0	134	32	0	55	42	8	6	21	13	31	27	8
	LOCAL MANIFESTATIONS - Bothrops (2021)
	If Others	NORTH							NORTHEAST									SOUTHEAST				SOUTH			MIDWEST
		Rondônia	Acre	Amazonas	Roraima	Pará	Amapá	Tocantins	Maranhão	Piauí	Ceará	Rio Grande do Norte	Paraíba	Pernambuco	Alagoas	Sergipe	Bahia	Minas Gerais	Espírito Santo	Rio de Janeiro	São Paulo	Paraná	Santa Catarina	Rio Grande do Sul	Mato Grosso do Sul	Mato Grosso	Goiás	Distrito Federal
	Yes	25	22	36	10	170	11	54	40	18	44	88	28	42	12	13	177	114	0	28	103	38	68	44	17	36	101	15
	No	349	281	1651	244	4284	310	332	1366	155	393	165	188	301	96	49	1415	1595	1	263	970	332	392	333	214	731	787	46
	Ignored	6	9	25	15	100	27	11	27	10	17	29	27	3	1	2	131	32	0	45	55	5	4	30	10	29	25	4

## Sheet: Local Complications
LOCAL COMPLICATIONS - Bothrops (2012)
If Secondary Infection	NORTH							NORTHEAST									SOUTHEAST				SOUTH			MIDWEST
	Rondônia	Acre	Amazonas	Roraima	Pará	Amapá	Tocantins	Maranhão	Piauí	Ceará	Rio Grande do Norte	Paraíba	Pernambuco	Alagoas	Sergipe	Bahia	Minas Gerais	Espírito Santo	Rio de Janeiro	São Paulo	Paraná	Santa Catarina	Rio Grande do Sul	Mato Grosso do Sul	Mato Grosso	Goiás	Distrito Federal
Yes	22	5	58	16	170	3	35	25	2	2	2	2	4	6	0	45	43	14	9	29	12	10	23	16	32	21	1
No	6	3	20	8	97	0	4	3	0	4	1	2	1	0	0	11	22	5	2	10	9	9	14	6	9	13	1
Ignored	0	0	0	0	0	0	0	0	0	0	0	0	1	0	0	2	0	1	3	0	0	0	0	0	1	0	0
LOCAL COMPLICATIONS - Bothrops (2013)
If Secondary Infection	NORTH							NORTHEAST									SOUTHEAST				SOUTH			MIDWEST
	Rondônia	Acre	Amazonas	Roraima	Pará	Amapá	Tocantins	Maranhão	Piauí	Ceará	Rio Grande do Norte	Paraíba	Pernambuco	Alagoas	Sergipe	Bahia	Minas Gerais	Espírito Santo	Rio de Janeiro	São Paulo	Paraná	Santa Catarina	Rio Grande do Sul	Mato Grosso do Sul	Mato Grosso	Goiás	Distrito Federal
Yes	23	7	78	19	137	2	28	41	1	3	1	0	4	9	1	52	55	12	13	37	11	24	20	6	31	15	3
No	6	4	24	2	56	0	6	7	0	4	0	0	1	0	0	12	27	2	2	16	14	9	19	3	7	7	2
Ignored	0	1	0	0	3	0	1	0	0	0	0	0	0	0	0	0	2	0	0	2	0	0	0	1	0	1	0
LOCAL COMPLICATIONS - Bothrops (2014)
If Secondary Infection	NORTH							NORTHEAST									SOUTHEAST				SOUTH			MIDWEST
	Rondônia	Acre	Amazonas	Roraima	Pará	Amapá	Tocantins	Maranhão	Piauí	Ceará	Rio Grande do Norte	Paraíba	Pernambuco	Alagoas	Sergipe	Bahia	Minas Gerais	Espírito Santo	Rio de Janeiro	São Paulo	Paraná	Santa Catarina	Rio Grande do Sul	Mato Grosso do Sul	Mato Grosso	Goiás	Distrito Federal
Yes	22	13	62	12	111	3	16	33	1	5	0	1	1	14	0	21	45	9	12	27	16	30	19	5	41	20	5
No	6	2	12	1	39	2	4	6	2	1	0	0	0	0	0	10	27	2	5	11	13	8	12	8	7	17	0
Ignored	0	0	2	1	1	0	0	1	0	0	0	1	0	0	0	2	0	0	0	1	0	0	0	6	1	0	1
LOCAL COMPLICATIONS - Bothrops (2015)
If Secondary Infection	NORTH							NORTHEAST									SOUTHEAST				SOUTH			MIDWEST
	Rondônia	Acre	Amazonas	Roraima	Pará	Amapá	Tocantins	Maranhão	Piauí	Ceará	Rio Grande do Norte	Paraíba	Pernambuco	Alagoas	Sergipe	Bahia	Minas Gerais	Espírito Santo	Rio de Janeiro	São Paulo	Paraná	Santa Catarina	Rio Grande do Sul	Mato Grosso do Sul	Mato Grosso	Goiás	Distrito Federal
Yes	26	11	58	14	94	13	14	16	1	3	1	4	9	6	3	27	38	3	17	26	14	21	22	7	31	21	9
No	1	2	23	3	54	9	3	9	1	1	2	1	1	0	1	8	22	3	6	11	9	7	13	10	10	10	1
Ignored	0	0	0	1	1	0	0	0	0	0	0	0	0	0	0	0	0	0	1	1	0	0	3	0	0	0	0
LOCAL COMPLICATIONS - Bothrops (2016)
If Secondary Infection	NORTH							NORTHEAST									SOUTHEAST				SOUTH			MIDWEST
	Rondônia	Acre	Amazonas	Roraima	Pará	Amapá	Tocantins	Maranhão	Piauí	Ceará	Rio Grande do Norte	Paraíba	Pernambuco	Alagoas	Sergipe	Bahia	Minas Gerais	Espírito Santo	Rio de Janeiro	São Paulo	Paraná	Santa Catarina	Rio Grande do Sul	Mato Grosso do Sul	Mato Grosso	Goiás	Distrito Federal
Yes	39	8	42	24	98	31	8	24	0	4	1	2	4	10	2	30	40	7	15	27	9	16	14	5	38	20	2
No	8	1	18	4	38	3	5	3	0	8	0	2	1	3	0	9	28	3	6	16	9	7	10	7	5	17	0
Ignored	0	0	0	1	0	0	1	0	0	0	0	1	0	0	0	0	0	0	0	0	0	0	0	0	0	1	0
LOCAL COMPLICATIONS - Bothrops (2017)
If Secondary Infection	NORTH							NORTHEAST									SOUTHEAST				SOUTH			MIDWEST
	Rondônia	Acre	Amazonas	Roraima	Pará	Amapá	Tocantins	Maranhão	Piauí	Ceará	Rio Grande do Norte	Paraíba	Pernambuco	Alagoas	Sergipe	Bahia	Minas Gerais	Espírito Santo	Rio de Janeiro	São Paulo	Paraná	Santa Catarina	Rio Grande do Sul	Mato Grosso do Sul	Mato Grosso	Goiás	Distrito Federal
Yes	40	5	51	9	151	27	11	21	6	4	1	2	2	11	1	30	46	1	9	33	13	11	21	8	46	38	2
No	3	2	18	4	28	4	7	8	1	4	0	0	0	0	2	22	16	0	4	12	11	9	18	2	12	14	0
Ignored	0	0	3	1	0	0	0	0	0	0	0	0	0	0	0	0	1	0	1	2	0	0	1	0	1	0	0
LOCAL COMPLICATIONS - Bothrops (2018)
If Secondary Infection	NORTH							NORTHEAST									SOUTHEAST				SOUTH			MIDWEST
	Rondônia	Acre	Amazonas	Roraima	Pará	Amapá	Tocantins	Maranhão	Piauí	Ceará	Rio Grande do Norte	Paraíba	Pernambuco	Alagoas	Sergipe	Bahia	Minas Gerais	Espírito Santo	Rio de Janeiro	São Paulo	Paraná	Santa Catarina	Rio Grande do Sul	Mato Grosso do Sul	Mato Grosso	Goiás	Distrito Federal
Yes	17	9	79	21	131	41	7	22	1	5	4	2	3	4	1	30	55	8	11	32	11	15	25	9	36	25	3
No	2	4	14	5	35	3	4	8	0	7	1	1	2	0	0	17	28	3	6	14	14	3	17	10	18	15	1
Ignored	0	0	0	0	0	0	0	0	0	0	0	0	0	0	0	4	0	2	0	3	0	0	0	0	0	0	0
LOCAL COMPLICATIONS - Bothrops (2019)
If Secondary Infection	NORTH							NORTHEAST									SOUTHEAST				SOUTH			MIDWEST
	Rondônia	Acre	Amazonas	Roraima	Pará	Amapá	Tocantins	Maranhão	Piauí	Ceará	Rio Grande do Norte	Paraíba	Pernambuco	Alagoas	Sergipe	Bahia	Minas Gerais	Espírito Santo	Rio de Janeiro	São Paulo	Paraná	Santa Catarina	Rio Grande do Sul	Mato Grosso do Sul	Mato Grosso	Goiás	Distrito Federal
Yes	28	7	114	20	133	20	9	24	4	5	4	1	3	5	0	33	44	6	13	46	11	17	21	5	41	25	1
No	11	5	29	2	35	1	2	8	2	2	0	1	2	0	0	10	30	3	6	19	4	8	13	6	15	12	0
Ignored	0	0	0	0	0	0	0	0	0	0	0	0	0	0	0	0	0	0	1	0	0	0	0	1	0	0	0
LOCAL COMPLICATIONS - Bothrops (2020)
If Secondary Infection	NORTH							NORTHEAST									SOUTHEAST				SOUTH			MIDWEST
	Rondônia	Acre	Amazonas	Roraima	Pará	Amapá	Tocantins	Maranhão	Piauí	Ceará	Rio Grande do Norte	Paraíba	Pernambuco	Alagoas	Sergipe	Bahia	Minas Gerais	Espírito Santo	Rio de Janeiro	São Paulo	Paraná	Santa Catarina	Rio Grande do Sul	Mato Grosso do Sul	Mato Grosso	Goiás	Distrito Federal
Yes	26	11	168	21	108	21	12	22	1	2	5	4	0	2	1	25	43	0	15	31	5	11	14	7	46	45	2
No	3	9	21	3	18	4	6	13	0	3	0	1	0	1	1	11	25	0	4	11	5	2	8	2	7	19	1
Ignored	1	0	0	0	1	0	0	0	0	0	0	0	0	0	0	1	2	0	2	0	1	0	1	0	0	1	0
LOCAL COMPLICATIONS - Bothrops (2021)
If Secondary Infection	NORTH							NORTHEAST									SOUTHEAST				SOUTH			MIDWEST
	Rondônia	Acre	Amazonas	Roraima	Pará	Amapá	Tocantins	Maranhão	Piauí	Ceará	Rio Grande do Norte	Paraíba	Pernambuco	Alagoas	Sergipe	Bahia	Minas Gerais	Espírito Santo	Rio de Janeiro	São Paulo	Paraná	Santa Catarina	Rio Grande do Sul	Mato Grosso do Sul	Mato Grosso	Goiás	Distrito Federal
Yes	14	13	173	13	114	19	13	40	2	13	2	2	2	9	1	45	24	0	13	29	15	9	20	6	34	53	0
No	3	1	18	5	32	7	8	13	2	5	1	1	0	0	0	15	29	0	5	16	9	2	11	2	33	11	1
Ignored	0	0	0	0	0	1	1	0	0	0	0	1	1	0	0	1	0	0	1	0	0	1	0	0	0	0	0
LOCAL COMPLICATIONS - Bothrops (2012)
If Extensive necrosis	NORTH							NORTHEAST									SOUTHEAST				SOUTH			MIDWEST
	Rondônia	Acre	Amazonas	Roraima	Pará	Amapá	Tocantins	Maranhão	Piauí	Ceará	Rio Grande do Norte	Paraíba	Pernambuco	Alagoas	Sergipe	Bahia	Minas Gerais	Espírito Santo	Rio de Janeiro	São Paulo	Paraná	Santa Catarina	Rio Grande do Sul	Mato Grosso do Sul	Mato Grosso	Goiás	Distrito Federal
Yes	4	4	10	6	41	1	4	4	0	3	0	1	0	0	0	10	16	9	4	8	4	8	12	5	7	4	1
No	23	4	66	18	220	1	34	20	1	3	3	3	4	6	0	44	49	11	8	29	16	11	25	17	33	30	0
Ignored	1	0	2	0	6	1	1	4	1	0	0	0	2	0	0	4	0	0	2	2	1	0	0	0	2	0	1
LOCAL COMPLICATIONS - Bothrops (2013)
If Extensive necrosis	NORTH							NORTHEAST									SOUTHEAST				SOUTH			MIDWEST
	Rondônia	Acre	Amazonas	Roraima	Pará	Amapá	Tocantins	Maranhão	Piauí	Ceará	Rio Grande do Norte	Paraíba	Pernambuco	Alagoas	Sergipe	Bahia	Minas Gerais	Espírito Santo	Rio de Janeiro	São Paulo	Paraná	Santa Catarina	Rio Grande do Sul	Mato Grosso do Sul	Mato Grosso	Goiás	Distrito Federal
Yes	5	3	15	1	28	0	5	4	0	0	0	0	0	1	0	14	17	5	1	12	12	8	11	2	5	7	0
No	24	9	87	18	163	2	29	42	1	7	1	0	5	8	1	49	65	7	12	40	12	25	26	7	33	15	5
Ignored	0	0	0	2	3	0	1	2	0	0	0	0	0	0	0	1	2	2	2	3	1	0	2	1	0	1	0
LOCAL COMPLICATIONS - Bothrops (2014)
If Extensive necrosis	NORTH							NORTHEAST									SOUTHEAST				SOUTH			MIDWEST
	Rondônia	Acre	Amazonas	Roraima	Pará	Amapá	Tocantins	Maranhão	Piauí	Ceará	Rio Grande do Norte	Paraíba	Pernambuco	Alagoas	Sergipe	Bahia	Minas Gerais	Espírito Santo	Rio de Janeiro	São Paulo	Paraná	Santa Catarina	Rio Grande do Sul	Mato Grosso do Sul	Mato Grosso	Goiás	Distrito Federal
Yes	3	6	9	2	13	2	6	4	0	0	0	0	0	0	0	10	10	3	2	9	9	6	7	3	12	7	1
No	25	9	64	10	133	3	14	33	3	6	0	1	1	13	0	22	61	7	13	29	19	32	23	11	35	29	4
Ignored	0	0	3	2	4	0	0	3	0	0	0	1	0	1	0	1	1	1	2	1	1	0	1	5	2	1	1
LOCAL COMPLICATIONS - Bothrops (2015)
If Extensive necrosis	NORTH							NORTHEAST									SOUTHEAST				SOUTH			MIDWEST
	Rondônia	Acre	Amazonas	Roraima	Pará	Amapá	Tocantins	Maranhão	Piauí	Ceará	Rio Grande do Norte	Paraíba	Pernambuco	Alagoas	Sergipe	Bahia	Minas Gerais	Espírito Santo	Rio de Janeiro	São Paulo	Paraná	Santa Catarina	Rio Grande do Sul	Mato Grosso do Sul	Mato Grosso	Goiás	Distrito Federal
Yes	3	1	14	3	23	11	3	3	0	0	1	0	1	0	0	6	10	4	4	7	6	6	7	4	7	9	0
No	24	10	67	14	123	11	14	22	2	3	2	4	9	6	4	26	49	2	17	28	17	22	27	13	33	22	8
Ignored	0	1	0	1	3	0	0	0	0	1	0	1	0	0	0	3	1	0	3	3	0	0	4	0	1	0	2
LOCAL COMPLICATIONS - Bothrops (2016)
If Extensive necrosis	NORTH							NORTHEAST									SOUTHEAST				SOUTH			MIDWEST
	Rondônia	Acre	Amazonas	Roraima	Pará	Amapá	Tocantins	Maranhão	Piauí	Ceará	Rio Grande do Norte	Paraíba	Pernambuco	Alagoas	Sergipe	Bahia	Minas Gerais	Espírito Santo	Rio de Janeiro	São Paulo	Paraná	Santa Catarina	Rio Grande do Sul	Mato Grosso do Sul	Mato Grosso	Goiás	Distrito Federal
Yes	6	2	14	7	23	8	6	4	0	2	0	2	0	2	0	11	14	2	1	7	4	4	4	2	6	7	1
No	41	6	44	20	108	26	6	22	0	9	1	3	2	11	2	26	52	8	18	36	13	19	17	10	35	30	1
Ignored	0	1	2	2	5	0	1	1	0	1	0	0	3	0	0	2	2	0	2	0	1	0	3	0	2	1	0
LOCAL COMPLICATIONS - Bothrops (2017)
If Extensive necrosis	NORTH							NORTHEAST									SOUTHEAST				SOUTH			MIDWEST
	Rondônia	Acre	Amazonas	Roraima	Pará	Amapá	Tocantins	Maranhão	Piauí	Ceará	Rio Grande do Norte	Paraíba	Pernambuco	Alagoas	Sergipe	Bahia	Minas Gerais	Espírito Santo	Rio de Janeiro	São Paulo	Paraná	Santa Catarina	Rio Grande do Sul	Mato Grosso do Sul	Mato Grosso	Goiás	Distrito Federal
Yes	10	2	9	1	21	3	5	5	3	0	0	0	0	0	1	8	6	0	1	9	8	3	8	1	10	12	0
No	31	5	59	11	156	28	12	24	4	8	1	1	2	11	2	41	54	0	10	31	16	17	30	9	47	39	2
Ignored	2	0	4	2	2	0	1	0	0	0	0	1	0	0	0	3	2	1	3	7	0	0	2	0	2	1	0
LOCAL COMPLICATIONS - Bothrops (2018)
If Extensive necrosis	NORTH							NORTHEAST									SOUTHEAST				SOUTH			MIDWEST
	Rondônia	Acre	Amazonas	Roraima	Pará	Amapá	Tocantins	Maranhão	Piauí	Ceará	Rio Grande do Norte	Paraíba	Pernambuco	Alagoas	Sergipe	Bahia	Minas Gerais	Espírito Santo	Rio de Janeiro	São Paulo	Paraná	Santa Catarina	Rio Grande do Sul	Mato Grosso do Sul	Mato Grosso	Goiás	Distrito Federal
Yes	1	4	9	2	17	2	3	4	0	1	0	2	0	0	0	15	8	4	4	9	8	2	9	7	8	10	1
No	18	9	84	22	148	40	7	24	1	10	5	1	5	4	1	33	75	8	10	38	17	16	32	12	44	29	3
Ignored	0	0	0	2	1	2	1	2	0	1	0	0	0	0	0	3	0	1	3	2	0	0	1	0	2	1	0
LOCAL COMPLICATIONS - Bothrops (2019)
If Extensive necrosis	NORTH							NORTHEAST									SOUTHEAST				SOUTH			MIDWEST
	Rondônia	Acre	Amazonas	Roraima	Pará	Amapá	Tocantins	Maranhão	Piauí	Ceará	Rio Grande do Norte	Paraíba	Pernambuco	Alagoas	Sergipe	Bahia	Minas Gerais	Espírito Santo	Rio de Janeiro	São Paulo	Paraná	Santa Catarina	Rio Grande do Sul	Mato Grosso do Sul	Mato Grosso	Goiás	Distrito Federal
Yes	9	0	7	5	20	0	1	3	3	0	0	0	1	0	0	9	11	2	3	10	2	8	3	5	8	5	0
No	30	12	134	17	146	16	9	27	2	7	4	2	4	5	0	33	63	7	15	52	13	17	29	7	46	32	1
Ignored	0	0	2	0	2	5	1	2	1	0	0	0	0	0	0	1	0	0	2	3	0	0	3	0	2	0	0
LOCAL COMPLICATIONS - Bothrops (2020)
If Extensive necrosis	NORTH							NORTHEAST									SOUTHEAST				SOUTH			MIDWEST
	Rondônia	Acre	Amazonas	Roraima	Pará	Amapá	Tocantins	Maranhão	Piauí	Ceará	Rio Grande do Norte	Paraíba	Pernambuco	Alagoas	Sergipe	Bahia	Minas Gerais	Espírito Santo	Rio de Janeiro	São Paulo	Paraná	Santa Catarina	Rio Grande do Sul	Mato Grosso do Sul	Mato Grosso	Goiás	Distrito Federal
Yes	0	6	11	6	15	0	5	8	0	2	0	0	0	0	0	10	15	0	2	9	6	1	5	2	6	9	0
No	27	14	178	18	108	25	11	27	1	3	5	5	0	3	2	26	53	0	14	32	4	12	17	6	45	54	3
Ignored	3	0	0	0	4	0	2	0	0	0	0	0	0	0	0	1	2	0	5	1	1	0	1	1	2	2	0
LOCAL COMPLICATIONS - Bothrops (2021)
If Extensive necrosis	NORTH							NORTHEAST									SOUTHEAST				SOUTH			MIDWEST
	Rondônia	Acre	Amazonas	Roraima	Pará	Amapá	Tocantins	Maranhão	Piauí	Ceará	Rio Grande do Norte	Paraíba	Pernambuco	Alagoas	Sergipe	Bahia	Minas Gerais	Espírito Santo	Rio de Janeiro	São Paulo	Paraná	Santa Catarina	Rio Grande do Sul	Mato Grosso do Sul	Mato Grosso	Goiás	Distrito Federal
Yes	4	1	9	2	18	1	7	5	1	1	0	1	0	0	0	12	9	0	4	5	9	4	11	1	6	5	0
No	13	13	182	16	127	24	14	46	2	15	3	2	1	9	1	46	43	0	8	38	15	7	18	7	59	58	1
Ignored	0	0	0	0	1	2	1	2	1	2	0	0	2	0	0	3	1	0	7	2	0	1	2	0	2	1	0
LOCAL COMPLICATIONS - Bothrops (2012)
If Compartment syndrome	NORTH							NORTHEAST									SOUTHEAST				SOUTH			MIDWEST
	Rondônia	Acre	Amazonas	Roraima	Pará	Amapá	Tocantins	Maranhão	Piauí	Ceará	Rio Grande do Norte	Paraíba	Pernambuco	Alagoas	Sergipe	Bahia	Minas Gerais	Espírito Santo	Rio de Janeiro	São Paulo	Paraná	Santa Catarina	Rio Grande do Sul	Mato Grosso do Sul	Mato Grosso	Goiás	Distrito Federal
Yes	6	2	19	3	97	0	0	1	0	1	0	0	1	0	0	2	7	1	2	5	4	1	4	3	4	11	0
No	21	6	57	20	164	2	38	24	1	5	3	4	3	6	0	53	56	18	8	32	16	18	33	19	36	22	1
Ignored	1	0	2	1	6	1	1	3	1	0	0	0	2	0	0	3	2	1	4	2	1	0	0	0	2	1	1
LOCAL COMPLICATIONS - Bothrops (2013)
If Compartment syndrome	NORTH							NORTHEAST									SOUTHEAST				SOUTH			MIDWEST
	Rondônia	Acre	Amazonas	Roraima	Pará	Amapá	Tocantins	Maranhão	Piauí	Ceará	Rio Grande do Norte	Paraíba	Pernambuco	Alagoas	Sergipe	Bahia	Minas Gerais	Espírito Santo	Rio de Janeiro	São Paulo	Paraná	Santa Catarina	Rio Grande do Sul	Mato Grosso do Sul	Mato Grosso	Goiás	Distrito Federal
Yes	2	1	18	1	64	0	2	1	0	2	0	0	0	0	0	9	10	1	1	11	2	4	5	1	3	5	3
No	26	10	84	18	126	2	33	45	1	5	1	0	5	8	1	54	70	11	11	40	22	29	32	8	35	16	2
Ignored	1	1	0	2	5	0	0	2	0	0	0	0	0	1	0	1	4	2	3	4	1	0	2	1	0	2	0
LOCAL COMPLICATIONS - Bothrops (2014)
If Compartment syndrome	NORTH							NORTHEAST									SOUTHEAST				SOUTH			MIDWEST
	Rondônia	Acre	Amazonas	Roraima	Pará	Amapá	Tocantins	Maranhão	Piauí	Ceará	Rio Grande do Norte	Paraíba	Pernambuco	Alagoas	Sergipe	Bahia	Minas Gerais	Espírito Santo	Rio de Janeiro	São Paulo	Paraná	Santa Catarina	Rio Grande do Sul	Mato Grosso do Sul	Mato Grosso	Goiás	Distrito Federal
Yes	10	0	10	2	35	1	2	1	2	1	0	1	0	0	0	3	19	0	1	4	5	3	5	4	4	13	0
No	18	15	64	10	112	4	18	37	1	5	0	1	1	13	0	28	51	10	14	34	23	35	25	9	42	23	4
Ignored	0	0	2	2	3	0	0	2	0	0	0	0	0	1	0	2	2	1	2	1	1	0	1	6	3	1	2
LOCAL COMPLICATIONS - Bothrops (2015)
If Compartment syndrome	NORTH							NORTHEAST									SOUTHEAST				SOUTH			MIDWEST
	Rondônia	Acre	Amazonas	Roraima	Pará	Amapá	Tocantins	Maranhão	Piauí	Ceará	Rio Grande do Norte	Paraíba	Pernambuco	Alagoas	Sergipe	Bahia	Minas Gerais	Espírito Santo	Rio de Janeiro	São Paulo	Paraná	Santa Catarina	Rio Grande do Sul	Mato Grosso do Sul	Mato Grosso	Goiás	Distrito Federal
Yes	1	0	15	1	38	1	0	4	1	1	0	1	0	0	2	1	9	0	3	3	2	2	6	1	2	8	0
No	26	11	66	16	108	20	17	21	1	2	3	3	10	6	2	32	51	6	18	32	21	25	29	16	38	23	8
Ignored	0	1	0	1	3	1	0	0	0	1	0	1	0	0	0	2	0	0	3	3	0	1	3	0	1	0	2
LOCAL COMPLICATIONS - Bothrops (2016)
If Compartment syndrome	NORTH							NORTHEAST									SOUTHEAST				SOUTH			MIDWEST
	Rondônia	Acre	Amazonas	Roraima	Pará	Amapá	Tocantins	Maranhão	Piauí	Ceará	Rio Grande do Norte	Paraíba	Pernambuco	Alagoas	Sergipe	Bahia	Minas Gerais	Espírito Santo	Rio de Janeiro	São Paulo	Paraná	Santa Catarina	Rio Grande do Sul	Mato Grosso do Sul	Mato Grosso	Goiás	Distrito Federal
Yes	8	1	3	2	25	0	3	1	0	4	0	0	0	1	0	4	11	2	1	11	3	2	3	3	4	13	1
No	39	7	55	25	106	34	9	25	0	7	1	4	2	12	2	32	55	8	18	31	14	21	17	9	36	23	1
Ignored	0	1	2	2	5	0	1	1	0	1	0	1	3	0	0	3	2	0	2	1	1	0	4	0	3	2	0
LOCAL COMPLICATIONS - Bothrops (2017)
If Compartment syndrome	NORTH							NORTHEAST									SOUTHEAST				SOUTH			MIDWEST
	Rondônia	Acre	Amazonas	Roraima	Pará	Amapá	Tocantins	Maranhão	Piauí	Ceará	Rio Grande do Norte	Paraíba	Pernambuco	Alagoas	Sergipe	Bahia	Minas Gerais	Espírito Santo	Rio de Janeiro	São Paulo	Paraná	Santa Catarina	Rio Grande do Sul	Mato Grosso do Sul	Mato Grosso	Goiás	Distrito Federal
Yes	5	0	14	1	16	1	0	0	0	3	0	0	0	0	1	12	7	0	1	8	4	4	2	1	3	8	0
No	36	7	57	11	161	30	17	29	7	5	1	1	2	11	2	37	52	0	10	34	20	16	36	9	54	43	2
Ignored	2	0	1	2	2	0	1	0	0	0	0	1	0	0	0	3	3	1	3	5	0	0	2	0	2	1	0
LOCAL COMPLICATIONS - Bothrops (2018)
If Compartment syndrome	NORTH							NORTHEAST									SOUTHEAST				SOUTH			MIDWEST
	Rondônia	Acre	Amazonas	Roraima	Pará	Amapá	Tocantins	Maranhão	Piauí	Ceará	Rio Grande do Norte	Paraíba	Pernambuco	Alagoas	Sergipe	Bahia	Minas Gerais	Espírito Santo	Rio de Janeiro	São Paulo	Paraná	Santa Catarina	Rio Grande do Sul	Mato Grosso do Sul	Mato Grosso	Goiás	Distrito Federal
Yes	0	4	8	3	30	0	0	2	0	4	0	0	0	0	0	8	15	1	1	9	4	1	3	5	10	18	0
No	19	9	85	21	135	41	10	26	1	7	5	3	5	4	1	39	68	10	13	36	21	17	37	14	40	21	4
Ignored	0	0	0	2	1	3	1	2	0	1	0	0	0	0	0	4	0	2	3	4	0	0	2	0	4	1	0
LOCAL COMPLICATIONS - Bothrops (2019)
If Compartment syndrome	NORTH							NORTHEAST									SOUTHEAST				SOUTH			MIDWEST
	Rondônia	Acre	Amazonas	Roraima	Pará	Amapá	Tocantins	Maranhão	Piauí	Ceará	Rio Grande do Norte	Paraíba	Pernambuco	Alagoas	Sergipe	Bahia	Minas Gerais	Espírito Santo	Rio de Janeiro	São Paulo	Paraná	Santa Catarina	Rio Grande do Sul	Mato Grosso do Sul	Mato Grosso	Goiás	Distrito Federal
Yes	10	5	15	1	21	0	0	2	0	2	0	1	0	0	0	5	17	2	3	9	1	3	3	0	5	12	0
No	29	7	126	21	145	15	10	28	5	5	4	1	5	5	0	35	57	7	16	53	14	22	28	12	49	25	1
Ignored	0	0	2	0	2	6	1	2	1	0	0	0	0	0	0	3	0	0	1	3	0	0	4	0	2	0	0
LOCAL COMPLICATIONS - Bothrops (2020)
If Compartment syndrome	NORTH							NORTHEAST									SOUTHEAST				SOUTH			MIDWEST
	Rondônia	Acre	Amazonas	Roraima	Pará	Amapá	Tocantins	Maranhão	Piauí	Ceará	Rio Grande do Norte	Paraíba	Pernambuco	Alagoas	Sergipe	Bahia	Minas Gerais	Espírito Santo	Rio de Janeiro	São Paulo	Paraná	Santa Catarina	Rio Grande do Sul	Mato Grosso do Sul	Mato Grosso	Goiás	Distrito Federal
Yes	3	1	11	4	15	3	1	4	0	0	0	0	0	1	0	1	16	0	1	6	3	1	2	0	2	16	1
No	25	19	178	19	110	22	15	31	1	4	5	5	0	2	2	36	52	0	15	35	8	12	20	8	49	48	2
Ignored	2	0	0	1	2	0	2	0	0	1	0	0	0	0	0	0	2	0	5	1	0	0	1	1	2	1	0
LOCAL COMPLICATIONS - Bothrops (2021)
If Compartment syndrome	NORTH							NORTHEAST									SOUTHEAST				SOUTH			MIDWEST
	Rondônia	Acre	Amazonas	Roraima	Pará	Amapá	Tocantins	Maranhão	Piauí	Ceará	Rio Grande do Norte	Paraíba	Pernambuco	Alagoas	Sergipe	Bahia	Minas Gerais	Espírito Santo	Rio de Janeiro	São Paulo	Paraná	Santa Catarina	Rio Grande do Sul	Mato Grosso do Sul	Mato Grosso	Goiás	Distrito Federal
Yes	1	1	11	5	19	1	4	3	1	1	1	1	0	0	0	11	17	0	3	5	2	2	1	0	29	13	1
No	16	13	180	13	126	24	18	48	2	15	2	2	1	9	1	48	36	0	9	38	22	10	28	8	35	50	0
Ignored	0	0	0	0	1	2	0	2	1	2	0	0	2	0	0	2	0	0	7	2	0	0	2	0	3	1	0
LOCAL COMPLICATIONS - Bothrops (2012)
Functional deficit	NORTH							NORTHEAST									SOUTHEAST				SOUTH			MIDWEST
	Rondônia	Acre	Amazonas	Roraima	Pará	Amapá	Tocantins	Maranhão	Piauí	Ceará	Rio Grande do Norte	Paraíba	Pernambuco	Alagoas	Sergipe	Bahia	Minas Gerais	Espírito Santo	Rio de Janeiro	São Paulo	Paraná	Santa Catarina	Rio Grande do Sul	Mato Grosso do Sul	Mato Grosso	Goiás	Distrito Federal
Yes	1	0	26	6	112	0	1	4	0	2	0	1	2	0	0	7	9	3	2	5	6	2	7	4	7	6	0
No	26	8	51	17	148	2	37	21	1	4	3	3	1	6	0	48	53	17	9	32	14	17	30	18	33	27	1
Ignored	1	0	1	1	7	1	1	3	1	0	0	0	3	0	0	3	3	0	3	2	1	0	0	0	2	1	1
LOCAL COMPLICATIONS - Bothrops (2013)
Functional deficit	NORTH							NORTHEAST									SOUTHEAST				SOUTH			MIDWEST
	Rondônia	Acre	Amazonas	Roraima	Pará	Amapá	Tocantins	Maranhão	Piauí	Ceará	Rio Grande do Norte	Paraíba	Pernambuco	Alagoas	Sergipe	Bahia	Minas Gerais	Espírito Santo	Rio de Janeiro	São Paulo	Paraná	Santa Catarina	Rio Grande do Sul	Mato Grosso do Sul	Mato Grosso	Goiás	Distrito Federal
Yes	6	2	15	2	64	0	2	3	0	2	0	0	1	0	0	10	14	2	2	10	5	4	9	3	6	1	0
No	23	9	87	17	125	2	32	42	1	5	1	0	4	8	1	53	68	10	10	40	19	29	27	7	32	19	5
Ignored	0	1	0	2	6	0	1	3	0	0	0	0	0	1	0	1	2	2	3	5	1	0	3	0	0	3	0
LOCAL COMPLICATIONS - Bothrops (2014)
Functional deficit	NORTH							NORTHEAST									SOUTHEAST				SOUTH			MIDWEST
	Rondônia	Acre	Amazonas	Roraima	Pará	Amapá	Tocantins	Maranhão	Piauí	Ceará	Rio Grande do Norte	Paraíba	Pernambuco	Alagoas	Sergipe	Bahia	Minas Gerais	Espírito Santo	Rio de Janeiro	São Paulo	Paraná	Santa Catarina	Rio Grande do Sul	Mato Grosso do Sul	Mato Grosso	Goiás	Distrito Federal
Yes	3	1	11	2	10	1	0	7	0	0	0	0	0	0	0	4	14	1	2	7	3	5	4	9	3	6	0
No	25	14	62	11	137	4	20	31	3	6	0	1	1	13	0	27	56	9	13	32	25	33	26	8	44	30	4
Ignored	0	0	3	1	3	0	0	2	0	0	0	1	0	1	0	2	2	1	2	0	1	0	1	2	2	1	2
LOCAL COMPLICATIONS - Bothrops (2015)
Functional deficit	NORTH							NORTHEAST									SOUTHEAST				SOUTH			MIDWEST
	Rondônia	Acre	Amazonas	Roraima	Pará	Amapá	Tocantins	Maranhão	Piauí	Ceará	Rio Grande do Norte	Paraíba	Pernambuco	Alagoas	Sergipe	Bahia	Minas Gerais	Espírito Santo	Rio de Janeiro	São Paulo	Paraná	Santa Catarina	Rio Grande do Sul	Mato Grosso do Sul	Mato Grosso	Goiás	Distrito Federal
Yes	1	2	15	3	20	0	1	2	1	0	1	0	0	0	1	6	8	0	6	6	7	3	5	8	9	2	1
No	26	9	65	13	126	21	16	23	1	3	2	4	10	6	3	27	52	6	14	29	16	24	29	9	31	28	7
Ignored	0	1	1	2	3	1	0	0	0	1	0	1	0	0	0	2	0	0	4	3	0	1	4	0	1	1	2
LOCAL COMPLICATIONS - Bothrops (2016)
Functional deficit	NORTH							NORTHEAST									SOUTHEAST				SOUTH			MIDWEST
	Rondônia	Acre	Amazonas	Roraima	Pará	Amapá	Tocantins	Maranhão	Piauí	Ceará	Rio Grande do Norte	Paraíba	Pernambuco	Alagoas	Sergipe	Bahia	Minas Gerais	Espírito Santo	Rio de Janeiro	São Paulo	Paraná	Santa Catarina	Rio Grande do Sul	Mato Grosso do Sul	Mato Grosso	Goiás	Distrito Federal
Yes	3	2	15	6	10	0	3	1	0	3	0	1	1	1	0	4	8	2	4	8	4	3	4	2	5	4	1
No	44	6	43	22	121	34	10	25	0	8	1	3	1	12	2	31	58	8	15	34	13	20	16	10	35	32	1
Ignored	0	1	2	1	5	0	0	1	0	1	0	1	3	0	0	4	2	0	2	1	1	0	4	0	3	2	0
LOCAL COMPLICATIONS - Bothrops (2017)
Functional deficit	NORTH							NORTHEAST									SOUTHEAST				SOUTH			MIDWEST
	Rondônia	Acre	Amazonas	Roraima	Pará	Amapá	Tocantins	Maranhão	Piauí	Ceará	Rio Grande do Norte	Paraíba	Pernambuco	Alagoas	Sergipe	Bahia	Minas Gerais	Espírito Santo	Rio de Janeiro	São Paulo	Paraná	Santa Catarina	Rio Grande do Sul	Mato Grosso do Sul	Mato Grosso	Goiás	Distrito Federal
Yes	3	1	14	3	11	0	3	3	1	2	0	0	0	0	1	7	10	0	4	3	5	3	10	2	6	0	0
No	38	5	54	10	166	31	14	26	6	6	1	1	2	11	2	41	51	0	8	37	19	17	29	8	52	51	2
Ignored	2	1	4	1	2	0	1	0	0	0	0	1	0	0	0	3	1	1	2	7	0	0	1	0	1	1	0
LOCAL COMPLICATIONS - Bothrops (2018)
Functional deficit	NORTH							NORTHEAST									SOUTHEAST				SOUTH			MIDWEST
	Rondônia	Acre	Amazonas	Roraima	Pará	Amapá	Tocantins	Maranhão	Piauí	Ceará	Rio Grande do Norte	Paraíba	Pernambuco	Alagoas	Sergipe	Bahia	Minas Gerais	Espírito Santo	Rio de Janeiro	São Paulo	Paraná	Santa Catarina	Rio Grande do Sul	Mato Grosso do Sul	Mato Grosso	Goiás	Distrito Federal
Yes	1	1	9	0	7	1	1	6	0	4	2	0	2	0	0	6	12	1	2	5	7	1	12	8	8	3	1
No	18	12	84	24	158	40	9	22	1	7	3	3	3	4	1	39	71	10	13	40	18	17	28	11	43	35	3
Ignored	0	0	0	2	1	3	1	2	0	1	0	0	0	0	0	6	0	2	2	4	0	0	2	0	3	2	0
LOCAL COMPLICATIONS - Bothrops (2019)
Functional deficit	NORTH							NORTHEAST									SOUTHEAST				SOUTH			MIDWEST
	Rondônia	Acre	Amazonas	Roraima	Pará	Amapá	Tocantins	Maranhão	Piauí	Ceará	Rio Grande do Norte	Paraíba	Pernambuco	Alagoas	Sergipe	Bahia	Minas Gerais	Espírito Santo	Rio de Janeiro	São Paulo	Paraná	Santa Catarina	Rio Grande do Sul	Mato Grosso do Sul	Mato Grosso	Goiás	Distrito Federal
Yes	2	1	17	2	14	1	2	3	0	1	0	0	1	0	0	5	15	0	4	8	4	3	9	4	5	3	0
No	37	11	124	20	152	14	8	27	5	6	4	2	4	5	0	35	59	9	14	54	11	22	23	8	49	34	1
Ignored	0	0	2	0	2	6	1	2	1	0	0	0	0	0	0	3	0	0	2	3	0	0	3	0	2	0	0
LOCAL COMPLICATIONS - Bothrops (2020)
Functional deficit	NORTH							NORTHEAST									SOUTHEAST				SOUTH			MIDWEST
	Rondônia	Acre	Amazonas	Roraima	Pará	Amapá	Tocantins	Maranhão	Piauí	Ceará	Rio Grande do Norte	Paraíba	Pernambuco	Alagoas	Sergipe	Bahia	Minas Gerais	Espírito Santo	Rio de Janeiro	São Paulo	Paraná	Santa Catarina	Rio Grande do Sul	Mato Grosso do Sul	Mato Grosso	Goiás	Distrito Federal
Yes	2	2	14	5	11	1	2	3	0	1	0	1	0	0	1	4	14	0	2	3	0	2	7	1	0	9	0
No	25	18	175	19	112	24	14	32	1	3	5	4	0	3	1	32	54	0	16	38	10	11	14	7	51	54	3
Ignored	3	0	0	0	4	0	2	0	0	1	0	0	0	0	0	1	2	0	3	1	1	0	2	1	2	2	0
LOCAL COMPLICATIONS - Bothrops (2021)
Functional deficit	NORTH							NORTHEAST									SOUTHEAST				SOUTH			MIDWEST
	Rondônia	Acre	Amazonas	Roraima	Pará	Amapá	Tocantins	Maranhão	Piauí	Ceará	Rio Grande do Norte	Paraíba	Pernambuco	Alagoas	Sergipe	Bahia	Minas Gerais	Espírito Santo	Rio de Janeiro	São Paulo	Paraná	Santa Catarina	Rio Grande do Sul	Mato Grosso do Sul	Mato Grosso	Goiás	Distrito Federal
Yes	2	0	14	4	18	6	3	9	0	2	0	0	0	0	0	11	7	0	1	8	4	1	4	2	2	2	0
No	15	14	177	14	127	20	18	42	3	14	3	3	1	9	1	48	45	0	11	35	20	10	25	6	62	61	1
Ignored	0	0	0	0	1	1	1	2	1	2	0	0	2	0	0	2	1	0	7	2	0	1	2	0	3	1	0
LOCAL COMPLICATIONS - Bothrops (2012)
Amputation	NORTH							NORTHEAST									SOUTHEAST				SOUTH			MIDWEST
	Rondônia	Acre	Amazonas	Roraima	Pará	Amapá	Tocantins	Maranhão	Piauí	Ceará	Rio Grande do Norte	Paraíba	Pernambuco	Alagoas	Sergipe	Bahia	Minas Gerais	Espírito Santo	Rio de Janeiro	São Paulo	Paraná	Santa Catarina	Rio Grande do Sul	Mato Grosso do Sul	Mato Grosso	Goiás	Distrito Federal
Yes	0	0	0	1	3	0	0	0	0	0	1	0	0	0	0	3	1	2	0	3	0	0	1	3	0	3	0
No	27	8	76	22	256	2	38	25	1	6	2	4	4	6	0	49	60	18	10	35	21	19	36	19	39	30	1
Ignored	1	0	2	1	8	1	1	3	1	0	0	0	2	0	0	6	4	0	4	1	0	0	0	0	3	1	1
LOCAL COMPLICATIONS - Bothrops (2013)
Amputation	NORTH							NORTHEAST									SOUTHEAST				SOUTH			MIDWEST
	Rondônia	Acre	Amazonas	Roraima	Pará	Amapá	Tocantins	Maranhão	Piauí	Ceará	Rio Grande do Norte	Paraíba	Pernambuco	Alagoas	Sergipe	Bahia	Minas Gerais	Espírito Santo	Rio de Janeiro	São Paulo	Paraná	Santa Catarina	Rio Grande do Sul	Mato Grosso do Sul	Mato Grosso	Goiás	Distrito Federal
Yes	0	0	4	1	3	0	1	0	0	0	0	0	0	0	0	5	3	1	0	2	1	0	1	0	0	1	0
No	29	11	98	18	187	2	31	46	1	7	1	0	5	8	1	58	75	11	12	48	23	33	36	9	36	19	5
Ignored	0	1	0	2	5	0	3	2	0	0	0	0	0	1	0	1	6	2	3	5	1	0	2	1	2	3	0
LOCAL COMPLICATIONS - Bothrops (2014)
Amputation	NORTH							NORTHEAST									SOUTHEAST				SOUTH			MIDWEST
	Rondônia	Acre	Amazonas	Roraima	Pará	Amapá	Tocantins	Maranhão	Piauí	Ceará	Rio Grande do Norte	Paraíba	Pernambuco	Alagoas	Sergipe	Bahia	Minas Gerais	Espírito Santo	Rio de Janeiro	São Paulo	Paraná	Santa Catarina	Rio Grande do Sul	Mato Grosso do Sul	Mato Grosso	Goiás	Distrito Federal
Yes	2	1	2	0	0	0	0	1	0	0	0	0	0	0	0	0	2	0	0	1	1	0	1	1	0	1	0
No	26	14	71	13	148	5	20	38	3	6	0	1	1	13	0	29	68	10	14	37	27	38	29	12	44	35	4
Ignored	0	0	3	1	2	0	0	1	0	0	0	1	0	1	0	4	2	1	3	1	1	0	1	6	5	1	2
LOCAL COMPLICATIONS - Bothrops (2015)
Amputation	NORTH							NORTHEAST									SOUTHEAST				SOUTH			MIDWEST
	Rondônia	Acre	Amazonas	Roraima	Pará	Amapá	Tocantins	Maranhão	Piauí	Ceará	Rio Grande do Norte	Paraíba	Pernambuco	Alagoas	Sergipe	Bahia	Minas Gerais	Espírito Santo	Rio de Janeiro	São Paulo	Paraná	Santa Catarina	Rio Grande do Sul	Mato Grosso do Sul	Mato Grosso	Goiás	Distrito Federal
Yes	0	0	1	0	4	0	1	2	0	0	0	0	0	0	0	0	1	0	0	0	1	0	1	0	2	0	0
No	27	11	77	16	141	21	16	23	2	3	3	4	10	6	4	33	59	6	20	34	22	27	34	17	38	30	8
Ignored	0	1	3	2	4	1	0	0	0	1	0	1	0	0	0	2	0	0	4	4	0	1	3	0	1	1	2
LOCAL COMPLICATIONS - Bothrops (2016)
Amputation	NORTH							NORTHEAST									SOUTHEAST				SOUTH			MIDWEST
	Rondônia	Acre	Amazonas	Roraima	Pará	Amapá	Tocantins	Maranhão	Piauí	Ceará	Rio Grande do Norte	Paraíba	Pernambuco	Alagoas	Sergipe	Bahia	Minas Gerais	Espírito Santo	Rio de Janeiro	São Paulo	Paraná	Santa Catarina	Rio Grande do Sul	Mato Grosso do Sul	Mato Grosso	Goiás	Distrito Federal
Yes	0	0	1	3	1	0	1	0	0	0	0	0	0	1	0	2	0	0	0	0	0	0	2	0	0	3	0
No	47	7	56	24	129	34	11	26	0	11	1	3	2	12	2	32	66	8	19	41	17	23	18	12	39	33	2
Ignored	0	2	3	2	6	0	1	1	0	1	0	2	3	0	0	5	2	2	2	2	1	0	4	0	4	2	0
LOCAL COMPLICATIONS - Bothrops (2017)
Amputation	NORTH							NORTHEAST									SOUTHEAST				SOUTH			MIDWEST
	Rondônia	Acre	Amazonas	Roraima	Pará	Amapá	Tocantins	Maranhão	Piauí	Ceará	Rio Grande do Norte	Paraíba	Pernambuco	Alagoas	Sergipe	Bahia	Minas Gerais	Espírito Santo	Rio de Janeiro	São Paulo	Paraná	Santa Catarina	Rio Grande do Sul	Mato Grosso do Sul	Mato Grosso	Goiás	Distrito Federal
Yes	0	0	3	0	1	0	0	0	1	0	0	0	0	0	0	1	0	0	0	0	0	0	0	0	0	2	0
No	41	6	64	12	176	31	17	29	6	8	1	1	2	11	3	46	60	0	12	40	24	20	38	10	57	49	2
Ignored	2	1	5	2	2	0	1	0	0	0	0	1	0	0	0	4	2	1	2	7	0	0	2	0	2	1	0
LOCAL COMPLICATIONS - Bothrops (2018)
Amputation	NORTH							NORTHEAST									SOUTHEAST				SOUTH			MIDWEST
	Rondônia	Acre	Amazonas	Roraima	Pará	Amapá	Tocantins	Maranhão	Piauí	Ceará	Rio Grande do Norte	Paraíba	Pernambuco	Alagoas	Sergipe	Bahia	Minas Gerais	Espírito Santo	Rio de Janeiro	São Paulo	Paraná	Santa Catarina	Rio Grande do Sul	Mato Grosso do Sul	Mato Grosso	Goiás	Distrito Federal
Yes	0	0	1	1	2	0	1	0	0	0	0	0	0	0	0	1	3	0	0	1	1	0	1	0	1	0	0
No	19	13	90	23	162	41	9	28	1	11	5	2	5	4	1	46	79	11	14	44	24	18	40	18	49	39	4
Ignored	0	0	2	2	2	3	1	2	0	1	0	1	0	0	0	4	1	2	3	4	0	0	1	1	4	1	0
LOCAL COMPLICATIONS - Bothrops (2019)
Amputation	NORTH							NORTHEAST									SOUTHEAST				SOUTH			MIDWEST
	Rondônia	Acre	Amazonas	Roraima	Pará	Amapá	Tocantins	Maranhão	Piauí	Ceará	Rio Grande do Norte	Paraíba	Pernambuco	Alagoas	Sergipe	Bahia	Minas Gerais	Espírito Santo	Rio de Janeiro	São Paulo	Paraná	Santa Catarina	Rio Grande do Sul	Mato Grosso do Sul	Mato Grosso	Goiás	Distrito Federal
Yes	2	0	0	0	1	0	0	1	0	0	0	0	0	0	0	0	0	0	0	1	1	1	0	0	0	0	0
No	37	12	141	22	165	14	10	29	5	7	4	2	5	5	0	40	74	9	18	60	14	24	32	12	54	37	1
Ignored	0	0	2	0	2	7	1	2	1	0	0	0	0	0	0	3	0	0	2	4	0	0	3	0	2	0	0
LOCAL COMPLICATIONS - Bothrops (2020)
Amputation	NORTH							NORTHEAST									SOUTHEAST				SOUTH			MIDWEST
	Rondônia	Acre	Amazonas	Roraima	Pará	Amapá	Tocantins	Maranhão	Piauí	Ceará	Rio Grande do Norte	Paraíba	Pernambuco	Alagoas	Sergipe	Bahia	Minas Gerais	Espírito Santo	Rio de Janeiro	São Paulo	Paraná	Santa Catarina	Rio Grande do Sul	Mato Grosso do Sul	Mato Grosso	Goiás	Distrito Federal
Yes	0	0	3	0	3	0	0	2	0	0	0	0	0	0	0	2	1	0	0	2	0	0	1	0	0	1	0
No	27	20	185	23	118	25	16	33	1	4	5	5	0	3	2	34	66	0	15	39	9	13	20	8	51	61	3
Ignored	3	0	1	1	6	0	2	0	0	1	0	0	0	0	0	1	3	0	6	1	2	0	2	1	2	3	0
LOCAL COMPLICATIONS - Bothrops (2021)
Amputation	NORTH							NORTHEAST									SOUTHEAST				SOUTH			MIDWEST
	Rondônia	Acre	Amazonas	Roraima	Pará	Amapá	Tocantins	Maranhão	Piauí	Ceará	Rio Grande do Norte	Paraíba	Pernambuco	Alagoas	Sergipe	Bahia	Minas Gerais	Espírito Santo	Rio de Janeiro	São Paulo	Paraná	Santa Catarina	Rio Grande do Sul	Mato Grosso do Sul	Mato Grosso	Goiás	Distrito Federal
Yes	0	1	1	0	0	0	0	1	0	5	0	0	0	0	0	1	1	0	0	0	0	1	1	0	0	0	0
No	17	13	190	18	144	26	22	50	3	11	3	3	1	9	1	58	49	0	12	43	24	10	28	8	64	63	1
Ignored	0	0	0	0	2	1	0	2	1	2	0	0	2	0	0	2	3	0	7	2	0	1	2	0	3	1	0

## Sheet: Systemic Manifestations
Systemic Manifestations - Bothrops (2012)
Neuroparalytic	NORTH							NORTHEAST									SOUTHEAST				SOUTH			MIDWEST
	Rondônia	Acre	Amazonas	Roraima	Pará	Amapá	Tocantins	Maranhão	Piauí	Ceará	Rio Grande do Norte	Paraíba	Pernambuco	Alagoas	Sergipe	Bahia	Minas Gerais	Espírito Santo	Rio de Janeiro	São Paulo	Paraná	Santa Catarina	Rio Grande do Sul	Mato Grosso do Sul	Mato Grosso	Goiás	Distrito Federal
Yes	6	18	48	20	194	14	34	43	8	32	7	5	11	0	4	71	79	10	5	17	17	21	23	25	22	58	5
No	34	28	140	51	399	31	68	85	14	38	25	32	30	10	6	205	359	67	29	111	50	69	72	54	102	88	11
Ignored	1	1	1	2	12	3	1	0	1	0	3	12	4	0	0	6	6	0	4	4	3	0	0	2	5	2	2
Systemic Manifestations - Bothrops (2013)
Neuroparalytic	NORTH							NORTHEAST									SOUTHEAST				SOUTH			MIDWEST
	Rondônia	Acre	Amazonas	Roraima	Pará	Amapá	Tocantins	Maranhão	Piauí	Ceará	Rio Grande do Norte	Paraíba	Pernambuco	Alagoas	Sergipe	Bahia	Minas Gerais	Espírito Santo	Rio de Janeiro	São Paulo	Paraná	Santa Catarina	Rio Grande do Sul	Mato Grosso do Sul	Mato Grosso	Goiás	Distrito Federal
Yes	10	10	71	34	190	9	41	68	8	12	6	5	7	4	2	68	72	9	4	14	21	14	17	10	27	32	4
No	31	34	173	39	497	11	52	90	7	33	15	12	27	14	1	178	292	65	26	92	44	66	66	38	87	59	10
Ignored	0	2	1	9	7	0	4	2	0	3	0	15	3	0	0	9	1	2	3	6	0	1	0	1	6	8	1
Systemic Manifestations - Bothrops (2014)
Neuroparalytic	NORTH							NORTHEAST									SOUTHEAST				SOUTH			MIDWEST
	Rondônia	Acre	Amazonas	Roraima	Pará	Amapá	Tocantins	Maranhão	Piauí	Ceará	Rio Grande do Norte	Paraíba	Pernambuco	Alagoas	Sergipe	Bahia	Minas Gerais	Espírito Santo	Rio de Janeiro	São Paulo	Paraná	Santa Catarina	Rio Grande do Sul	Mato Grosso do Sul	Mato Grosso	Goiás	Distrito Federal
Yes	13	16	60	13	138	18	30	46	8	6	4	4	4	1	1	52	63	21	4	27	20	10	14	14	34	35	4
No	40	40	190	29	452	26	52	89	7	26	22	10	25	8	1	141	246	39	17	134	57	52	58	48	90	69	6
Ignored	1	0	5	5	12	2	2	3	0	4	5	11	2	0	0	17	3	3	1	6	2	0	5	4	14	1	4
Systemic Manifestations - Bothrops (2015)
Neuroparalytic	NORTH							NORTHEAST									SOUTHEAST				SOUTH			MIDWEST
	Rondônia	Acre	Amazonas	Roraima	Pará	Amapá	Tocantins	Maranhão	Piauí	Ceará	Rio Grande do Norte	Paraíba	Pernambuco	Alagoas	Sergipe	Bahia	Minas Gerais	Espírito Santo	Rio de Janeiro	São Paulo	Paraná	Santa Catarina	Rio Grande do Sul	Mato Grosso do Sul	Mato Grosso	Goiás	Distrito Federal
Yes	5	19	45	8	137	15	38	40	6	14	13	6	9	2	6	62	44	24	5	11	16	16	15	16	31	17	2
No	23	38	144	54	457	20	38	76	6	42	30	12	30	4	7	156	217	51	22	102	50	34	76	35	118	74	9
Ignored	0	0	2	5	6	1	1	3	0	5	6	18	12	0	0	15	4	4	7	5	1	2	1	0	34	1	2
Systemic Manifestations - Bothrops (2016)
Neuroparalytic	NORTH							NORTHEAST									SOUTHEAST				SOUTH			MIDWEST
	Rondônia	Acre	Amazonas	Roraima	Pará	Amapá	Tocantins	Maranhão	Piauí	Ceará	Rio Grande do Norte	Paraíba	Pernambuco	Alagoas	Sergipe	Bahia	Minas Gerais	Espírito Santo	Rio de Janeiro	São Paulo	Paraná	Santa Catarina	Rio Grande do Sul	Mato Grosso do Sul	Mato Grosso	Goiás	Distrito Federal
Yes	8	25	50	18	163	27	31	48	10	20	10	5	8	5	0	78	49	16	6	22	15	8	11	11	28	21	2
No	37	40	126	39	528	46	44	57	10	77	64	44	37	5	0	201	202	44	21	99	62	39	68	36	142	100	14
Ignored	0	0	3	2	5	3	0	3	0	2	19	4	36	1	0	15	2	1	4	2	0	0	1	2	32	2	0
Systemic Manifestations - Bothrops (2017)
Neuroparalytic	NORTH							NORTHEAST									SOUTHEAST				SOUTH			MIDWEST
	Rondônia	Acre	Amazonas	Roraima	Pará	Amapá	Tocantins	Maranhão	Piauí	Ceará	Rio Grande do Norte	Paraíba	Pernambuco	Alagoas	Sergipe	Bahia	Minas Gerais	Espírito Santo	Rio de Janeiro	São Paulo	Paraná	Santa Catarina	Rio Grande do Sul	Mato Grosso do Sul	Mato Grosso	Goiás	Distrito Federal
Yes	5	26	72	20	171	27	20	43	13	23	15	4	9	9	1	84	80	17	4	28	16	11	11	11	29	41	4
No	28	47	143	49	522	51	33	79	17	91	59	30	36	19	2	204	299	40	41	141	61	62	98	38	161	99	2
Ignored	2	0	5	5	6	3	1	3	0	1	6	5	0	0	0	14	4	1	3	5	0	0	2	2	11	0	0
Systemic Manifestations - Bothrops (2018)
Neuroparalytic	NORTH							NORTHEAST									SOUTHEAST				SOUTH			MIDWEST
	Rondônia	Acre	Amazonas	Roraima	Pará	Amapá	Tocantins	Maranhão	Piauí	Ceará	Rio Grande do Norte	Paraíba	Pernambuco	Alagoas	Sergipe	Bahia	Minas Gerais	Espírito Santo	Rio de Janeiro	São Paulo	Paraná	Santa Catarina	Rio Grande do Sul	Mato Grosso do Sul	Mato Grosso	Goiás	Distrito Federal
Yes	4	10	92	19	136	23	24	72	13	26	9	7	15	2	1	44	87	15	7	42	12	9	8	13	22	22	4
No	37	41	256	53	461	43	68	85	14	90	61	45	26	7	1	179	285	55	33	123	51	56	56	44	100	89	6
Ignored	0	0	10	3	9	3	1	7	1	1	4	10	0	0	0	10	0	2	5	1	0	0	2	1	5	2	0
Systemic Manifestations - Bothrops (2019)
Neuroparalytic	NORTH							NORTHEAST									SOUTHEAST				SOUTH			MIDWEST
	Rondônia	Acre	Amazonas	Roraima	Pará	Amapá	Tocantins	Maranhão	Piauí	Ceará	Rio Grande do Norte	Paraíba	Pernambuco	Alagoas	Sergipe	Bahia	Minas Gerais	Espírito Santo	Rio de Janeiro	São Paulo	Paraná	Santa Catarina	Rio Grande do Sul	Mato Grosso do Sul	Mato Grosso	Goiás	Distrito Federal
Yes	9	11	122	7	147	34	31	84	18	23	12	10	6	3	1	44	63	14	6	29	20	10	9	18	29	18	4
No	35	42	294	39	474	47	71	104	23	112	115	38	38	10	8	193	287	45	27	102	31	41	58	39	123	88	7
Ignored	0	0	4	0	9	2	0	3	0	0	1	8	1	0	0	13	4	1	9	2	1	0	1	1	6	1	0
Systemic Manifestations - Bothrops (2020)
Neuroparalytic	NORTH							NORTHEAST									SOUTHEAST				SOUTH			MIDWEST
	Rondônia	Acre	Amazonas	Roraima	Pará	Amapá	Tocantins	Maranhão	Piauí	Ceará	Rio Grande do Norte	Paraíba	Pernambuco	Alagoas	Sergipe	Bahia	Minas Gerais	Espírito Santo	Rio de Janeiro	São Paulo	Paraná	Santa Catarina	Rio Grande do Sul	Mato Grosso do Sul	Mato Grosso	Goiás	Distrito Federal
Yes	9	13	132	18	136	16	17	62	17	20	16	6	8	1	1	45	61	0	3	20	13	8	6	8	19	37	3
No	29	27	262	32	452	32	59	118	17	81	113	26	36	3	5	191	278	0	23	112	35	48	36	27	123	90	10
Ignored	1	0	2	1	7	2	0	1	2	2	1	9	0	0	0	16	2	0	4	2	3	0	0	2	1	1	4
Systemic Manifestations - Bothrops (2021)
Neuroparalytic	NORTH							NORTHEAST									SOUTHEAST				SOUTH			MIDWEST
	Rondônia	Acre	Amazonas	Roraima	Pará	Amapá	Tocantins	Maranhão	Piauí	Ceará	Rio Grande do Norte	Paraíba	Pernambuco	Alagoas	Sergipe	Bahia	Minas Gerais	Espírito Santo	Rio de Janeiro	São Paulo	Paraná	Santa Catarina	Rio Grande do Sul	Mato Grosso do Sul	Mato Grosso	Goiás	Distrito Federal
Yes	3	10	87	9	126	16	16	55	13	28	20	10	9	3	2	53	45	0	5	22	8	8	5	4	15	28	2
No	22	47	262	39	444	25	41	99	28	72	103	24	37	7	8	180	228	0	16	98	30	39	48	24	80	107	16
Ignored	1	1	0	0	2	1	0	4	0	3	2	7	3	0	0	8	3	0	3	3	1	0	5	1	3	0	1
Systemic Manifestations - Bothrops (2012)
Hemorrhagic	NORTH							NORTHEAST									SOUTHEAST				SOUTH			MIDWEST
	Rondônia	Acre	Amazonas	Roraima	Pará	Amapá	Tocantins	Maranhão	Piauí	Ceará	Rio Grande do Norte	Paraíba	Pernambuco	Alagoas	Sergipe	Bahia	Minas Gerais	Espírito Santo	Rio de Janeiro	São Paulo	Paraná	Santa Catarina	Rio Grande do Sul	Mato Grosso do Sul	Mato Grosso	Goiás	Distrito Federal
Yes	9	18	89	22	215	20	4	26	1	18	16	10	11	2	1	86	107	34	13	40	13	19	18	17	27	21	1
No	32	26	99	48	377	25	97	101	21	52	16	26	31	8	8	189	332	43	21	89	54	71	76	62	98	125	15
Ignored	0	3	1	3	13	3	2	1	1	0	3	13	3	0	1	7	5	0	4	3	3	0	1	2	4	2	2
Systemic Manifestations - Bothrops (2013)
Hemorrhagic	NORTH							NORTHEAST									SOUTHEAST				SOUTH			MIDWEST
	Rondônia	Acre	Amazonas	Roraima	Pará	Amapá	Tocantins	Maranhão	Piauí	Ceará	Rio Grande do Norte	Paraíba	Pernambuco	Alagoas	Sergipe	Bahia	Minas Gerais	Espírito Santo	Rio de Janeiro	São Paulo	Paraná	Santa Catarina	Rio Grande do Sul	Mato Grosso do Sul	Mato Grosso	Goiás	Distrito Federal
Yes	9	14	113	33	252	8	6	23	3	23	10	12	11	1	0	84	87	35	12	25	17	19	13	11	15	18	4
No	32	31	130	43	435	10	87	133	12	24	11	8	25	17	3	161	275	40	20	81	48	62	69	37	96	73	10
Ignored	0	0	2	6	8	2	4	4	0	1	0	12	1	0	0	10	3	1	1	6	0	0	1	1	9	8	1
Systemic Manifestations - Bothrops (2014)
Hemorrhagic	NORTH							NORTHEAST									SOUTHEAST				SOUTH			MIDWEST
	Rondônia	Acre	Amazonas	Roraima	Pará	Amapá	Tocantins	Maranhão	Piauí	Ceará	Rio Grande do Norte	Paraíba	Pernambuco	Alagoas	Sergipe	Bahia	Minas Gerais	Espírito Santo	Rio de Janeiro	São Paulo	Paraná	Santa Catarina	Rio Grande do Sul	Mato Grosso do Sul	Mato Grosso	Goiás	Distrito Federal
Yes	10	15	118	24	248	16	9	26	2	10	11	9	14	1	0	58	86	27	9	52	14	9	11	12	25	15	1
No	43	41	133	20	342	27	73	109	13	24	17	9	15	7	2	138	223	33	12	107	63	53	61	48	105	89	8
Ignored	1	0	4	3	12	3	2	3	0	2	3	7	2	1	0	14	3	3	1	8	2	0	5	6	8	1	5
Systemic Manifestations - Bothrops (2015)
Hemorrhagic	NORTH							NORTHEAST									SOUTHEAST				SOUTH			MIDWEST
	Rondônia	Acre	Amazonas	Roraima	Pará	Amapá	Tocantins	Maranhão	Piauí	Ceará	Rio Grande do Norte	Paraíba	Pernambuco	Alagoas	Sergipe	Bahia	Minas Gerais	Espírito Santo	Rio de Janeiro	São Paulo	Paraná	Santa Catarina	Rio Grande do Sul	Mato Grosso do Sul	Mato Grosso	Goiás	Distrito Federal
Yes	5	20	83	25	238	15	7	26	3	25	15	12	23	1	2	59	70	31	10	31	17	9	17	7	30	9	2
No	22	37	105	40	356	20	69	88	8	31	29	12	22	5	11	165	191	43	18	84	49	42	74	44	122	82	8
Ignored	1	0	3	2	6	1	1	5	1	5	5	12	6	0	0	9	4	5	6	3	1	1	1	0	31	1	3
Systemic Manifestations - Bothrops (2016)
Hemorrhagic	NORTH							NORTHEAST									SOUTHEAST				SOUTH			MIDWEST
	Rondônia	Acre	Amazonas	Roraima	Pará	Amapá	Tocantins	Maranhão	Piauí	Ceará	Rio Grande do Norte	Paraíba	Pernambuco	Alagoas	Sergipe	Bahia	Minas Gerais	Espírito Santo	Rio de Janeiro	São Paulo	Paraná	Santa Catarina	Rio Grande do Sul	Mato Grosso do Sul	Mato Grosso	Goiás	Distrito Federal
Yes	9	28	82	26	239	30	9	17	3	38	32	21	45	3	0	89	45	17	10	39	19	9	19	13	44	22	4
No	36	37	95	33	453	45	66	87	17	60	49	30	27	8	0	194	206	42	18	82	58	38	60	35	125	98	12
Ignored	0	0	2	0	4	1	0	4	0	1	12	2	9	0	0	11	2	2	3	2	0	0	1	1	33	3	0
Systemic Manifestations - Bothrops (2017)
Hemorrhagic	NORTH							NORTHEAST									SOUTHEAST				SOUTH			MIDWEST
	Rondônia	Acre	Amazonas	Roraima	Pará	Amapá	Tocantins	Maranhão	Piauí	Ceará	Rio Grande do Norte	Paraíba	Pernambuco	Alagoas	Sergipe	Bahia	Minas Gerais	Espírito Santo	Rio de Janeiro	São Paulo	Paraná	Santa Catarina	Rio Grande do Sul	Mato Grosso do Sul	Mato Grosso	Goiás	Distrito Federal
Yes	9	26	117	37	213	26	3	28	8	32	25	13	17	4	1	89	86	17	15	52	19	20	29	9	59	30	2
No	24	47	101	36	480	54	50	93	22	82	54	24	27	24	2	199	292	41	33	116	58	53	81	40	130	110	4
Ignored	2	0	2	1	6	1	1	4	0	1	1	2	1	0	0	14	5	0	0	6	0	0	1	2	12	0	0
Systemic Manifestations - Bothrops (2018)
Hemorrhagic	NORTH							NORTHEAST									SOUTHEAST				SOUTH			MIDWEST
	Rondônia	Acre	Amazonas	Roraima	Pará	Amapá	Tocantins	Maranhão	Piauí	Ceará	Rio Grande do Norte	Paraíba	Pernambuco	Alagoas	Sergipe	Bahia	Minas Gerais	Espírito Santo	Rio de Janeiro	São Paulo	Paraná	Santa Catarina	Rio Grande do Sul	Mato Grosso do Sul	Mato Grosso	Goiás	Distrito Federal
Yes	15	27	172	43	196	23	8	25	4	41	23	25	17	0	1	66	99	17	19	55	17	15	12	17	27	20	3
No	26	24	183	30	401	45	84	132	24	75	47	31	23	9	1	162	273	53	22	109	45	50	52	40	95	91	5
Ignored	0	0	3	2	9	1	1	7	0	1	4	6	1	0	0	5	0	2	4	2	1	0	2	1	5	2	2
Systemic Manifestations - Bothrops (2019)
Hemorrhagic	NORTH							NORTHEAST									SOUTHEAST				SOUTH			MIDWEST
	Rondônia	Acre	Amazonas	Roraima	Pará	Amapá	Tocantins	Maranhão	Piauí	Ceará	Rio Grande do Norte	Paraíba	Pernambuco	Alagoas	Sergipe	Bahia	Minas Gerais	Espírito Santo	Rio de Janeiro	São Paulo	Paraná	Santa Catarina	Rio Grande do Sul	Mato Grosso do Sul	Mato Grosso	Goiás	Distrito Federal
Yes	8	24	202	23	203	21	9	38	6	61	43	29	22	1	1	85	92	20	17	44	17	10	15	14	45	21	1
No	35	29	216	23	414	58	93	150	34	74	84	21	23	12	8	154	259	40	16	88	34	40	50	43	104	84	10
Ignored	1	0	2	0	13	4	0	3	1	0	1	6	0	0	0	11	3	0	9	1	1	1	3	1	9	2	0
Systemic Manifestations - Bothrops (2020)
Hemorrhagic	NORTH							NORTHEAST									SOUTHEAST				SOUTH			MIDWEST
	Rondônia	Acre	Amazonas	Roraima	Pará	Amapá	Tocantins	Maranhão	Piauí	Ceará	Rio Grande do Norte	Paraíba	Pernambuco	Alagoas	Sergipe	Bahia	Minas Gerais	Espírito Santo	Rio de Janeiro	São Paulo	Paraná	Santa Catarina	Rio Grande do Sul	Mato Grosso do Sul	Mato Grosso	Goiás	Distrito Federal
Yes	5	9	176	26	169	23	6	37	5	33	33	16	17	0	0	69	98	0	7	44	11	14	11	5	41	30	3
No	33	31	217	25	418	26	70	143	28	66	95	16	27	4	6	170	241	0	19	88	37	42	31	29	101	96	11
Ignored	1	0	3	0	8	1	0	1	3	4	2	9	0	0	0	13	2	0	4	2	3	0	0	3	1	2	3
Systemic Manifestations - Bothrops (2021)
Hemorrhagic	NORTH							NORTHEAST									SOUTHEAST				SOUTH			MIDWEST
	Rondônia	Acre	Amazonas	Roraima	Pará	Amapá	Tocantins	Maranhão	Piauí	Ceará	Rio Grande do Norte	Paraíba	Pernambuco	Alagoas	Sergipe	Bahia	Minas Gerais	Espírito Santo	Rio de Janeiro	São Paulo	Paraná	Santa Catarina	Rio Grande do Sul	Mato Grosso do Sul	Mato Grosso	Goiás	Distrito Federal
Yes	3	21	163	17	163	16	7	30	8	25	30	16	17	1	1	50	53	0	7	31	13	10	14	6	14	29	1
No	22	37	186	31	402	25	50	123	33	77	94	20	30	9	9	184	220	0	15	90	25	37	39	22	81	106	17
Ignored	1	0	0	0	5	1	0	5	0	1	1	5	2	0	0	7	3	0	2	2	1	0	5	1	3	0	1
Systemic Manifestations - Bothrops (2012)
Vagal	NORTH							NORTHEAST									SOUTHEAST				SOUTH			MIDWEST
	Rondônia	Acre	Amazonas	Roraima	Pará	Amapá	Tocantins	Maranhão	Piauí	Ceará	Rio Grande do Norte	Paraíba	Pernambuco	Alagoas	Sergipe	Bahia	Minas Gerais	Espírito Santo	Rio de Janeiro	São Paulo	Paraná	Santa Catarina	Rio Grande do Sul	Mato Grosso do Sul	Mato Grosso	Goiás	Distrito Federal
Yes	19	16	61	17	290	25	24	63	7	26	8	11	19	3	0	93	235	27	12	34	23	36	37	37	67	80	7
No	21	28	127	53	309	22	78	64	16	42	24	27	23	7	9	184	205	50	23	94	47	54	58	42	58	66	10
Ignored	1	3	1	3	6	1	1	1	1	2	3	11	3	0	1	5	4	0	3	4	0	0	0	2	4	2	1
Systemic Manifestations - Bothrops (2013)
Vagal	NORTH							NORTHEAST									SOUTHEAST				SOUTH			MIDWEST
	Rondônia	Acre	Amazonas	Roraima	Pará	Amapá	Tocantins	Maranhão	Piauí	Ceará	Rio Grande do Norte	Paraíba	Pernambuco	Alagoas	Sergipe	Bahia	Minas Gerais	Espírito Santo	Rio de Janeiro	São Paulo	Paraná	Santa Catarina	Rio Grande do Sul	Mato Grosso do Sul	Mato Grosso	Goiás	Distrito Federal
Yes	13	22	84	23	316	8	35	59	6	10	3	11	12	6	0	85	172	32	9	32	16	31	30	28	58	49	3
No	28	23	160	53	370	10	61	97	9	36	17	7	23	12	3	163	191	42	20	73	49	50	52	21	56	43	11
Ignored	0	0	1	6	9	2	1	4	0	2	1	14	2	0	0	7	2	2	4	7	0	0	1	0	6	7	1
Systemic Manifestations - Bothrops (2014)
Vagal	NORTH							NORTHEAST									SOUTHEAST				SOUTH			MIDWEST
	Rondônia	Acre	Amazonas	Roraima	Pará	Amapá	Tocantins	Maranhão	Piauí	Ceará	Rio Grande do Norte	Paraíba	Pernambuco	Alagoas	Sergipe	Bahia	Minas Gerais	Espírito Santo	Rio de Janeiro	São Paulo	Paraná	Santa Catarina	Rio Grande do Sul	Mato Grosso do Sul	Mato Grosso	Goiás	Distrito Federal
Yes	23	17	96	12	274	16	25	56	6	10	8	10	12	4	1	84	140	17	4	42	27	32	26	27	54	40	3
No	30	39	154	29	318	28	57	78	9	23	19	8	17	4	1	118	168	41	16	117	48	30	47	34	75	63	6
Ignored	1	0	5	6	10	2	2	4	0	3	4	7	2	1	0	8	4	5	2	8	4	0	4	5	9	2	5
Systemic Manifestations - Bothrops (2015)
Vagal	NORTH							NORTHEAST									SOUTHEAST				SOUTH			MIDWEST
	Rondônia	Acre	Amazonas	Roraima	Pará	Amapá	Tocantins	Maranhão	Piauí	Ceará	Rio Grande do Norte	Paraíba	Pernambuco	Alagoas	Sergipe	Bahia	Minas Gerais	Espírito Santo	Rio de Janeiro	São Paulo	Paraná	Santa Catarina	Rio Grande do Sul	Mato Grosso do Sul	Mato Grosso	Goiás	Distrito Federal
Yes	10	24	65	19	264	14	18	45	4	15	13	14	15	1	5	75	120	29	11	29	21	13	34	19	103	46	9
No	17	33	120	47	330	20	59	67	8	39	32	9	27	5	8	146	142	48	17	85	45	38	58	32	78	45	4
Ignored	1	0	6	1	6	2	0	6	0	7	4	13	9	0	0	12	3	2	6	4	1	1	0	0	2	1	0
Systemic Manifestations - Bothrops (2016)
Vagal	NORTH							NORTHEAST									SOUTHEAST				SOUTH			MIDWEST
	Rondônia	Acre	Amazonas	Roraima	Pará	Amapá	Tocantins	Maranhão	Piauí	Ceará	Rio Grande do Norte	Paraíba	Pernambuco	Alagoas	Sergipe	Bahia	Minas Gerais	Espírito Santo	Rio de Janeiro	São Paulo	Paraná	Santa Catarina	Rio Grande do Sul	Mato Grosso do Sul	Mato Grosso	Goiás	Distrito Federal
Yes	21	26	70	14	315	28	18	38	2	28	23	11	14	3	0	93	140	21	10	27	32	17	27	16	100	56	7
No	23	39	106	43	376	45	57	69	17	70	54	38	35	8	0	186	111	38	17	93	45	30	52	32	97	64	8
Ignored	1	0	3	2	5	3	0	1	1	1	16	4	32	0	0	15	2	2	4	3	0	0	1	1	5	3	1
Systemic Manifestations - Bothrops (2017)
Vagal	NORTH							NORTHEAST									SOUTHEAST				SOUTH			MIDWEST
	Rondônia	Acre	Amazonas	Roraima	Pará	Amapá	Tocantins	Maranhão	Piauí	Ceará	Rio Grande do Norte	Paraíba	Pernambuco	Alagoas	Sergipe	Bahia	Minas Gerais	Espírito Santo	Rio de Janeiro	São Paulo	Paraná	Santa Catarina	Rio Grande do Sul	Mato Grosso do Sul	Mato Grosso	Goiás	Distrito Federal
Yes	8	31	75	22	291	40	13	47	11	41	13	10	8	8	0	99	188	15	21	46	23	21	41	23	89	70	4
No	25	42	143	48	401	37	40	72	19	73	62	24	34	20	3	187	191	42	26	123	54	52	70	26	109	69	2
Ignored	2	0	2	4	7	4	1	6	0	1	5	5	3	0	0	16	4	1	1	5	0	0	0	2	3	1	0
Systemic Manifestations - Bothrops (2018)
Vagal	NORTH							NORTHEAST									SOUTHEAST				SOUTH			MIDWEST
	Rondônia	Acre	Amazonas	Roraima	Pará	Amapá	Tocantins	Maranhão	Piauí	Ceará	Rio Grande do Norte	Paraíba	Pernambuco	Alagoas	Sergipe	Bahia	Minas Gerais	Espírito Santo	Rio de Janeiro	São Paulo	Paraná	Santa Catarina	Rio Grande do Sul	Mato Grosso do Sul	Mato Grosso	Goiás	Distrito Federal
Yes	9	20	146	12	287	25	29	64	4	41	17	14	10	5	0	81	187	22	13	48	20	20	28	27	64	53	5
No	32	31	207	60	308	40	63	93	24	76	53	39	30	4	2	141	185	48	26	117	42	45	37	28	61	58	3
Ignored	0	0	5	3	11	4	1	7	0	0	4	9	1	0	0	11	0	2	6	1	1	0	1	3	2	2	2
Systemic Manifestations - Bothrops (2019)
Vagal	NORTH							NORTHEAST									SOUTHEAST				SOUTH			MIDWEST
	Rondônia	Acre	Amazonas	Roraima	Pará	Amapá	Tocantins	Maranhão	Piauí	Ceará	Rio Grande do Norte	Paraíba	Pernambuco	Alagoas	Sergipe	Bahia	Minas Gerais	Espírito Santo	Rio de Janeiro	São Paulo	Paraná	Santa Catarina	Rio Grande do Sul	Mato Grosso do Sul	Mato Grosso	Goiás	Distrito Federal
Yes	19	26	177	9	270	20	31	84	6	41	37	13	11	3	3	81	182	21	13	27	18	18	33	28	68	46	5
No	25	27	239	37	350	58	70	104	35	94	90	38	33	10	6	161	169	38	20	105	34	32	32	30	88	60	6
Ignored	0	0	4	0	10	5	1	3	0	0	1	5	1	0	0	8	3	1	9	1	0	1	3	0	2	1	0
Systemic Manifestations - Bothrops (2020)
Vagal	NORTH							NORTHEAST									SOUTHEAST				SOUTH			MIDWEST
	Rondônia	Acre	Amazonas	Roraima	Pará	Amapá	Tocantins	Maranhão	Piauí	Ceará	Rio Grande do Norte	Paraíba	Pernambuco	Alagoas	Sergipe	Bahia	Minas Gerais	Espírito Santo	Rio de Janeiro	São Paulo	Paraná	Santa Catarina	Rio Grande do Sul	Mato Grosso do Sul	Mato Grosso	Goiás	Distrito Federal
Yes	16	15	152	16	290	16	33	69	9	31	33	9	6	3	1	103	151	0	10	39	21	20	15	17	83	57	6
No	22	25	241	35	302	33	43	110	24	69	94	23	38	1	5	137	189	0	17	94	28	36	27	16	59	70	10
Ignored	1	0	3	0	3	1	0	2	3	3	3	9	0	0	0	12	1	0	3	1	2	0	0	4	1	1	1
Systemic Manifestations - Bothrops (2021)
Vagal	NORTH							NORTHEAST									SOUTHEAST				SOUTH			MIDWEST
	Rondônia	Acre	Amazonas	Roraima	Pará	Amapá	Tocantins	Maranhão	Piauí	Ceará	Rio Grande do Norte	Paraíba	Pernambuco	Alagoas	Sergipe	Bahia	Minas Gerais	Espírito Santo	Rio de Janeiro	São Paulo	Paraná	Santa Catarina	Rio Grande do Sul	Mato Grosso do Sul	Mato Grosso	Goiás	Distrito Federal
Yes	12	28	133	13	274	18	18	65	12	24	27	6	12	3	2	87	136	0	3	37	5	13	17	15	51	54	8
No	14	28	215	33	291	24	39	89	29	77	96	28	35	7	8	146	139	0	17	82	33	34	37	14	46	81	10
Ignored	0	2	1	2	5	0	0	4	0	2	2	7	2	0	0	8	1	0	4	4	1	0	4	0	1	0	1
Systemic Manifestations - Bothrops (2012)
Myolytic/hemolytic	NORTH							NORTHEAST									SOUTHEAST				SOUTH			MIDWEST
	Rondônia	Acre	Amazonas	Roraima	Pará	Amapá	Tocantins	Maranhão	Piauí	Ceará	Rio Grande do Norte	Paraíba	Pernambuco	Alagoas	Sergipe	Bahia	Minas Gerais	Espírito Santo	Rio de Janeiro	São Paulo	Paraná	Santa Catarina	Rio Grande do Sul	Mato Grosso do Sul	Mato Grosso	Goiás	Distrito Federal
Yes	6	5	31	32	122	3	26	24	7	17	8	4	11	0	2	29	65	8	2	27	14	14	23	19	20	25	2
No	35	38	156	38	472	42	77	102	16	53	24	32	29	10	7	242	371	69	31	101	53	76	71	60	103	121	15
Ignored	0	4	2	3	11	3	0	2	1	0	3	13	5	0	1	10	8	0	5	4	3	0	1	2	6	2	1
Systemic Manifestations - Bothrops (2013)
Myolytic/hemolytic	NORTH							NORTHEAST									SOUTHEAST				SOUTH			MIDWEST
	Rondônia	Acre	Amazonas	Roraima	Pará	Amapá	Tocantins	Maranhão	Piauí	Ceará	Rio Grande do Norte	Paraíba	Pernambuco	Alagoas	Sergipe	Bahia	Minas Gerais	Espírito Santo	Rio de Janeiro	São Paulo	Paraná	Santa Catarina	Rio Grande do Sul	Mato Grosso do Sul	Mato Grosso	Goiás	Distrito Federal
Yes	15	9	42	35	97	3	17	32	5	6	2	4	8	1	0	33	45	7	6	15	13	13	23	5	25	13	3
No	26	36	199	40	586	16	77	124	10	40	18	11	26	17	3	213	315	67	24	90	52	68	60	41	87	77	11
Ignored	0	0	4	7	11	1	3	4	0	2	1	17	3	0	0	9	5	2	3	7	0	0	0	3	8	9	1
Systemic Manifestations - Bothrops (2014)
Myolytic/hemolytic	NORTH							NORTHEAST									SOUTHEAST				SOUTH			MIDWEST
	Rondônia	Acre	Amazonas	Roraima	Pará	Amapá	Tocantins	Maranhão	Piauí	Ceará	Rio Grande do Norte	Paraíba	Pernambuco	Alagoas	Sergipe	Bahia	Minas Gerais	Espírito Santo	Rio de Janeiro	São Paulo	Paraná	Santa Catarina	Rio Grande do Sul	Mato Grosso do Sul	Mato Grosso	Goiás	Distrito Federal
Yes	8	7	40	7	67	8	11	21	0	7	4	0	5	1	0	22	42	3	1	41	11	14	14	16	15	17	2
No	45	49	209	36	521	33	71	116	15	26	21	11	22	7	2	171	268	56	20	120	67	48	58	47	107	85	7
Ignored	1	0	6	4	14	5	2	1	0	3	6	14	4	1	0	17	2	4	1	6	1	0	5	3	16	3	5
Systemic Manifestations - Bothrops (2015)
Myolytic/hemolytic	NORTH							NORTHEAST									SOUTHEAST				SOUTH			MIDWEST
	Rondônia	Acre	Amazonas	Roraima	Pará	Amapá	Tocantins	Maranhão	Piauí	Ceará	Rio Grande do Norte	Paraíba	Pernambuco	Alagoas	Sergipe	Bahia	Minas Gerais	Espírito Santo	Rio de Janeiro	São Paulo	Paraná	Santa Catarina	Rio Grande do Sul	Mato Grosso do Sul	Mato Grosso	Goiás	Distrito Federal
Yes	7	9	30	12	61	5	16	16	3	4	10	0	3	0	4	20	35	8	4	25	12	10	27	7	27	13	4
No	21	48	153	51	530	29	60	97	8	51	33	16	37	6	9	195	225	67	23	88	54	41	65	44	122	78	7
Ignored	0	0	8	4	9	2	1	5	1	6	6	20	11	0	0	18	5	4	7	5	1	1	0	0	34	1	2
Systemic Manifestations - Bothrops (2016)
Myolytic/hemolytic	NORTH							NORTHEAST									SOUTHEAST				SOUTH			MIDWEST
	Rondônia	Acre	Amazonas	Roraima	Pará	Amapá	Tocantins	Maranhão	Piauí	Ceará	Rio Grande do Norte	Paraíba	Pernambuco	Alagoas	Sergipe	Bahia	Minas Gerais	Espírito Santo	Rio de Janeiro	São Paulo	Paraná	Santa Catarina	Rio Grande do Sul	Mato Grosso do Sul	Mato Grosso	Goiás	Distrito Federal
Yes	5	15	30	9	67	8	13	23	3	11	6	6	13	1	0	31	35	5	3	25	15	9	19	7	27	14	2
No	40	50	142	47	622	65	62	82	16	87	71	43	34	9	0	250	214	54	22	94	62	38	60	38	141	106	12
Ignored	0	0	7	3	7	3	0	4	1	1	16	4	34	1	0	13	4	2	6	4	0	0	1	4	34	3	2
Systemic Manifestations - Bothrops (2017)
Myolytic/hemolytic	NORTH							NORTHEAST									SOUTHEAST				SOUTH			MIDWEST
	Rondônia	Acre	Amazonas	Roraima	Pará	Amapá	Tocantins	Maranhão	Piauí	Ceará	Rio Grande do Norte	Paraíba	Pernambuco	Alagoas	Sergipe	Bahia	Minas Gerais	Espírito Santo	Rio de Janeiro	São Paulo	Paraná	Santa Catarina	Rio Grande do Sul	Mato Grosso do Sul	Mato Grosso	Goiás	Distrito Federal
Yes	4	12	30	9	72	5	6	20	5	14	7	0	4	3	1	29	57	6	9	20	16	8	26	9	23	27	2
No	29	61	185	61	619	74	47	100	25	100	68	34	39	25	2	253	321	51	37	147	61	65	83	40	164	112	4
Ignored	2	0	5	4	8	2	1	5	0	1	5	5	2	0	0	20	5	1	2	7	0	0	2	2	14	1	0
Systemic Manifestations - Bothrops (2018)
Myolytic/hemolytic	NORTH							NORTHEAST									SOUTHEAST				SOUTH			MIDWEST
	Rondônia	Acre	Amazonas	Roraima	Pará	Amapá	Tocantins	Maranhão	Piauí	Ceará	Rio Grande do Norte	Paraíba	Pernambuco	Alagoas	Sergipe	Bahia	Minas Gerais	Espírito Santo	Rio de Janeiro	São Paulo	Paraná	Santa Catarina	Rio Grande do Sul	Mato Grosso do Sul	Mato Grosso	Goiás	Distrito Federal
Yes	2	7	50	18	61	5	7	27	2	7	3	4	8	0	0	26	61	7	6	28	7	11	14	6	13	17	0
No	39	44	296	54	531	60	84	130	26	109	67	49	32	9	2	196	310	63	33	135	55	54	50	50	108	94	8
Ignored	0	0	12	3	14	4	2	7	0	1	4	9	1	0	0	11	1	2	6	3	1	0	2	2	6	2	2
Systemic Manifestations - Bothrops (2019)
Myolytic/hemolytic	NORTH							NORTHEAST									SOUTHEAST				SOUTH			MIDWEST
	Rondônia	Acre	Amazonas	Roraima	Pará	Amapá	Tocantins	Maranhão	Piauí	Ceará	Rio Grande do Norte	Paraíba	Pernambuco	Alagoas	Sergipe	Bahia	Minas Gerais	Espírito Santo	Rio de Janeiro	São Paulo	Paraná	Santa Catarina	Rio Grande do Sul	Mato Grosso do Sul	Mato Grosso	Goiás	Distrito Federal
Yes	4	8	33	9	69	10	13	25	10	12	9	8	4	1	0	34	37	6	5	16	8	8	11	10	15	13	1
No	40	45	384	37	548	69	88	162	30	123	118	40	39	12	9	202	313	53	27	114	43	42	54	47	133	92	10
Ignored	0	0	3	0	13	4	1	4	1	0	1	8	2	0	0	14	4	1	10	3	1	1	3	1	10	2	0
Systemic Manifestations - Bothrops (2020)
Myolytic/hemolytic	NORTH							NORTHEAST									SOUTHEAST				SOUTH			MIDWEST
	Rondônia	Acre	Amazonas	Roraima	Pará	Amapá	Tocantins	Maranhão	Piauí	Ceará	Rio Grande do Norte	Paraíba	Pernambuco	Alagoas	Sergipe	Bahia	Minas Gerais	Espírito Santo	Rio de Janeiro	São Paulo	Paraná	Santa Catarina	Rio Grande do Sul	Mato Grosso do Sul	Mato Grosso	Goiás	Distrito Federal
Yes	9	6	58	8	75	3	10	25	4	10	4	4	6	0	1	27	36	0	1	14	10	4	4	15	12	14	1
No	30	34	335	42	513	45	66	156	27	90	123	26	38	4	5	207	303	0	25	118	38	52	38	20	130	112	13
Ignored	0	0	3	1	8	2	0	0	5	3	3	11	0	0	0	18	2	0	4	2	3	0	0	2	1	2	3
Systemic Manifestations - Bothrops (2021)
Myolytic/hemolytic	NORTH							NORTHEAST									SOUTHEAST				SOUTH			MIDWEST
	Rondônia	Acre	Amazonas	Roraima	Pará	Amapá	Tocantins	Maranhão	Piauí	Ceará	Rio Grande do Norte	Paraíba	Pernambuco	Alagoas	Sergipe	Bahia	Minas Gerais	Espírito Santo	Rio de Janeiro	São Paulo	Paraná	Santa Catarina	Rio Grande do Sul	Mato Grosso do Sul	Mato Grosso	Goiás	Distrito Federal
Yes	5	8	44	8	78	1	11	21	7	10	16	3	3	1	1	24	30	0	2	13	7	5	12	3	11	19	2
No	20	49	305	40	487	40	46	132	34	90	107	30	43	9	9	207	245	0	18	105	31	42	43	25	83	116	16
Ignored	1	1	0	0	5	1	0	5	0	3	2	8	3	0	0	10	1	0	4	5	1	0	3	1	4	0	1
Systemic Manifestations - Bothrops (2012)
Renal	NORTH							NORTHEAST									SOUTHEAST				SOUTH			MIDWEST
	Rondônia	Acre	Amazonas	Roraima	Pará	Amapá	Tocantins	Maranhão	Piauí	Ceará	Rio Grande do Norte	Paraíba	Pernambuco	Alagoas	Sergipe	Bahia	Minas Gerais	Espírito Santo	Rio de Janeiro	São Paulo	Paraná	Santa Catarina	Rio Grande do Sul	Mato Grosso do Sul	Mato Grosso	Goiás	Distrito Federal
Yes	3	5	17	4	62	2	6	13	2	5	3	7	2	1	1	21	45	4	4	13	7	14	18	10	18	22	4
No	37	38	170	64	528	44	96	114	21	63	28	29	38	9	8	251	391	73	29	115	60	76	77	69	106	123	13
Ignored	1	4	2	5	15	2	1	1	1	2	4	13	5	0	1	10	8	0	5	4	3	0	0	2	5	3	1
Systemic Manifestations - Bothrops (2013)
Renal	NORTH							NORTHEAST									SOUTHEAST				SOUTH			MIDWEST
	Rondônia	Acre	Amazonas	Roraima	Pará	Amapá	Tocantins	Maranhão	Piauí	Ceará	Rio Grande do Norte	Paraíba	Pernambuco	Alagoas	Sergipe	Bahia	Minas Gerais	Espírito Santo	Rio de Janeiro	São Paulo	Paraná	Santa Catarina	Rio Grande do Sul	Mato Grosso do Sul	Mato Grosso	Goiás	Distrito Federal
Yes	8	2	18	12	60	1	11	15	2	5	1	4	6	3	0	21	33	3	7	7	9	14	12	4	23	8	4
No	33	42	223	61	621	18	82	140	13	41	19	12	28	15	3	224	326	71	22	97	56	67	69	43	90	81	9
Ignored	0	1	4	9	13	1	4	5	0	2	1	16	3	0	0	10	6	2	4	8	0	0	2	2	7	10	2
Systemic Manifestations - Bothrops (2014)
Renal	NORTH							NORTHEAST									SOUTHEAST				SOUTH			MIDWEST
	Rondônia	Acre	Amazonas	Roraima	Pará	Amapá	Tocantins	Maranhão	Piauí	Ceará	Rio Grande do Norte	Paraíba	Pernambuco	Alagoas	Sergipe	Bahia	Minas Gerais	Espírito Santo	Rio de Janeiro	São Paulo	Paraná	Santa Catarina	Rio Grande do Sul	Mato Grosso do Sul	Mato Grosso	Goiás	Distrito Federal
Yes	11	4	11	5	47	7	7	17	0	3	3	1	5	0	0	18	36	1	4	18	5	10	14	6	15	15	1
No	43	52	238	37	540	34	74	119	15	30	23	10	23	8	2	176	272	58	17	141	72	52	58	53	107	87	9
Ignored	0	0	6	5	15	5	3	2	0	3	5	14	3	1	0	16	4	4	1	8	2	0	5	7	16	3	4
Systemic Manifestations - Bothrops (2015)
Renal	NORTH							NORTHEAST									SOUTHEAST				SOUTH			MIDWEST
	Rondônia	Acre	Amazonas	Roraima	Pará	Amapá	Tocantins	Maranhão	Piauí	Ceará	Rio Grande do Norte	Paraíba	Pernambuco	Alagoas	Sergipe	Bahia	Minas Gerais	Espírito Santo	Rio de Janeiro	São Paulo	Paraná	Santa Catarina	Rio Grande do Sul	Mato Grosso do Sul	Mato Grosso	Goiás	Distrito Federal
Yes	3	4	15	14	62	4	6	14	1	2	3	2	4	0	2	17	24	4	6	5	6	7	11	5	25	7	6
No	25	53	170	51	531	30	70	100	11	53	41	15	37	6	11	197	236	73	23	108	60	45	80	46	126	84	4
Ignored	0	0	6	2	7	2	1	4	0	6	5	19	10	0	0	19	5	2	5	5	1	0	1	0	32	1	3
Systemic Manifestations - Bothrops (2016)
Renal	NORTH							NORTHEAST									SOUTHEAST				SOUTH			MIDWEST
	Rondônia	Acre	Amazonas	Roraima	Pará	Amapá	Tocantins	Maranhão	Piauí	Ceará	Rio Grande do Norte	Paraíba	Pernambuco	Alagoas	Sergipe	Bahia	Minas Gerais	Espírito Santo	Rio de Janeiro	São Paulo	Paraná	Santa Catarina	Rio Grande do Sul	Mato Grosso do Sul	Mato Grosso	Goiás	Distrito Federal
Yes	5	4	19	11	72	5	14	16	0	13	3	5	6	0	0	29	27	4	1	10	7	8	10	9	39	14	0
No	40	61	155	46	617	67	61	88	19	85	73	45	38	10	0	250	224	55	24	110	69	39	68	37	128	107	15
Ignored	0	0	5	2	7	4	0	5	1	1	17	3	37	1	0	15	2	2	6	3	1	0	2	3	35	2	1
Systemic Manifestations - Bothrops (2017)
Renal	NORTH							NORTHEAST									SOUTHEAST				SOUTH			MIDWEST
	Rondônia	Acre	Amazonas	Roraima	Pará	Amapá	Tocantins	Maranhão	Piauí	Ceará	Rio Grande do Norte	Paraíba	Pernambuco	Alagoas	Sergipe	Bahia	Minas Gerais	Espírito Santo	Rio de Janeiro	São Paulo	Paraná	Santa Catarina	Rio Grande do Sul	Mato Grosso do Sul	Mato Grosso	Goiás	Distrito Federal
Yes	10	7	25	7	85	9	3	11	4	21	4	1	4	4	1	23	31	5	6	14	10	16	23	9	26	26	2
No	22	66	190	64	603	69	50	109	26	93	70	33	39	24	2	258	348	52	38	155	66	57	86	40	160	113	4
Ignored	3	0	5	3	11	3	1	5	0	1	6	5	2	0	0	21	4	1	4	5	1	0	2	2	15	1	0
Systemic Manifestations - Bothrops (2018)
Renal	NORTH							NORTHEAST									SOUTHEAST				SOUTH			MIDWEST
	Rondônia	Acre	Amazonas	Roraima	Pará	Amapá	Tocantins	Maranhão	Piauí	Ceará	Rio Grande do Norte	Paraíba	Pernambuco	Alagoas	Sergipe	Bahia	Minas Gerais	Espírito Santo	Rio de Janeiro	São Paulo	Paraná	Santa Catarina	Rio Grande do Sul	Mato Grosso do Sul	Mato Grosso	Goiás	Distrito Federal
Yes	12	7	24	8	91	12	13	19	2	13	2	5	4	1	0	22	22	2	6	15	10	15	15	9	18	21	1
No	29	44	325	66	500	53	79	136	26	103	68	50	36	8	2	201	349	68	32	149	52	50	48	48	103	90	7
Ignored	0	0	9	1	15	4	1	9	0	1	4	7	1	0	0	10	1	2	7	2	1	0	3	1	6	2	2
Systemic Manifestations - Bothrops (2019)
Renal	NORTH							NORTHEAST									SOUTHEAST				SOUTH			MIDWEST
	Rondônia	Acre	Amazonas	Roraima	Pará	Amapá	Tocantins	Maranhão	Piauí	Ceará	Rio Grande do Norte	Paraíba	Pernambuco	Alagoas	Sergipe	Bahia	Minas Gerais	Espírito Santo	Rio de Janeiro	São Paulo	Paraná	Santa Catarina	Rio Grande do Sul	Mato Grosso do Sul	Mato Grosso	Goiás	Distrito Federal
Yes	9	2	34	9	74	5	12	24	4	16	8	1	3	1	0	19	27	4	3	15	5	12	11	9	22	11	2
No	34	51	381	37	543	74	90	163	36	118	119	47	40	12	9	217	323	55	29	115	46	38	53	48	127	94	9
Ignored	1	0	5	0	13	4	0	4	1	1	1	8	2	0	0	14	4	1	10	3	1	1	4	1	9	2	0
Systemic Manifestations - Bothrops (2020)
Renal	NORTH							NORTHEAST									SOUTHEAST				SOUTH			MIDWEST
	Rondônia	Acre	Amazonas	Roraima	Pará	Amapá	Tocantins	Maranhão	Piauí	Ceará	Rio Grande do Norte	Paraíba	Pernambuco	Alagoas	Sergipe	Bahia	Minas Gerais	Espírito Santo	Rio de Janeiro	São Paulo	Paraná	Santa Catarina	Rio Grande do Sul	Mato Grosso do Sul	Mato Grosso	Goiás	Distrito Federal
Yes	5	3	45	1	61	4	14	15	0	8	5	1	2	0	0	23	24	0	2	14	6	10	6	4	20	14	0
No	33	37	347	48	525	44	62	165	31	93	122	29	42	4	6	214	315	0	24	118	43	45	36	32	122	113	14
Ignored	1	0	4	2	9	2	0	1	5	2	3	11	0	0	0	15	2	0	4	2	2	1	0	1	1	1	3
Systemic Manifestations - Bothrops (2021)
Renal	NORTH							NORTHEAST									SOUTHEAST				SOUTH			MIDWEST
	Rondônia	Acre	Amazonas	Roraima	Pará	Amapá	Tocantins	Maranhão	Piauí	Ceará	Rio Grande do Norte	Paraíba	Pernambuco	Alagoas	Sergipe	Bahia	Minas Gerais	Espírito Santo	Rio de Janeiro	São Paulo	Paraná	Santa Catarina	Rio Grande do Sul	Mato Grosso do Sul	Mato Grosso	Goiás	Distrito Federal
Yes	2	4	16	8	39	4	10	23	3	11	9	2	3	0	0	18	22	0	4	7	7	3	11	3	10	20	1
No	23	52	332	40	526	37	47	130	37	90	114	31	42	10	10	214	251	0	16	112	32	44	42	25	83	115	17
Ignored	1	2	1	0	5	1	0	5	1	2	2	8	4	0	0	9	3	0	4	4	0	0	5	1	5	0	1

## Sheet: Systemic Complications
Systemic Complications - Bothrops (2012)
Renal Failure	NORTH							NORTHEAST									SOUTHEAST				SOUTH			MIDWEST
	Rondônia	Acre	Amazonas	Roraima	Pará	Amapá	Tocantins	Maranhão	Piauí	Ceará	Rio Grande do Norte	Paraíba	Pernambuco	Alagoas	Sergipe	Bahia	Minas Gerais	Espírito Santo	Rio de Janeiro	São Paulo	Paraná	Santa Catarina	Rio Grande do Sul	Mato Grosso do Sul	Mato Grosso	Goiás	Distrito Federal
Yes	3	1	10	4	13	1	2	3	1	3	0	2	2	0	1	8	23	3	2	6	1	3	9	9	6	1	0
No	0	1	4	3	19	2	0	1	1	2	0	2	1	0	0	3	4	0	0	2	2	1	0	0	2	2	0
Ignored	0	0	0	0	0	0	0	1	0	0	0	0	0	0	0	0	0	0	0	0	0	0	0	0	1	0	0
Systemic Complications - Bothrops (2013)
Renal Failure	NORTH							NORTHEAST									SOUTHEAST				SOUTH			MIDWEST
	Rondônia	Acre	Amazonas	Roraima	Pará	Amapá	Tocantins	Maranhão	Piauí	Ceará	Rio Grande do Norte	Paraíba	Pernambuco	Alagoas	Sergipe	Bahia	Minas Gerais	Espírito Santo	Rio de Janeiro	São Paulo	Paraná	Santa Catarina	Rio Grande do Sul	Mato Grosso do Sul	Mato Grosso	Goiás	Distrito Federal
Yes	1	1	7	0	9	0	2	6	1	2	0	0	1	1	0	5	19	0	4	8	3	6	10	2	9	6	1
No	0	2	4	0	24	1	0	1	0	1	1	0	0	0	0	7	9	1	0	0	3	1	2	0	1	4	1
Ignored	0	0	1	0	1	0	0	0	0	0	0	0	0	0	0	0	0	0	0	0	0	0	0	0	0	1	0
Systemic Complications - Bothrops (2014)
Renal Failure	NORTH							NORTHEAST									SOUTHEAST				SOUTH			MIDWEST
	Rondônia	Acre	Amazonas	Roraima	Pará	Amapá	Tocantins	Maranhão	Piauí	Ceará	Rio Grande do Norte	Paraíba	Pernambuco	Alagoas	Sergipe	Bahia	Minas Gerais	Espírito Santo	Rio de Janeiro	São Paulo	Paraná	Santa Catarina	Rio Grande do Sul	Mato Grosso do Sul	Mato Grosso	Goiás	Distrito Federal
Yes	2	0	7	3	16	1	2	9	0	4	1	2	0	1	0	5	24	1	1	12	0	8	7	3	10	3	1
No	0	4	2	0	10	0	2	4	0	0	1	0	1	0	0	4	14	2	2	4	5	1	2	2	0	5	0
Ignored	0	0	1	0	0	0	0	0	0	0	0	0	0	0	0	0	1	0	0	2	0	0	0	0	0	0	0
Systemic Complications - Bothrops (2015)
Renal Failure	NORTH							NORTHEAST									SOUTHEAST				SOUTH			MIDWEST
	Rondônia	Acre	Amazonas	Roraima	Pará	Amapá	Tocantins	Maranhão	Piauí	Ceará	Rio Grande do Norte	Paraíba	Pernambuco	Alagoas	Sergipe	Bahia	Minas Gerais	Espírito Santo	Rio de Janeiro	São Paulo	Paraná	Santa Catarina	Rio Grande do Sul	Mato Grosso do Sul	Mato Grosso	Goiás	Distrito Federal
Yes	4	3	10	7	11	0	1	1	0	0	3	1	4	2	2	6	15	1	3	8	5	9	6	4	10	12	0
No	0	1	3	1	14	2	1	2	1	1	0	0	2	0	0	7	6	1	2	3	0	1	3	3	3	2	0
Ignored	0	0	1	0	0	0	0	0	0	0	0	0	0	0	0	1	0	0	1	0	0	0	0	0	0	0	0
Systemic Complications - Bothrops (2016)
Renal Failure	NORTH							NORTHEAST									SOUTHEAST				SOUTH			MIDWEST
	Rondônia	Acre	Amazonas	Roraima	Pará	Amapá	Tocantins	Maranhão	Piauí	Ceará	Rio Grande do Norte	Paraíba	Pernambuco	Alagoas	Sergipe	Bahia	Minas Gerais	Espírito Santo	Rio de Janeiro	São Paulo	Paraná	Santa Catarina	Rio Grande do Sul	Mato Grosso do Sul	Mato Grosso	Goiás	Distrito Federal
Yes	3	2	9	5	5	1	5	3	1	4	1	2	2	1	0	14	21	1	0	10	5	8	12	3	11	7	1
No	0	0	5	1	17	0	1	2	1	0	0	2	0	1	0	6	7	1	0	3	2	0	2	2	5	0	0
Ignored	0	0	0	0	2	0	0	1	0	0	1	0	1	0	0	0	1	0	0	0	0	0	0	0	1	1	0
Systemic Complications - Bothrops (2017)
Renal Failure	NORTH							NORTHEAST									SOUTHEAST				SOUTH			MIDWEST
	Rondônia	Acre	Amazonas	Roraima	Pará	Amapá	Tocantins	Maranhão	Piauí	Ceará	Rio Grande do Norte	Paraíba	Pernambuco	Alagoas	Sergipe	Bahia	Minas Gerais	Espírito Santo	Rio de Janeiro	São Paulo	Paraná	Santa Catarina	Rio Grande do Sul	Mato Grosso do Sul	Mato Grosso	Goiás	Distrito Federal
Yes	4	1	9	2	11	1	0	6	3	3	3	0	2	2	1	12	19	3	4	13	6	7	8	4	25	9	0
No	2	2	4	0	12	2	1	3	1	0	0	0	0	0	0	1	11	2	0	3	3	2	5	1	0	4	0
Ignored	0	0	0	0	1	0	1	0	0	0	0	0	0	0	0	1	0	0	0	1	0	0	1	0	1	0	0
Systemic Complications - Bothrops (2018)
Renal Failure	NORTH							NORTHEAST									SOUTHEAST				SOUTH			MIDWEST
	Rondônia	Acre	Amazonas	Roraima	Pará	Amapá	Tocantins	Maranhão	Piauí	Ceará	Rio Grande do Norte	Paraíba	Pernambuco	Alagoas	Sergipe	Bahia	Minas Gerais	Espírito Santo	Rio de Janeiro	São Paulo	Paraná	Santa Catarina	Rio Grande do Sul	Mato Grosso do Sul	Mato Grosso	Goiás	Distrito Federal
Yes	4	3	12	1	11	5	4	7	0	2	2	3	4	0	0	13	17	4	3	12	7	9	12	5	17	7	3
No	2	1	10	0	12	0	0	3	0	1	0	0	0	0	1	5	11	2	1	2	3	1	0	1	2	1	0
Ignored	0	0	0	0	1	0	0	0	0	0	0	0	0	0	0	1	0	0	0	0	0	0	0	0	0	0	0
Systemic Complications - Bothrops (2019)
Renal Failure	NORTH							NORTHEAST									SOUTHEAST				SOUTH			MIDWEST
	Rondônia	Acre	Amazonas	Roraima	Pará	Amapá	Tocantins	Maranhão	Piauí	Ceará	Rio Grande do Norte	Paraíba	Pernambuco	Alagoas	Sergipe	Bahia	Minas Gerais	Espírito Santo	Rio de Janeiro	São Paulo	Paraná	Santa Catarina	Rio Grande do Sul	Mato Grosso do Sul	Mato Grosso	Goiás	Distrito Federal
Yes	6	1	19	1	15	3	5	2	3	11	8	3	2	0	0	4	16	2	1	14	3	4	7	6	28	8	0
No	3	2	3	1	16	0	0	1	0	0	3	1	0	1	0	4	12	1	1	1	4	2	0	1	1	0	1
Ignored	0	0	0	0	1	0	0	0	0	0	0	0	0	0	0	0	0	0	0	0	0	0	1	0	0	1	0
Systemic Complications - Bothrops (2020)
Renal Failure	NORTH							NORTHEAST									SOUTHEAST				SOUTH			MIDWEST
	Rondônia	Acre	Amazonas	Roraima	Pará	Amapá	Tocantins	Maranhão	Piauí	Ceará	Rio Grande do Norte	Paraíba	Pernambuco	Alagoas	Sergipe	Bahia	Minas Gerais	Espírito Santo	Rio de Janeiro	São Paulo	Paraná	Santa Catarina	Rio Grande do Sul	Mato Grosso do Sul	Mato Grosso	Goiás	Distrito Federal
Yes	3	2	14	0	9	0	7	3	0	6	4	1	1	0	0	9	11	0	2	9	6	4	4	4	13	14	0
No	1	1	4	2	10	0	1	3	0	1	0	1	0	0	0	3	5	0	0	1	1	1	1	2	6	4	1
Ignored	0	0	0	1	0	0	0	0	1	0	0	1	0	0	0	1	1	0	0	0	0	0	0	0	1	0	0
Systemic Complications - Bothrops (2021)
Renal Failure	NORTH							NORTHEAST									SOUTHEAST				SOUTH			MIDWEST
	Rondônia	Acre	Amazonas	Roraima	Pará	Amapá	Tocantins	Maranhão	Piauí	Ceará	Rio Grande do Norte	Paraíba	Pernambuco	Alagoas	Sergipe	Bahia	Minas Gerais	Espírito Santo	Rio de Janeiro	São Paulo	Paraná	Santa Catarina	Rio Grande do Sul	Mato Grosso do Sul	Mato Grosso	Goiás	Distrito Federal
Yes	3	0	6	3	13	9	4	9	0	3	6	4	1	0	0	11	14	0	1	5	6	3	6	1	7	13	3
No	2	3	7	1	10	4	2	1	0	7	0	1	0	0	0	2	2	0	0	6	2	1	2	0	4	2	1
Ignored	0	0	0	0	0	0	0	0	0	0	0	0	1	0	0	0	0	0	0	1	0	0	0	0	0	0	0
Systemic Complications - Bothrops (2012)
Acute Pulmonary Edema	NORTH							NORTHEAST									SOUTHEAST				SOUTH			MIDWEST
	Rondônia	Acre	Amazonas	Roraima	Pará	Amapá	Tocantins	Maranhão	Piauí	Ceará	Rio Grande do Norte	Paraíba	Pernambuco	Alagoas	Sergipe	Bahia	Minas Gerais	Espírito Santo	Rio de Janeiro	São Paulo	Paraná	Santa Catarina	Rio Grande do Sul	Mato Grosso do Sul	Mato Grosso	Goiás	Distrito Federal
Yes	1	1	6	2	16	0	0	3	1	2	0	2	2	0	0	2	7	0	1	2	1	1	3	0	2	1	0
No	2	1	8	5	15	2	2	1	1	3	0	2	1	0	1	8	19	3	1	6	2	3	6	9	4	2	0
Ignored	0	0	0	0	1	1	0	1	0	0	0	0	0	0	0	1	1	0	0	0	0	0	0	0	3	0	0
Systemic Complications - Bothrops (2013)
Acute Pulmonary Edema	NORTH							NORTHEAST									SOUTHEAST				SOUTH			MIDWEST
	Rondônia	Acre	Amazonas	Roraima	Pará	Amapá	Tocantins	Maranhão	Piauí	Ceará	Rio Grande do Norte	Paraíba	Pernambuco	Alagoas	Sergipe	Bahia	Minas Gerais	Espírito Santo	Rio de Janeiro	São Paulo	Paraná	Santa Catarina	Rio Grande do Sul	Mato Grosso do Sul	Mato Grosso	Goiás	Distrito Federal
Yes	0	2	2	0	15	0	0	2	0	2	1	0	1	0	0	6	9	1	0	1	2	2	1	0	3	4	1
No	1	1	10	0	18	1	2	4	1	1	0	0	0	1	0	6	19	0	3	6	4	5	11	2	7	6	1
Ignored	0	0	0	0	1	0	0	1	0	0	0	0	1	0	0	0	0	0	1	1	0	0	0	0	0	1	0
Systemic Complications - Bothrops (2014)
Acute Pulmonary Edema	NORTH							NORTHEAST									SOUTHEAST				SOUTH			MIDWEST
	Rondônia	Acre	Amazonas	Roraima	Pará	Amapá	Tocantins	Maranhão	Piauí	Ceará	Rio Grande do Norte	Paraíba	Pernambuco	Alagoas	Sergipe	Bahia	Minas Gerais	Espírito Santo	Rio de Janeiro	São Paulo	Paraná	Santa Catarina	Rio Grande do Sul	Mato Grosso do Sul	Mato Grosso	Goiás	Distrito Federal
Yes	0	3	2	0	7	0	1	2	0	1	0	0	1	0	0	4	15	3	2	2	4	2	1	3	1	3	1
No	2	1	7	3	19	1	2	11	0	3	2	1	0	1	0	5	24	0	1	14	1	7	8	2	6	5	0
Ignored	0	0	1	0	0	0	1	0	0	0	0	1	0	0	0	0	0	0	0	2	0	0	0	0	3	0	0
Systemic Complications - Bothrops (2015)
Acute Pulmonary Edema	NORTH							NORTHEAST									SOUTHEAST				SOUTH			MIDWEST
	Rondônia	Acre	Amazonas	Roraima	Pará	Amapá	Tocantins	Maranhão	Piauí	Ceará	Rio Grande do Norte	Paraíba	Pernambuco	Alagoas	Sergipe	Bahia	Minas Gerais	Espírito Santo	Rio de Janeiro	São Paulo	Paraná	Santa Catarina	Rio Grande do Sul	Mato Grosso do Sul	Mato Grosso	Goiás	Distrito Federal
Yes	0	1	4	1	5	1	1	1	0	1	0	0	1	0	0	6	6	1	0	1	0	2	4	2	2	4	0
No	4	3	9	7	19	1	1	2	1	0	3	0	5	2	2	6	15	1	5	10	5	8	5	4	9	9	0
Ignored	0	0	1	0	1	0	0	0	0	0	0	1	0	0	0	2	0	0	1	0	0	0	0	1	2	1	0
Systemic Complications - Bothrops (2016)
Acute Pulmonary Edema	NORTH							NORTHEAST									SOUTHEAST				SOUTH			MIDWEST
	Rondônia	Acre	Amazonas	Roraima	Pará	Amapá	Tocantins	Maranhão	Piauí	Ceará	Rio Grande do Norte	Paraíba	Pernambuco	Alagoas	Sergipe	Bahia	Minas Gerais	Espírito Santo	Rio de Janeiro	São Paulo	Paraná	Santa Catarina	Rio Grande do Sul	Mato Grosso do Sul	Mato Grosso	Goiás	Distrito Federal
Yes	0	0	6	2	10	0	3	2	1	1	2	0	1	0	0	4	10	1	0	7	3	0	1	2	4	0	0
No	3	2	8	4	12	1	3	3	1	3	0	3	1	2	0	13	19	1	0	5	4	8	11	3	12	7	1
Ignored	0	0	0	0	2	0	0	1	0	0	0	1	1	0	0	3	0	0	0	1	0	0	2	0	1	1	0
Systemic Complications - Bothrops (2017)
Acute Pulmonary Edema	NORTH							NORTHEAST									SOUTHEAST				SOUTH			MIDWEST
	Rondônia	Acre	Amazonas	Roraima	Pará	Amapá	Tocantins	Maranhão	Piauí	Ceará	Rio Grande do Norte	Paraíba	Pernambuco	Alagoas	Sergipe	Bahia	Minas Gerais	Espírito Santo	Rio de Janeiro	São Paulo	Paraná	Santa Catarina	Rio Grande do Sul	Mato Grosso do Sul	Mato Grosso	Goiás	Distrito Federal
Yes	1	0	4	1	5	0	1	2	1	0	0	0	1	0	0	4	9	2	1	4	2	2	5	1	4	5	0
No	5	3	8	1	18	3	0	7	3	3	3	0	1	2	1	8	20	3	3	12	7	7	9	4	19	8	0
Ignored	0	0	1	0	1	0	1	0	0	0	0	0	0	0	0	2	1	0	0	1	0	0	0	0	3	0	0
Systemic Complications - Bothrops (2018)
Acute Pulmonary Edema	NORTH							NORTHEAST									SOUTHEAST				SOUTH			MIDWEST
	Rondônia	Acre	Amazonas	Roraima	Pará	Amapá	Tocantins	Maranhão	Piauí	Ceará	Rio Grande do Norte	Paraíba	Pernambuco	Alagoas	Sergipe	Bahia	Minas Gerais	Espírito Santo	Rio de Janeiro	São Paulo	Paraná	Santa Catarina	Rio Grande do Sul	Mato Grosso do Sul	Mato Grosso	Goiás	Distrito Federal
Yes	1	3	7	0	2	0	1	3	0	1	0	0	0	0	0	8	8	4	1	0	6	1	3	0	2	0	0
No	5	1	15	1	21	5	3	7	0	2	2	3	4	0	1	11	20	2	3	11	4	9	9	5	15	8	2
Ignored	0	0	0	0	1	0	0	0	0	0	0	0	0	0	0	0	0	0	0	2	0	0	0	1	2	0	1
Systemic Complications - Bothrops (2019)
Acute Pulmonary Edema	NORTH							NORTHEAST									SOUTHEAST				SOUTH			MIDWEST
	Rondônia	Acre	Amazonas	Roraima	Pará	Amapá	Tocantins	Maranhão	Piauí	Ceará	Rio Grande do Norte	Paraíba	Pernambuco	Alagoas	Sergipe	Bahia	Minas Gerais	Espírito Santo	Rio de Janeiro	São Paulo	Paraná	Santa Catarina	Rio Grande do Sul	Mato Grosso do Sul	Mato Grosso	Goiás	Distrito Federal
Yes	3	1	1	1	6	0	0	0	0	0	1	0	0	1	0	1	12	1	1	6	2	1	1	1	1	2	0
No	6	1	20	1	25	3	5	3	3	10	9	2	2	0	0	7	15	2	0	8	5	5	7	6	26	6	1
Ignored	0	1	1	0	1	0	0	0	0	1	1	2	0	0	0	0	1	0	1	1	0	0	0	0	2	1	0
Systemic Complications - Bothrops (2020)
Acute Pulmonary Edema	NORTH							NORTHEAST									SOUTHEAST				SOUTH			MIDWEST
	Rondônia	Acre	Amazonas	Roraima	Pará	Amapá	Tocantins	Maranhão	Piauí	Ceará	Rio Grande do Norte	Paraíba	Pernambuco	Alagoas	Sergipe	Bahia	Minas Gerais	Espírito Santo	Rio de Janeiro	São Paulo	Paraná	Santa Catarina	Rio Grande do Sul	Mato Grosso do Sul	Mato Grosso	Goiás	Distrito Federal
Yes	1	1	2	3	6	0	4	2	0	1	0	1	0	0	0	2	6	0	0	2	2	1	1	4	5	6	0
No	3	2	16	0	12	0	4	4	0	6	4	1	1	0	0	10	11	0	1	8	5	4	4	1	15	12	1
Ignored	0	0	0	0	1	0	0	0	1	0	0	1	0	0	0	1	0	0	1	0	0	0	0	1	0	0	0
Systemic Complications - Bothrops (2021)
Acute Pulmonary Edema	NORTH							NORTHEAST									SOUTHEAST				SOUTH			MIDWEST
	Rondônia	Acre	Amazonas	Roraima	Pará	Amapá	Tocantins	Maranhão	Piauí	Ceará	Rio Grande do Norte	Paraíba	Pernambuco	Alagoas	Sergipe	Bahia	Minas Gerais	Espírito Santo	Rio de Janeiro	São Paulo	Paraná	Santa Catarina	Rio Grande do Sul	Mato Grosso do Sul	Mato Grosso	Goiás	Distrito Federal
Yes	0	0	5	0	7	1	0	2	0	2	0	1	0	0	0	2	3	0	0	7	1	2	2	0	3	2	2
No	5	3	8	3	16	12	6	7	0	8	6	2	1	0	0	9	12	0	1	4	7	2	6	1	5	13	1
Ignored	0	0	0	0	0	0	0	1	0	0	0	2	1	0	0	2	1	0	0	1	0	0	0	0	3	0	1
Systemic Complications - Bothrops (2012)
Sepsis	NORTH							NORTHEAST									SOUTHEAST				SOUTH			MIDWEST
	Rondônia	Acre	Amazonas	Roraima	Pará	Amapá	Tocantins	Maranhão	Piauí	Ceará	Rio Grande do Norte	Paraíba	Pernambuco	Alagoas	Sergipe	Bahia	Minas Gerais	Espírito Santo	Rio de Janeiro	São Paulo	Paraná	Santa Catarina	Rio Grande do Sul	Mato Grosso do Sul	Mato Grosso	Goiás	Distrito Federal
Yes	1	1	1	2	4	1	0	0	0	1	0	0	0	0	0	0	4	0	0	2	0	0	0	0	0	0	0
No	2	1	13	4	27	1	2	4	2	4	0	4	2	0	1	10	22	3	2	6	3	4	9	9	6	3	0
Ignored	0	0	0	1	1	1	0	1	0	0	0	0	1	0	0	1	1	0	0	0	0	0	0	0	3	0	0
Systemic Complications - Bothrops (2013)
Sepsis	NORTH							NORTHEAST									SOUTHEAST				SOUTH			MIDWEST
	Rondônia	Acre	Amazonas	Roraima	Pará	Amapá	Tocantins	Maranhão	Piauí	Ceará	Rio Grande do Norte	Paraíba	Pernambuco	Alagoas	Sergipe	Bahia	Minas Gerais	Espírito Santo	Rio de Janeiro	São Paulo	Paraná	Santa Catarina	Rio Grande do Sul	Mato Grosso do Sul	Mato Grosso	Goiás	Distrito Federal
Yes	0	1	1	0	8	0	1	0	0	0	0	0	1	0	0	4	3	0	0	1	1	1	0	0	2	0	0
No	1	2	11	0	26	1	1	5	1	2	1	0	0	1	0	8	25	1	3	6	5	5	12	2	8	8	2
Ignored	0	0	0	0	0	0	0	2	0	1	0	0	1	0	0	0	0	0	1	1	0	1	0	0	0	3	0
Systemic Complications - Bothrops (2014)
Sepsis	NORTH							NORTHEAST									SOUTHEAST				SOUTH			MIDWEST
	Rondônia	Acre	Amazonas	Roraima	Pará	Amapá	Tocantins	Maranhão	Piauí	Ceará	Rio Grande do Norte	Paraíba	Pernambuco	Alagoas	Sergipe	Bahia	Minas Gerais	Espírito Santo	Rio de Janeiro	São Paulo	Paraná	Santa Catarina	Rio Grande do Sul	Mato Grosso do Sul	Mato Grosso	Goiás	Distrito Federal
Yes	1	0	1	0	3	0	0	2	0	0	0	0	0	0	0	0	3	1	0	3	0	0	1	0	0	0	0
No	1	4	8	3	23	1	3	11	0	4	2	1	1	1	0	9	36	2	3	13	5	9	8	4	7	8	0
Ignored	0	0	1	0	0	0	1	0	0	0	0	1	0	0	0	0	0	0	0	2	0	0	0	1	3	0	1
Systemic Complications - Bothrops (2015)
Sepsis	NORTH							NORTHEAST									SOUTHEAST				SOUTH			MIDWEST
	Rondônia	Acre	Amazonas	Roraima	Pará	Amapá	Tocantins	Maranhão	Piauí	Ceará	Rio Grande do Norte	Paraíba	Pernambuco	Alagoas	Sergipe	Bahia	Minas Gerais	Espírito Santo	Rio de Janeiro	São Paulo	Paraná	Santa Catarina	Rio Grande do Sul	Mato Grosso do Sul	Mato Grosso	Goiás	Distrito Federal
Yes	0	0	2	1	6	0	0	0	0	0	0	0	0	0	0	3	1	0	0	1	0	1	2	1	1	1	0
No	4	4	11	7	18	2	2	3	1	1	3	0	6	2	2	8	20	2	5	10	5	8	7	5	10	12	0
Ignored	0	0	1	0	1	0	0	0	0	0	0	1	0	0	0	3	0	0	1	0	0	1	0	1	2	1	0
Systemic Complications - Bothrops (2016)
Sepsis	NORTH							NORTHEAST									SOUTHEAST				SOUTH			MIDWEST
	Rondônia	Acre	Amazonas	Roraima	Pará	Amapá	Tocantins	Maranhão	Piauí	Ceará	Rio Grande do Norte	Paraíba	Pernambuco	Alagoas	Sergipe	Bahia	Minas Gerais	Espírito Santo	Rio de Janeiro	São Paulo	Paraná	Santa Catarina	Rio Grande do Sul	Mato Grosso do Sul	Mato Grosso	Goiás	Distrito Federal
Yes	0	0	0	0	10	0	0	0	0	0	0	0	0	0	0	4	0	0	0	5	1	1	2	0	0	0	0
No	3	2	14	6	12	1	6	4	2	4	2	3	0	2	0	13	28	2	0	8	6	7	10	5	16	7	1
Ignored	0	0	0	0	2	0	0	2	0	0	0	1	3	0	0	3	1	0	0	0	0	0	2	0	1	1	0
Systemic Complications - Bothrops (2017)
Sepsis	NORTH							NORTHEAST									SOUTHEAST				SOUTH			MIDWEST
	Rondônia	Acre	Amazonas	Roraima	Pará	Amapá	Tocantins	Maranhão	Piauí	Ceará	Rio Grande do Norte	Paraíba	Pernambuco	Alagoas	Sergipe	Bahia	Minas Gerais	Espírito Santo	Rio de Janeiro	São Paulo	Paraná	Santa Catarina	Rio Grande do Sul	Mato Grosso do Sul	Mato Grosso	Goiás	Distrito Federal
Yes	1	1	2	0	4	0	0	1	0	0	0	0	0	0	0	2	3	0	0	2	1	0	2	0	2	2	0
No	5	2	10	2	19	3	1	8	4	3	3	0	2	2	1	10	26	5	4	14	8	8	11	5	20	10	0
Ignored	0	0	1	0	1	0	1	0	0	0	0	0	0	0	0	2	1	0	0	1	0	1	1	0	4	1	0
Systemic Complications - Bothrops (2018)
Sepsis	NORTH							NORTHEAST									SOUTHEAST				SOUTH			MIDWEST
	Rondônia	Acre	Amazonas	Roraima	Pará	Amapá	Tocantins	Maranhão	Piauí	Ceará	Rio Grande do Norte	Paraíba	Pernambuco	Alagoas	Sergipe	Bahia	Minas Gerais	Espírito Santo	Rio de Janeiro	São Paulo	Paraná	Santa Catarina	Rio Grande do Sul	Mato Grosso do Sul	Mato Grosso	Goiás	Distrito Federal
Yes	2	1	6	0	4	0	0	2	0	0	0	0	0	0	0	2	2	1	1	1	0	0	1	0	2	0	0
No	4	3	16	1	19	5	4	7	0	3	2	3	4	0	1	15	26	5	2	10	10	10	11	5	15	8	2
Ignored	0	0	0	0	1	0	0	1	0	0	0	0	0	0	0	2	0	0	1	2	0	0	0	1	2	0	1
Systemic Complications - Bothrops (2019)
Sepsis	NORTH							NORTHEAST									SOUTHEAST				SOUTH			MIDWEST
	Rondônia	Acre	Amazonas	Roraima	Pará	Amapá	Tocantins	Maranhão	Piauí	Ceará	Rio Grande do Norte	Paraíba	Pernambuco	Alagoas	Sergipe	Bahia	Minas Gerais	Espírito Santo	Rio de Janeiro	São Paulo	Paraná	Santa Catarina	Rio Grande do Sul	Mato Grosso do Sul	Mato Grosso	Goiás	Distrito Federal
Yes	4	0	2	0	7	1	0	1	0	0	0	0	0	0	0	0	2	0	0	1	0	0	0	0	0	1	1
No	5	2	19	2	23	2	5	2	3	10	10	2	2	1	0	7	25	3	1	13	7	6	7	7	27	7	0
Ignored	0	1	1	0	2	0	0	0	0	1	1	2	0	0	0	1	1	0	1	1	0	0	1	0	2	1	0
Systemic Complications - Bothrops (2020)
Sepsis	NORTH							NORTHEAST									SOUTHEAST				SOUTH			MIDWEST
	Rondônia	Acre	Amazonas	Roraima	Pará	Amapá	Tocantins	Maranhão	Piauí	Ceará	Rio Grande do Norte	Paraíba	Pernambuco	Alagoas	Sergipe	Bahia	Minas Gerais	Espírito Santo	Rio de Janeiro	São Paulo	Paraná	Santa Catarina	Rio Grande do Sul	Mato Grosso do Sul	Mato Grosso	Goiás	Distrito Federal
Yes	0	0	1	0	3	0	0	4	0	1	0	0	0	0	0	1	1	0	0	0	1	0	0	1	2	1	1
No	4	3	16	2	15	0	8	2	0	6	4	2	1	0	0	9	15	0	1	10	6	5	4	4	17	17	0
Ignored	0	0	1	1	1	0	0	0	1	0	0	1	0	0	0	3	1	0	1	0	0	0	1	1	1	0	0
Systemic Complications - Bothrops (2021)
Sepsis	NORTH							NORTHEAST									SOUTHEAST				SOUTH			MIDWEST
	Rondônia	Acre	Amazonas	Roraima	Pará	Amapá	Tocantins	Maranhão	Piauí	Ceará	Rio Grande do Norte	Paraíba	Pernambuco	Alagoas	Sergipe	Bahia	Minas Gerais	Espírito Santo	Rio de Janeiro	São Paulo	Paraná	Santa Catarina	Rio Grande do Sul	Mato Grosso do Sul	Mato Grosso	Goiás	Distrito Federal
Yes	1	0	5	1	5	1	1	0	0	0	0	0	0	0	0	2	1	0	0	0	1	0	2	0	1	0	0
No	4	3	8	2	18	12	5	9	0	10	6	3	1	0	0	8	14	0	1	11	7	4	6	1	7	15	3
Ignored	0	0	0	0	0	0	0	1	0	0	0	2	1	0	0	3	1	0	0	1	0	0	0	0	3	0	1
Systemic Complications - Bothrops (2012)
Shock	NORTH							NORTHEAST									SOUTHEAST				SOUTH			MIDWEST
	Rondônia	Acre	Amazonas	Roraima	Pará	Amapá	Tocantins	Maranhão	Piauí	Ceará	Rio Grande do Norte	Paraíba	Pernambuco	Alagoas	Sergipe	Bahia	Minas Gerais	Espírito Santo	Rio de Janeiro	São Paulo	Paraná	Santa Catarina	Rio Grande do Sul	Mato Grosso do Sul	Mato Grosso	Goiás	Distrito Federal
Yes	0	2	6	1	9	1	0	2	0	3	0	1	0	0	0	1	4	0	0	3	3	1	2	0	1	1	0
No	3	0	8	5	22	1	2	3	2	2	0	3	2	0	1	9	23	3	2	5	0	3	7	9	6	2	0
Ignored	0	0	0	1	1	1	0	0	0	0	0	0	1	0	0	1	0	0	0	0	0	0	0	0	2	0	0
Systemic Complications - Bothrops (2013)
Shock	NORTH							NORTHEAST									SOUTHEAST				SOUTH			MIDWEST
	Rondônia	Acre	Amazonas	Roraima	Pará	Amapá	Tocantins	Maranhão	Piauí	Ceará	Rio Grande do Norte	Paraíba	Pernambuco	Alagoas	Sergipe	Bahia	Minas Gerais	Espírito Santo	Rio de Janeiro	São Paulo	Paraná	Santa Catarina	Rio Grande do Sul	Mato Grosso do Sul	Mato Grosso	Goiás	Distrito Federal
Yes	0	1	5	0	17	1	0	1	0	0	0	0	1	0	0	6	6	0	1	1	1	3	2	0	2	4	0
No	1	2	7	0	17	0	2	5	1	2	1	0	0	1	0	6	22	1	2	6	5	3	10	2	8	5	2
Ignored	0	0	0	0	0	0	0	1	0	1	0	0	1	0	0	0	0	0	1	1	0	1	0	0	0	2	0
Systemic Complications - Bothrops (2014)
Shock	NORTH							NORTHEAST									SOUTHEAST				SOUTH			MIDWEST
	Rondônia	Acre	Amazonas	Roraima	Pará	Amapá	Tocantins	Maranhão	Piauí	Ceará	Rio Grande do Norte	Paraíba	Pernambuco	Alagoas	Sergipe	Bahia	Minas Gerais	Espírito Santo	Rio de Janeiro	São Paulo	Paraná	Santa Catarina	Rio Grande do Sul	Mato Grosso do Sul	Mato Grosso	Goiás	Distrito Federal
Yes	1	2	2	0	9	0	1	4	0	0	1	0	0	0	0	3	7	1	0	3	2	1	1	0	1	2	0
No	1	2	8	3	17	1	2	9	0	4	1	1	1	1	0	6	32	2	3	13	3	8	8	3	6	6	0
Ignored	0	0	0	0	0	0	1	0	0	0	0	1	0	0	0	0	0	0	0	2	0	0	0	2	3	0	1
Systemic Complications - Bothrops (2015)
Shock	NORTH							NORTHEAST									SOUTHEAST				SOUTH			MIDWEST
	Rondônia	Acre	Amazonas	Roraima	Pará	Amapá	Tocantins	Maranhão	Piauí	Ceará	Rio Grande do Norte	Paraíba	Pernambuco	Alagoas	Sergipe	Bahia	Minas Gerais	Espírito Santo	Rio de Janeiro	São Paulo	Paraná	Santa Catarina	Rio Grande do Sul	Mato Grosso do Sul	Mato Grosso	Goiás	Distrito Federal
Yes	0	1	3	0	9	1	1	1	1	0	0	0	1	0	1	0	3	0	3	3	0	0	3	0	5	1	0
No	4	3	10	8	15	1	1	2	0	1	3	0	5	2	1	11	18	2	3	8	5	9	6	6	7	11	0
Ignored	0	0	1	0	1	0	0	0	0	0	0	1	0	0	0	3	0	0	0	0	0	1	0	1	1	2	0
Systemic Complications - Bothrops (2016)
Shock	NORTH							NORTHEAST									SOUTHEAST				SOUTH			MIDWEST
	Rondônia	Acre	Amazonas	Roraima	Pará	Amapá	Tocantins	Maranhão	Piauí	Ceará	Rio Grande do Norte	Paraíba	Pernambuco	Alagoas	Sergipe	Bahia	Minas Gerais	Espírito Santo	Rio de Janeiro	São Paulo	Paraná	Santa Catarina	Rio Grande do Sul	Mato Grosso do Sul	Mato Grosso	Goiás	Distrito Federal
Yes	0	0	4	3	8	0	2	1	0	0	2	2	0	1	0	4	9	1	0	8	2	1	2	1	4	1	0
No	3	2	10	3	16	1	4	4	2	4	0	1	1	1	0	14	18	1	0	5	5	7	9	4	13	7	1
Ignored	0	0	0	0	0	0	0	1	0	0	0	1	2	0	0	2	2	0	0	0	0	0	3	0	0	0	0
Systemic Complications - Bothrops (2017)
Shock	NORTH							NORTHEAST									SOUTHEAST				SOUTH			MIDWEST
	Rondônia	Acre	Amazonas	Roraima	Pará	Amapá	Tocantins	Maranhão	Piauí	Ceará	Rio Grande do Norte	Paraíba	Pernambuco	Alagoas	Sergipe	Bahia	Minas Gerais	Espírito Santo	Rio de Janeiro	São Paulo	Paraná	Santa Catarina	Rio Grande do Sul	Mato Grosso do Sul	Mato Grosso	Goiás	Distrito Federal
Yes	2	2	4	1	9	2	1	3	1	0	0	0	0	0	0	1	2	0	1	2	2	1	2	0	4	2	0
No	4	1	8	1	15	1	1	6	3	3	3	0	2	2	1	11	27	5	3	14	7	7	12	5	19	11	0
Ignored	0	0	1	0	0	0	0	0	0	0	0	0	0	0	0	2	1	0	0	1	0	1	0	0	3	0	0
Systemic Complications - Bothrops (2018)
Shock	NORTH							NORTHEAST									SOUTHEAST				SOUTH			MIDWEST
	Rondônia	Acre	Amazonas	Roraima	Pará	Amapá	Tocantins	Maranhão	Piauí	Ceará	Rio Grande do Norte	Paraíba	Pernambuco	Alagoas	Sergipe	Bahia	Minas Gerais	Espírito Santo	Rio de Janeiro	São Paulo	Paraná	Santa Catarina	Rio Grande do Sul	Mato Grosso do Sul	Mato Grosso	Goiás	Distrito Federal
Yes	0	1	2	0	7	0	0	2	0	2	0	0	0	0	1	3	9	1	1	2	3	1	2	1	3	1	0
No	6	3	20	1	16	5	4	7	0	1	2	3	4	0	0	14	19	5	3	9	7	9	9	5	15	7	2
Ignored	0	0	0	0	1	0	0	1	0	0	0	0	0	0	0	2	0	0	0	2	0	0	1	0	1	0	1
Systemic Complications - Bothrops (2019)
Shock	NORTH							NORTHEAST									SOUTHEAST				SOUTH			MIDWEST
	Rondônia	Acre	Amazonas	Roraima	Pará	Amapá	Tocantins	Maranhão	Piauí	Ceará	Rio Grande do Norte	Paraíba	Pernambuco	Alagoas	Sergipe	Bahia	Minas Gerais	Espírito Santo	Rio de Janeiro	São Paulo	Paraná	Santa Catarina	Rio Grande do Sul	Mato Grosso do Sul	Mato Grosso	Goiás	Distrito Federal
Yes	2	1	4	0	14	0	0	0	0	0	3	1	0	0	0	3	1	0	0	1	2	1	0	2	1	2	0
No	7	2	16	2	18	3	5	3	3	10	7	1	2	1	0	4	26	3	1	13	5	5	7	5	26	6	1
Ignored	0	0	2	0	0	0	0	0	0	1	1	2	0	0	0	1	1	0	1	1	0	0	1	0	2	1	0
Systemic Complications - Bothrops (2020)
Shock	NORTH							NORTHEAST									SOUTHEAST				SOUTH			MIDWEST
	Rondônia	Acre	Amazonas	Roraima	Pará	Amapá	Tocantins	Maranhão	Piauí	Ceará	Rio Grande do Norte	Paraíba	Pernambuco	Alagoas	Sergipe	Bahia	Minas Gerais	Espírito Santo	Rio de Janeiro	São Paulo	Paraná	Santa Catarina	Rio Grande do Sul	Mato Grosso do Sul	Mato Grosso	Goiás	Distrito Federal
Yes	0	0	5	1	6	0	1	2	1	1	0	1	0	0	0	6	5	0	0	0	1	1	1	1	0	5	1
No	4	3	13	2	12	0	7	4	0	6	4	2	1	0	0	6	11	0	1	10	6	4	3	4	19	13	0
Ignored	0	0	0	0	1	0	0	0	0	0	0	0	0	0	0	1	1	0	1	0	0	0	1	1	1	0	0
Systemic Complications - Bothrops (2021)
Shock	NORTH							NORTHEAST									SOUTHEAST				SOUTH			MIDWEST
	Rondônia	Acre	Amazonas	Roraima	Pará	Amapá	Tocantins	Maranhão	Piauí	Ceará	Rio Grande do Norte	Paraíba	Pernambuco	Alagoas	Sergipe	Bahia	Minas Gerais	Espírito Santo	Rio de Janeiro	São Paulo	Paraná	Santa Catarina	Rio Grande do Sul	Mato Grosso do Sul	Mato Grosso	Goiás	Distrito Federal
Yes	1	3	7	0	7	5	2	3	0	6	0	0	1	0	0	2	2	0	0	3	2	2	1	0	3	1	1
No	4	0	6	3	16	7	3	6	0	4	6	3	1	0	0	8	13	0	1	9	5	2	7	1	6	14	2
Ignored	0	0	0	0	0	1	1	1	0	0	0	2	0	0	0	3	1	0	0	0	1	0	0	0	2	0	1

## Sheet: Age Groups
	Bothrops Snakebites - Age Groups (2012)								Bothrops Snakebites - Age Groups (2013)								Bothrops Snakebites - Age Groups (2014)								Bothrops Snakebites - Age Groups (2015)								Bothrops Snakebites - Age Groups (2016)
	Region of notification	North	Northeast	Southeast	South	Midwest	Total		Region of notification	North	Northeast	Southeast	South	Midwest	Total		Region of notification	North	Northeast	Southeast	South	Midwest	Total		Region of notification	North	Northeast	Southeast	South	Midwest	Total		Region of notification	North	Northeast	Southeast	South	Midwest	Total
	Blank/Ignored	1	0	2	0	0	3		Blank/Ignored	2	-	1	-	-	3		Blank/Ignored	2	1	-	-	-	3		Blank/Ignored	2	-	1	-	-	3		Blank/Ignored	2	2	3	-	-	7
	<1 Year	73	59	58	17	22	229		<1 Year	86	59	55	15	21	236		<1 Year	100	48	41	15	18	222		<1 Year	86	50	31	10	23	200		<1 Year	78	48	36	9	27	198
	0 and 04	139	75	79	28	42	363		0 and 04	141	63	66	25	44	339		0 and 04	130	59	67	21	48	325		0 and 04	130	66	56	33	49	334		0 and 04	120	87	51	25	44	327
	4 and 09	411	213	187	57	112	980		4 and 09	408	177	181	48	94	908		4 and 09	460	147	122	69	95	893		4 and 09	419	184	140	59	99	901		4 and 09	397	170	105	63	92	827
	9 and 14	775	373	323	140	134	1745		9 and 14	791	334	274	109	137	1645		9 and 14	790	263	225	108	148	1534		9 and 14	690	297	198	94	139	1418		9 and 14	703	287	195	85	143	1413
	15 and 19	783	435	398	149	199	1964		15 and 19	930	361	355	113	140	1899		15 and 19	877	383	279	125	141	1805		15 and 19	884	395	280	122	140	1821		15 and 19	791	355	239	140	149	1674
	20 and 39	2650	1425	1584	529	715	6903		20 and 39	2835	1239	1624	517	681	6896		20 and 39	2797	1221	1301	480	691	6490		20 and 39	2735	1370	1310	554	719	6688		20 and 39	2842	1296	1127	483	698	6446
	40 and 59	1654	1119	1789	677	740	5979		40 and 59	1792	1088	1628	609	638	5755		40 and 59	1821	973	1355	663	654	5466		40 and 59	1880	1243	1415	659	752	5949		40 and 59	1786	1159	1269	681	731	5626
	60 and 64	240	195	273	105	106	919		60 and 64	235	166	245	99	110	855		60 and 64	262	149	223	119	104	857		60 and 64	239	169	257	139	113	917		60 and 64	254	195	219	130	128	926
	65 and 69	145	115	182	73	72	587		65 and 69	174	84	173	76	59	566		65 and 69	135	110	143	97	57	542		65 and 69	159	138	150	86	63	596		65 and 69	148	158	122	91	87	606
	70 and 79	135	116	174	67	72	564		70 and 79	160	130	190	68	59	607		70 and 79	152	104	157	63	70	546		70 and 79	149	154	167	71	71	612		70 and 79	144	156	144	75	72	591
	80 and +	27	44	49	15	24	159		80 and +	33	41	46	13	17	150		80 and +	40	25	61	13	14	153		80 and +	32	41	36	12	13	134		80 and +	39	44	25	14	20	142
	Total	7033	4169	5098	1857	2238	20395		Total	7587	3742	4838	1692	2000	19859		Total	7566	3483	3974	1773	2040	18836		Total	7405	4107	4041	1839	2181	19573		Total	7304	3957	3535	1796	2191	18783
	Bothrops Snakebites - Age Groups (2017)								Bothrops Snakebites - Age Groups (2018)								Bothrops Snakebites - Age Groups (2019)								Bothrops Snakebites - Age Groups (2020)								Bothrops Snakebites - Age Groups (2021)
	Region of notification	North	Northeast	Southeast	South	Midwest	Total		Region of notification	North	Northeast	Southeast	South	Midwest	Total		Region of notification	North	Northeast	Southeast	South	Midwest	Total		Region of notification	North	Northeast	Southeast	South	Midwest	Total		Region of notification	North	Northeast	Southeast	South	Midwest	Total
	Blank/Ignored	1	-	2	-	-	3		Blank/Ignored	2	-	-	-	1	3		Blank/Ignored	0	0	0	0	0	0		Blank/Ignored	0	0	0	0	0	0		Blank/Ignored	4	-	1	-	-	5
	<1 Year	105	60	36	14	33	248		<1 Year	84	62	52	11	15	224		<1 Year	111	64	39	11	24	249		<1 Year	104	85	37	15	15	256		<1 Year	97	78	32	8	17	232
	0 and 04	117	78	59	24	43	321		0 and 04	137	58	48	27	33	303		0 and 04	162	72	50	28	35	347		0 and 04	136	102	51	26	46	361		0 and 04	150	95	53	18	68	384
	4 and 09	363	166	124	50	107	810		4 and 09	445	141	117	43	89	835		4 and 09	428	189	100	43	86	846		4 and 09	488	232	125	53	94	992		4 and 09	440	223	120	47	112	942
	9 and 14	689	293	203	86	131	1402		9 and 14	747	232	207	65	104	1355		9 and 14	847	311	183	65	139	1545		9 and 14	799	371	174	67	143	1554		9 and 14	746	334	158	40	122	1400
	15 and 19	891	373	295	113	154	1826		15 and 19	960	355	304	91	129	1839		15 and 19	1036	448	252	91	152	1979		15 and 19	1026	461	256	69	147	1959		15 and 19	910	448	172	64	106	1700
	20 and 39	2953	1341	1421	503	744	6962		20 and 39	3051	1346	1527	432	634	6990		20 and 39	3340	1627	1418	402	716	7503		20 and 39	3371	1597	1212	384	665	7229		20 and 39	3092	1657	965	341	691	6746
	40 and 59	1842	1213	1569	666	807	6097		40 and 59	1997	1199	1703	533	748	6180		40 and 59	2317	1453	1660	565	795	6790		40 and 59	2210	1580	1357	531	757	6435		40 and 59	2212	1649	1253	454	694	6262
	60 and 64	257	227	303	137	141	1065		60 and 64	295	190	278	151	128	1042		60 and 64	309	252	316	133	139	1149		60 and 64	331	279	246	99	145	1100		60 and 64	335	286	240	131	157	1149
	65 and 69	158	129	204	104	83	678		65 and 69	197	142	207	88	51	685		65 and 69	225	182	226	114	97	844		65 and 69	231	228	200	93	82	834		65 and 69	218	197	177	88	86	766
	70 and 79	168	151	205	81	87	692		70 and 79	155	155	155	59	59	583		70 and 79	193	212	207	82	85	779		70 and 79	197	190	192	83	74	736		70 and 79	210	245	203	91	79	828
	80 and +	37	41	41	16	20	155		80 and +	35	37	42	8	21	143		80 and +	51	55	45	14	20	185		80 and +	44	72	53	14	20	203		80 and +	56	60	39	21	21	197
	Total	7581	4072	4462	1794	2350	20259		Total	8105	3917	4640	1508	2012	20182		Total	9019	4865	4496	1548	2288	22216		Total	8937	5197	3903	1434	2188	21659		Total	8470	5272	3413	1303	2153	20611
