# Supplementary material for: Who are the most affected by Bothrops snakebite envenoming in Brazil? A Clinical-epidemiological profile study among the regions of the country
Source: PLoS Negl Trop Dis. 2023 Oct 19;17(10):e0011708. doi: 10.1371/journal.pntd.0011708 (PMC10617728; doi:10.1371/journal.pntd.0011708)
Supplement: S2 Data — (XLSX) [file pntd.0011708.s002.xlsx]

## Sheet: Antivenom Distribution
State	Municipality	Health care center	Phone (+55)	CNES	Available antivenom	Address for geocoding	Lat	Long
MG	Abaeté	Pronto Atendimento Médico Dr. Avelino Arruda	(37) 3541-5377	7097271	Fonêutrico, Loxoscélico, Botrópico, Crotálico, Elapídico, Escorpiônico	Rua Deusdedit Alves de Souza, 710 - Centro, Abaeté, Minas Gerais, Brasil	-19.1575	-45.4448
PA	Abaetetuba	UPA Porte II Dr. Manoel Antônio Ferreira	(91) 3751-2769	9073027	Botrópico, Escorpiônico, Fonêutrico, Loxoscélico	Travessa Santos Dumont - s/n - São Lourenço, Abaetetuba, Pará, Brasil	-1.72226	-48.8821
BA	Abaíra	Hospital Municipal Odin Melo	(77) 3476-2496	6556450	Botrópico, Crotálico, Laquético, Elapídico, Escorpiônico, Lonômico, Fonêutrico, Loxoscélico	Avenida Carlito Costa, 16 - Centro, Abaíra, Bahia, Brasil	-13.2521	-41.6592
BA	Abaré	Hospital Jonival Lucas da Silva	(75) 3287-2222/2470	2304295	Botrópico, Crotálico, Laquético, Elapídico, Escorpiônico, Lonômico, Fonêutrico, Loxoscélico	Rua Dr. Antonio Monteiro, 140 - Centro, Abaré, Bahia, Brasil	-8.72268	-39.1144
PA	Abel Figueiredo	Hosp. Municípal de Abel Figueiredo Altair Ataíde Mateus	(94) 3342-1122	2329387	Botrópico, Escorpiônico, Fonêutrico, Loxoscélico	Travessa Nossa Senhora da Conceição, s/n - Centro, Abel Figueiredo, Pará, Brasil	-4.95268	-48.3946
SC	Abelardo Luz	Hospital Rogacionista Evangélico	(49) 3445-4147	2410834	Botrópico	Rua Levy Linhares da Silva, 584 - Santa Luzia, Abelardo Luz, Santa Catarina, Brasil	-26.5745	-52.3289
MG	Abre Campo	Hospital Nossa Senhora da Conceição	(31) 3872-1233/1102	2760991	Fonêutrico, Loxoscélico, Botrópico, Escorpiônico	Rua Santo Antônio, 29 - Centro, Abre Campo, Minas Gerais, Brasil	-20.3017	-42.4784
MA	Açailândia	Hospital Municipal de Açailândia	(99) 99167-1012/99142-5488	2463016	Botrópico, Crotálico, Laquético, Fonêutrico, Loxoscélico, Escorpiônico	Rua João de Deus, s/n - Getat, Açailândia, Maranhão, Brasil	-4.95026	-47.4917
PA	Acará	Hospital Municipal de Acará		2329484	Botrópico, Escorpiônico, Fonêutrico, Loxoscélico	Avenida Governador Fernando Guilon, 368 - Alegria, Acará, Pará, Brasil	-1.96176	-48.2001
AC	Acrelândia	Unidade Mista de Saúde de Acrelândia	(68) 3235-1188	5701929	Botrópico, Fonêutrico, Loxoscélico, Escorpiônico	Avenida Paraná, 346 – Centro, Acrelândia, Acre, Brasil	-10.0765	-67.0587
SP	Adamantina	Santa Casa de Misericórdia	(18) 3502-2200	2077647	Botrópico, Crotálico, Elapídico, Escorpiônico, Loxoscélico, Fonêutrico	Rua Joaquim Luiz Viana, 209 - Vila Cicma, Adamantina, São Paulo	-21.6931	-51.0713
PR	Adrianópolis	CS Olímpio Gonçalves dos Santos	(41) 3678-1507	13102	Botrópico, Crotálico, Elapídico, Escorpiônico, Fonêutrico, Loxoscélico, Lonômico	Rua Cassiano Rosa dos Santos, s/n - Centro, Adrianópolis, Paraná, Brasil	-24.6566	-48.9922
ES	Afonso Cláudio	Hosp. São Vicente de Paulo - HSVP	(27) 3735-1699	2402874	Fonêutrico, Loxoscélico, Escorpiônico, Botrópico	Avenida José Giestas, 63 - CentroHosp. São Vicente de Paulo - HSVP, Afonso Cláudio, Espírito Santo, Brasil	-20.0796	-41.1225
PA	Afuá	Unidade Mista de Afuá	(96) 3689-1201	2316048	Botrópico, Laquético, Escorpiônico, Fonêutrico, Loxoscélico	Rua 10 de Novembro, 131 - Centro, Afuá, Pará, Brasil	-0.157214	-50.3913
SC	Agrolândia	Fundação Hospitalar Alex Krieger	(47) 3534-1190	2377160	Botrópico	Rua Arno Will, 385 - São João, Agrolândia, Santa Catarina, Brasil	-27.4091	-49.835
PA	Água Azul do Norte	Hospital Municipal de Água Azul do Norte	(94) 99192-7059	2615738	Botrópico, Escorpiônico, Fonêutrico, Loxoscélico	Avenida Lago Azul, s/n - Centro, Água Azul do Norte, Pará, Brasil	-6.8031	-50.4846
MT	Água Boa	Hospital Regional de Água Boa	(66) 3468-5500	2473046	Botrópico, Crotálico, Elapídico, Laquético, Escorpiônico, Fonêutrico, Loxoscélico.	Rua 16, 150 - Centro II, Água BoaMato Grosso	-14.0492	-52.1573
MS	Água Clara	Hospital Municipal N. Senhora Aparecida	(67) 3239-2664	2371618	Crotálico, Escorpiônico, Botrópico, Fonêutrico, Loxoscélico	Rua Francisco Vieira, 17 - Nova Água Clara, Água Clara, Mato Grosso do Sul	-20.4434	-52.8833
GO	Água Fria de Goiás	Centro de Saúde de Água Fria de Goiás	(62) 3464-1342	2361507	Botrópico, Crotálico, Escorpiônico, Fonêutrico, Loxoscélico	Rua Zaida Pinto Boaventura, s/n - Centro, Água Fria de Goiás, Goiás	-14.9827	-47.7862
MG	Águas Formosas	Hospital São Vicente	(33) 3611-2199	2183803	Fonêutrico, Loxoscélico, Botrópico, Escorpiônico	Rua Josino Abrantes, s/n - São Vicente, Águas Formosas, Minas Gerais, Brasil	-17.0873	-40.9362
MG	Águas Vermelhas	Hospital Santa Lúcia	(33) 3755-1201	2139106	Botrópico, Crotálico, Escorpiônico	Rua Uberlândia, 48 - Panorama, Águas Vermelhas, Minas Gerais, Brasil	-15.7412	-41.4636
PR	Agudos do Sul	US 24h Moysés Lupion	(41) 3624-1293/1034	13129	Botrópico, Crotálico, Elapídico, Escorpiônico, Fonêutrico, Loxoscélico, Lonômico	Rua Rui Barbosa, 179 - Centro, Agudos do Sul, Paraná, Brasil	-25.9903	-49.3356
MG	Aimorés	Hospital São José e São Camilo	(33) 3267-1573	2102900	Botrópico, Escorpiônico	Rua Pedro Nolasco, 01 - Centro, Aimorés, Minas Gerais, Brasil	-19.4945	-41.0634
BA	Alagoinhas	Hospital Regional Dantas Bião	(75) 3423-8376/3422-5564	2487438	Botrópico, Crotálico, Elapídico, Escorpiônico, Araneídico, Lonômico	Rua Dantas Bião, 49 – Centro, Alagoinhas, Bahia, Brasil	-12.1381	-38.4168
MS	Alcinópolis	Hospital Averaldo Fernandes Barbosa	(67) 3260-1391	7173113	Crotálico, Escorpiônico, Botrópico	Avenida Averaldo Fernandes Barbosa, 970 - Centro, Alcinópolis, Mato Grosso do Sul	-18.3278	-53.7097
ES	Alegre	Pronto Atendimento Municipal de Alegre - PAM	(28) 3552-2153	2448025	Escorpiônico, Botrópico	Rua Olivio Correia Pedrosa, s/n - CentroPronto Atendimento Municipal de Alegre - PAM, Alegre, Espírito Santo, Brasil	-20.7569	-41.5381
RS	Alegrete	UPA - Unidade de Pronto Atendimento Alegrete	(55) 3422-2888	7648227	Botrópico, Crotálico, Laquético, Elapídico, Escorpiônico, Loxoscélico, Fonêutrico, Lonômico	Mestre Cacaio, 89 - Canudos, Alegrete, Rio Grande do Sul, Brasil	-29.7745	-55.7937
MG	Além Paraíba	Hospital São Salvador	(32) 3465-4366	2122901	Fonêutrico, Loxoscélico, Crotálico, Escorpiônico, Botrópico	Rua Dr. Paulo Ladeira Fonseca, 1778 - Vila Loroca, Além Paraíba, Minas Gerais, Brasil	-21.8783	-42.6946
PA	Alenquer	Hospital Santo Antonio	(93) 3526-1242	2331861	Botrópico, Crotálico, Laquético, Escorpiônico, Fonêutrico, Loxoscélico	Rua Dr. Pedro Vicente, 1146 - Centro, Alenquer, Pará, Brasil	-1.94723	-54.7365
GO	Alexânia	Hospital Municipal de Alexânia	(62) 3336-1903	2762544	Botrópico, Crotálico, Escorpiônico, Fonêutrico, Loxoscélico, Elapídico	Praça Araguaia, 15 - Centro, Alexânia, Goiás	-16.0892	-48.4937
MG	Alfenas	Hospital Universitário Alzira Velano	(35) 3299-3500	2171988	Fonêutrico, Loxoscélico, Botrópico, Crotálico, Elapídico, Escorpiônico, Lonômico	Rua Geraldo Freitas Costa, 120 - Centro, Alfenas, Minas Gerais, Brasil	-21.441	-45.9469
ES	Alfredo Chaves	Pronto Atendimento Municipal Klinger Minassa	(27) 3269-2315	3743772	Fonêutrico, Loxoscélico, Escorpiônico, Botrópico	Rua Moacir Saudino, s/n - CentroPronto Atendimento Municipal Klinger Minassa, Alfredo Chaves, Espírito Santo, Brasil	-20.6352	-40.75
SC	Alfredo Wagner	Hospital de Alfredo Wagner	(48) 3276-1166	2418630	Botrópico	Rua Padre Cristóvão Arnald, 919 - Estreito, Alfredo Wagner, Santa Catarina, Brasil	-27.6937	-49.3409
PA	Almerim	Hospital Municipal Monte Dourado	(96) 99133-9795	2331470	Botrópico, Crotálico, Laquético, Escorpiônico, Fonêutrico, Loxoscélico	Avenida Beira-Mar, s/n - Centro, Almerim, Pará, Brasil	-0.727733	-48.5181
PR	Almirante Tamandaré	Unidade de Saúde 24 horas Almirante Tamandaré	(41) 3699-4840	7463529	Botrópico, Crotálico, Elapídico, Escorpiônico, Fonêutrico, Loxoscélico, Lonômico	Rua Lourenço Angelo Buzato, 592 - Vila Santa Terezinha, Almirante Tamandaré, Paraná, Brasil	-25.3136	-49.2989
MT	Alta Floresta	Hospital Regional de Alta Floresta Albert Sabin	(66) 3521-0400	2471345	Botrópico, Crotálico, Elapídico, Laquético, Escorpiônico, Fonêutrico, Loxoscélico.	Avenida Ariosto da Riva, 1933 - Centro, Alta FlorestaMato Grosso	-9.88372	-56.0881
RN	Alta Floresta	Hospital Municipal Vanessa e Vania Fuzari	(69) 3641-3394	2679477	Botrópico, Laquético, Crotálico, Loxoscélico, Fonêutrico, Escorpiônico	Avenida Minas Gerais, 4850 - Cidade Alta, Alta Floresta, Rondônia, Brasil	-9.86818	-56.0835
PA	Altamira	Hospital Municipal São Rafael	(93) 99184-2131	2330830	Botrópico, Laquético, Escorpiônico, Fonêutrico, Loxoscélico	Rua 6, 2089 - Mutirão, Altamira, Pará, Brasil	-3.18253	-52.2167
PR	Altamira do Paraná	Hospital Municipal São Luiz	(42) 3655-1254	2733528	Botrópico, Crotálico, Escorpiônico, Fonêutrico, Loxoscélico	Rua João Alves Fernandes, s/n - Centro, Altamira do Paraná, Paraná, Brasil	-24.8	-52.7109
SP	Altinópolis	Hospital de Misericódia Altinópolis	(16) 3665-7200/9624	2716593	Botrópico, Crotálico, Escorpiônico	Rua Coronel Joaquim Alberto, 421 - Centro, Altinópolis, São Paulo	-21.0263	-47.3753
RR	Alto Alegre	Hospital Epitácio Andrade de Lucena	(95) 3263-1360	4004876	Botrópico, Crotálico, Laquético, Elapídico, Escorpiônico	Avenida Santo Amaro, s/n - Centro, Alto Alegre, Roraima, Brasil	2.99091	-61.3089
MA	Alto Alegre do Maranhão	Hospital Geral de Alto Alegre do Maranhão	(99) 98446-6022	7073224	Botrópico, Crotálico, Laquético, Elapídico, Fonêutrico, Loxoscélico, Escorpiônico	Rua Tereza Murad, s/n - Centro, Alto Alegre do Maranhão, Maranhão, Brasil	-4.21485	-44.4529
MA	Alto Alegre do Pindaré	Hospital Municipal de Alto Alegre	(98) 99142-5968	2462192	Botrópico, Crotálico, Laquético, Elapídico, Fonêutrico, Loxoscélico, Escorpiônico	Rua Nova, s/n - Centro, Alto Alegre do Pindaré, Maranhão, Brasil	-3.66943	-45.8492
MT	Alto Araguaia	Hospital Municipal de Alto Araguaia	(66) 3481-2715	2396998	Botrópico, Crotálico, Elapídico, Laquético, Escorpiônico, Fonêutrico, Loxoscélico.	Rua Severino Botelho de Melo, s/n - Centro, Alto AraguaiaMato Grosso	-17.3134	-53.2153
GO	Alto Paraiso de Goiás	Hospital Municipal Gumercino Barbosa	(62) 3446-2102	2342073	Botrópico, Crotálico, Escorpiônico, Fonêutrico, Loxoscélico, Lonômico	Rua São José Operário, s/n - Paraisinho, Alto Paraiso de Goiás, Goiás	-14.1367	-47.5197
MA	Alto Parnaíba	Hospital Municipal de Alto Parnaíba	(99) 98429-7277	2453126	Botrópico, Crotálico, Laquético, Elapídico, Fonêutrico, Loxoscélico, Escorpiônico	Avenida Governador José Sarney, s/n - Santa Cruz, Alto Parnaíba, Maranhão, Brasil	-9.11037	-45.9319
AM	Alvarães	Unidade Mista de Alvarães	(97) 3345-1204/1255	2017768	Botrópico, Laquético, Fonêutrico, Loxoscélico, Escorpiônico, Elapídico	Estrada Alvarães Nogueira, s/n - Centro, Alvarães, Amazonas, Brasil	-3.3001	-64.7823
MG	Alvinópolis	Hospital Nossa Senhora de Lourdes	(31) 3855-1223	2100371	Fonêutrico, Loxoscélico, Botrópico, Crotálico, Elapídico, Escorpiônico	Avenida Antônio Carlos, 60 - Centro, Alvinópolis, Minas Gerais, Brasil	-20.1075	-43.0586
TO	Alvorada	Hospital Regional de Alvorada	(63) 3353-1839	3385205	Botrópico, Crotálico, Escorpiônico	Avenida JK, s/n - Centro, Alvorada, Tocantins	-12.4839	-49.1276
GO	Alvorada do Norte	Unidade Mista Hospitalar de Alvorada do Norte	(62) 3421-1085	2534916	Botrópico, Crotálico, Escorpiônico, Fonêutrico, Loxoscélico	Rua 02, s/n - Centro, Alvorada do Norte, Goiás	-14.4835	-46.4924
RR	Amajari	Unidade Básica Jacir Vicente IOP	(95) 3593-1087/1006	2319705	Botrópico, Crotálico, Elapídico, Fonêutrico, Loxoscélico, Escorpiônico	Avenida Antonio José Altino, s/n - Tepequem, Amajari, Roraima, Brasil	3.78091	-61.7294
MS	Amambai	Hospital Regional de Amambaí	(67) 3481-1845	2558459	Crotálico, Escorpiônico, Botrópico	Rua José Luis Sampaio Ferraz, 1137 - Centro, Amambai, Mato Grosso do Sul	-23.1008	-55.2233
AP	Amapá	Unidade Mista de Saúde de Amapá	(96) 3421-1499	2019701	Botrópico, Crotálico, Fonêutrico, Loxoscélico, Escorpiônico	Avenida Guarani, 742 - Nova Esperança, Amapá, Amapá, Brasil	0.016055	-51.0706
PI	Amarante	Hospital de Amarante	(86) 3292-1121	2364883	Botrópico, Crotálico, Elapídico, Escorpiônico	Praça Padre Virgilio, s/n - Centro, Amarante, Piauí, Brasil	-6.24467	-42.8531
MA	Amarante do Maranhão	Hospital Municipal São José de Ribamar	(99) 98419-5982	3667804	Botrópico, Crotálico, Laquético, Elapídico, Fonêutrico, Loxoscélico, Escorpiônico, Lonômico	Rua 21 de Abril, s/n - Centro, Amarante do Maranhão, Maranhão, Brasil	-5.57107	-46.7389
BA	Amargosa	Hospital Municipal de Amargosa	(75) 3634-3797	2414244	Botrópico, Crotálico, Laquético, Elapídico, Escorpiônico, Lonômico, Fonêutrico, Loxoscélico	Rua Dr. Aloísio Borges, s/n - Santa Rita, Amargosa, Bahia, Brasil	-13.0249	-39.602
AM	Amaturá	Unidade Mista de Amaturá - Hospital Frei Roberto San Severino	(97) 3463-1128	2016648	Botrópico, Laquético, Fonêutrico, Loxoscélico, Escorpiônico, Elapídico	Rua Antonieta Zao, s/n - Centro, Amaturá, Amazonas, Brasil	-3.36282	-68.2018
SP	Amparo	Santa Casa Anna Cintra	(19) 3807-4477	2078848	Botrópico, Crotálico, Laquético, Elapídico, Escorpiônico, Loxoscélico, Fonêutrico, Lonômico	Rua Ana Cintra, 332 - Centro, Amparo, São Paulo	-22.697	-46.7683
PR	Ampére	Hospital e Maternidade Santa Rita	(46) 3547-1000	5621674	Botrópico, Crotálico, Elapídico, Escorpiônico, Fonêutrico, Loxoscélico, Lonômico	Rua Visconde de Guarapuava, s/n - São Francisco, Ampére, Paraná, Brasil	-25.9271	-53.4709
PA	Anajás	Hospital Municípal de Anajás	(91) 98179-4865	2313049	Botrópico, Escorpiônico, Fonêutrico, Loxoscélico	Rua Barão do Rio Branco, 25 - Centro, Anajás, Pará, Brasil	-21.7559	-43.3514
MA	Anajatuba	Hospital Municipal Santa Maria	(98) 3454-1294	2646404	Botrópico, Crotálico, Laquético, Elapídico, Fonêutrico, Loxoscélico, Escorpiônico	Praça Cívica, s/n - Centro, Anajatuba, Maranhão, Brasil	-3.26324	-44.6168
AM	Anamã	Unidade Mista de Anamã - Hospital Francisco Sales de Moura	(97) 3356-1239	2017679	Botrópico, Laquético, Fonêutrico, Loxoscélico, Escorpiônico, Elapídico	Rua Alvaro Maia, 106 - Centro, Anamã, Amazonas, Brasil	-4.8773	-66.8969
GO	Anápolis	Hospital Municipal Jamel Cecílio Anápolis	(62) 3902-2547	2361744	Botrópico, Crotálico, Escorpiônico, Fonêutrico, Loxoscélico, Elapídico	Avenida Miguel João, s/n - Vila Jussara, Anápolis, Goiás	-16.337	-48.9533
PA	Anapú	Unidade Municipal Oscar de Dea	(91) 3694-1757	2330938	Botrópico, Escorpiônico, Fonêutrico, Loxoscélico	Avenida Bandeirantes, s/n - Novo Panorama, Anapú, Pará, Brasil	-3.46983	-51.2071
MA	Anapurus	Hospital Municipal Madalena Monteles	(98) 98480-2280	2309580	Botrópico, Crotálico, Laquético, Elapídico, Fonêutrico, Loxoscélico, Escorpiônico	Avenida João Francisco Monteles, 846 - Centro, Anapurus, Maranhão, Brasil	-3.67389	-43.1073
MS	Anaurilândia	Hospital Sagrado Coração de Jesus	(67) 3445-1140	2376652	Crotálico, Escorpiônico, Botrópico, Fonêutrico, Loxoscélico, Elapídico	Rua São João Calábra, 1044 - Centro, Anaurilândia, Mato Grosso do Sul	-22.1792	-52.7187
ES	Anchieta	Pronto Atendimento Municipal de Anchieta	(28) 3536-2532/3877	2499576	Escorpiônico, Botrópico	Estrada Anchieta Jabaquara, s/n - Nova EsperançaPronto Atendimento Municipal de Anchieta, Anchieta, Espírito Santo, Brasil	-20.8041	-40.649
SC	Anchieta	Hospital Municipal Anchietense	(49) 3653-0135	2378795	Botrópico	Rua Guilherme Wildner, 879 - Centro, Anchieta, Santa Catarina, Brasil	-26.5388	-53.3324
BA	Andaraí	Hospital Municipal de Andaraí	(75) 3335-2083	4021460	Botrópico, Crotálico, Elapídico, Escorpiônico, Araneídico, Lonômico	Avenida Paraguassu, 2 - Centro, Andaraí, Bahia, Brasil	-12.8109	-41.3319
MG	Andradas	Santa Casa de Misericórdia	(35) 3731-1345	2775956	Fonêutrico, Loxoscélico, Botrópico, Escorpiônico	Rua Capitão Cirilo, 668 - Alto Alegre, Andradas, Minas Gerais, Brasil	-22.0648	-46.5639
SP	Andradina	Santa Casa de Andradina	(18) 3702-1100	2082691	Botrópico, Crotálico, Laquético, Elapídico, Escorpiônico, Loxoscélico, Fonêutrico, Lonômico	Avenida Guanabara, 730 - Centro, Andradina, São Paulo	-20.8898	-51.3722
SP	Angatuba	Hospital Angatuba	(15)3255-1055/1122	2082748	Botrópico, Crotálico, Escorpiônico, Loxoscélico, Fonêutrico	Praça Levi Lisboa, 1202 - Centro, Angatuba, São Paulo	-23.492	-48.4142
MS	Angélica	Unidade Mista de Saúde de Angélica	(67) 3446-1606	7192657	Crotálico, Escorpiônico, Botrópico, Fonêutrico, Loxoscélico, Elapídico	Avenida Mário Carrato, 1575 - Portal do Sol, Angélica, Mato Grosso do Sul	-22.1636	-53.7711
SC	Angelina	Hospital Nossa Senhora da Conceição	(48) 3274-1127	2418304	Botrópico, Escorpiônico, Fonêutrico, Loxoscélico	Rua São Francisco de Assis, s/n - Centro, Angelina, Santa Catarina, Brasil	-27.5727	-48.9846
RJ	Angra dos Reis	Hospital da Praia Brava	(24) 3362-1272	2281384	Fonêutrico, Loxoscélico, Botrópico, Crotálico, Elapídico, Escorpiônico	Rua 8, s/n - Praia Brava, Angra dos Reis, Rio de Janeiro, Brasil	-23.0043	-44.4787
SC	Anita Garibaldi	Hospital Frei Rogério	(49)3543-0111	2300435	Botrópico	Rua Frei Rogério, 248 - Centro, Anita Garibaldi, Santa Catarina, Brasil	-27.6873	-51.1304
SC	Anitápolis	Hospital São Sebastião	(48) 3256-0111	2691574	Botrópico, Escorpiônico, Fonêutrico, Loxoscélico	Rua Jacinto Mattos, 68 - Centro, Anitápolis, Santa Catarina, Brasil	-27.9031	-49.1286
AM	Anori	Unidade Hospitalar de Anori - Hospital Darlinda Ribeiro	(97) 3352-1260	2017379	Botrópico, Laquético, Fonêutrico, Loxoscélico, Escorpiônico, Elapídico	Avenida N. Sra. do Perpétuo Socorro, s/n - São Sebastião, Anori, Amazonas, Brasil	-3.7482	-61.6587
BA	Antas	Hospital São Marcelo	(75) 3277-1163	2799847	Botrópico, Crotálico, Elapídico, Escorpiônico, Araneídico, Lonômico	Rua Dr. Juarez Guerra, 18 - Centro, Antas, Bahia, Brasil	-9.41477	-40.5038
PR	Antonina	Hospital Dr. Silvio Bitencourt Linhares	(41) 3432-1244	2680971	Botrópico	Avenida Thiago Peixoto, 274 - Batel, Antonina, Paraná, Brasil	-25.4318	-48.7208
MS	Antônio João	Hospital Municipal Dr. Altair de Oliveira	(67) 3435-1222	2376806	Crotálico, Escorpiônico, Botrópico	Rua Verônica Oliveira Vieira, 540 - Vila Nova, Antônio João, Mato Grosso do Sul	-22.1847	-55.9532
MS	Aparecida do Taboado	Fundação Hospitalar Enfermeiro Pedro Francisco Soares	(67) 3565-1777	7456530	Crotálico, Escorpiônico, Botrópico, Fonêutrico, Loxoscélico, Elapídico	Rua Duque de Caxias, 3460 - Vila Barbosa, Aparecida do Taboado, Mato Grosso do Sul	-20.0823	-51.0968
MT	Apiacás	Hospital Municipal de Apiacás	(66) 3593-1610	2471590	Botrópico, Crotálico, Elapídico, Laquético, Escorpiônico, Fonêutrico, Loxoscélico.	Avenida Jaime Veríssimos de Campo, 964 - Bom Jesus, ApiacásMato Grosso	-9.56378	-57.3954
SP	Apiaí	Hospital Doutor Ademar de Barros	(15) 3552-1266	2082098	Botrópico, Crotálico, Laquético, Elapídico, Escorpiônico, Loxoscélico, Fonêutrico	Rua Primeiro de Maio, 336 - Centro, Apiaí, São Paulo	-24.5154	-48.8427
MA	Apicum-Açu	Hospital Sebastiana Fonseca Costa	(98) 98523-2346	7481063	Botrópico, Crotálico, Laquético, Elapídico, Fonêutrico, Loxoscélico, Escorpiônico	Avenida Candido Reis, s/n - Novo Apicum, Apicum-Açu, Maranhão, Brasil	-1.53645	-45.0806
PR	Apucarana	Hospital da Providência	(43) 3420-1400	2439360	Botrópico, Crotálico, Escorpiônico, Lonômico	Rua Rio Branco, 518 - Centro, Apucarana, Paraná, Brasil	-23.5543	-51.4603
AM	Apuí	Unidade Mista de Apuí - Hospital Eduardo Braga	(97) 3389-1219	2013282	Botrópico, Laquético, Fonêutrico, Loxoscélico, Escorpiônico, Elapídico	Avenida Engº Talles Monte Razo, s/n - Vila Nova, Apuí, Amazonas, Brasil	-7.19972	-59.8916
SC	Arabutã	Hospital Osvaldo Cruz	(49) 3448-0000	2691493	Botrópico	Rua João Gossenheimer, 308 - Centro, Arabutã, Santa Catarina, Brasil	-27.1577	-52.1459
SE	Aracaju	Hospital de Urgência de Sergipe Governador João Alves Filho (HUSE)	(79) 3216-2600	2816210	Botrópico, Crotálico, Laquético, Elapídico, Escorpiônico, Fonêutrico, Loxoscélico, Lonômico	Avenida Tancredo Neves, s/n - Capucho, Aracaju, Sergipe, Brasil	-10.915	-37.0884
BA	Araçás	Unidade Mista Julia Trindade Leal	(75) 3451-2162	2512084	Botrópico, Crotálico, Elapídico, Escorpiônico, Araneídico, Lonômico	Rua Antonio Paolilo, 54 - Centro, Araçás, Bahia, Brasil	-12.2088	-38.2
SP	Araçatuba	Santa Casa de Araçatuba	(18) 3607-3000	2078775	Botrópico, Crotálico, Laquético, Elapídico, Escorpiônico, Loxoscélico, Fonêutrico, Lonômico	Rua Floriano Peixoto, 896 - Vila Mendonça, Araçatuba, São Paulo	-21.2061	-50.4294
BA	Araci	Centro de Especialidades de Araci	(75) 3266-2109	7592833	Botrópico, Crotálico, Laquético, Elapídico, Escorpiônico, Lonômico, Fonêutrico, Loxoscélico	Avenida Aracaju, s/n - Centro, Araci, Bahia, Brasil	-11.3395	-38.9608
ES	Aracruz	Hospital e Maternidade São Camilo - HMSC	(27) 3256-9700	2770326	Fonêutrico, Loxoscélico, Escorpiônico, Botrópico	Rua Manoel Pereira, 300 - São CamiloHospital e Maternidade São Camilo - HMSC, Aracruz, Espírito Santo, Brasil	-19.8189	-40.2815
TO	Araguacema	Hospital Municipal de Araguacema	(63) 3472-1379	2765632	Botrópico, Crotálico, Escorpiônico	Rua Rui Barbosa, 863 - Centro, Araguacema, Tocantins	-8.81011	-49.5559
TO	Araguaçu	Hospital Regional de Araguaçu	(63) 3384-1218	2546671	Botrópico, Crotálico, Escorpiônico	Avenida Nova Matinha, s/n - Cel. Lustosa, Araguaçu, Tocantins	-12.9257	-49.83
TO	Araguaína	Hospital de Doenças Tropicais – HDT	(63) 3413-8600	3654826	Botrópico, Crotálico, Laquético, Elapídico, Escorpiônico, Loxoscélico, Fonêutrico	Avenisa José de Brito, 1015 - Setor Anhanguera, Araguaína, Tocantins	-7.19353	-48.2163
MA	Arame	Hospital Municipal de Arame	(99) 98811-4354	2463954	Botrópico, Crotálico, Laquético, Elapídico, Fonêutrico, Loxoscélico, Escorpiônico	Avenida Rio Branco, s/n - Centro, Arame, Maranhão, Brasil	-22.9071	-43.1819
AL	Arapiraca	Unidade de Emergência Dr. Daniel Hoully	(82) 3539-8634	3015408	Botrópico, Crotálico, Laquético, Elapídico, Escorpiônico, Fonêutrico, Loxoscélico	Rodovia AL, 220 - Baixão, Arapiraca, Alagoas, Brasil	-9.75709	-36.6184
PR	Arapongas	HONPAR Hospital Norte Paranaense	(43) 3275-0200	2576341	Botrópico, Crotálico, Escorpiônico, Lonômico	Rodovia BR 218 Km 1, s/n - Rodovia, Arapongas, Paraná, Brasil	-19.7507	-40.3799
PR	Arapoti	Hospital Municipal 18 de Dezembro	(43) 3557-1420	2687011	Botrópico, Crotálico, Elapídico, Escorpiônico, Fonêutrico, Loxoscélico, Lonômico	Rua Saladino de Castro, 1575 - Centro, Arapoti, Paraná, Brasil	-24.1517	-49.8257
MT	Araputanga	Hospital Geral e Maternidade de Araputanga	(65) 3261-1200	2752611	Botrópico, Crotálico, Elapídico, Laquético, Escorpiônico, Fonêutrico, Loxoscélico.	Rua Rui Brarbosa, 228 - Centro, AraputangaMato Grosso	-15.4707	-58.3457
SC	Araranguá	Hospital Regional Deputado Afonso Guizzo (HRA)	(48) 3521-1300	2691515	Botrópico, Crotálico, Elapídico, Escorpiônico, Fonêutrico, Loxoscélico, Lonômico	Rua Castro Alves, 303 - Coloninha, Araranguá, Santa Catarina, Brasil	-28.9406	-49.4639
SP	Araraquara	UPA Dr. Antônio Alonso Martinez	(16) 3305-1500	4047184	Botrópico, Crotálico, Laquético, Elapídico, Escorpiônico, Loxoscélico, Fonêutrico, Lonômico	Rua José do Patrocínio, 660 - Vila Xavier, Araraquara, São Paulo	-21.7859	-48.1595
SP	Araras	Hospital São Luiz de Araras	(19) 3543-5400	2081253	Botrópico, Crotálico, Laquético, Elapídico, Escorpiônico, Loxoscélico, Fonêutrico, Lonômico	Praça Dr. Narciso Gomes, 49 - Centro, Araras, São Paulo	-22.3576	-47.3811
MA	Arari	Hospital Jorge Oliveira	(98) 3453-1120	2451573	Botrópico, Crotálico, Laquético, Elapídico, Fonêutrico, Loxoscélico, Escorpiônico	Praça Major Pestana, s/n - Centro, Arari, Maranhão, Brasil	-3.44647	-44.777
RJ	Araruama	Hospital Municipal Prefeito Armando da Silva de Carvalho	(22) 99286-8581/98819-8461	2285150	Fonêutrico, Loxoscélico, Botrópico, Escorpiônico, Elapídico	Rua Eduardo Américo da Costa, s/n - São Vicente de Paulo, Araruama, Rio de Janeiro, Brasil	-22.9287	-42.2994
PR	Araruna	Centro Municipal de Saúde 24h	(44) 3562-1771	2731886	Botrópico, Crotálico, Escorpiônico, Fonêutrico, Loxoscélico	Rua E, 821 - Jardim Esperança, Araruna, Paraná, Brasil	-23.9293	-52.4967
PR	Araucária	Centro de Saúde 24h NIS III	(41) 3614-1603/1628	2753146	Botrópico, Crotálico, Elapídico, Escorpiônico, Fonêutrico, Loxoscélico, Lonômico	Rua Guilherme da Mota Correia, 55 - Centro, Araucária, Paraná, Brasil	-25.588	-49.4059
MG	Arcos	Hospital Municipal São José	(35) 3351-4872	6365612	Escorpiônico, Botrópico, Crotálico	Rua Formiga, 114 - Centro, Arcos, Minas Gerais, Brasil	-20.2913	-45.5434
PE	Arcoverde	Hospital e Policlínica Rui de Barros Correia	(87) 3821-8296	2551764	Botrópico, Crotálico, Elapídico, Escorpiônico, Fonêutrico, Loxoscélico	Avenida Agamenon Magalhães, s/n - São Miguel, Arcoverde, Pernambuco, Brasil	-8.42286	-37.055
MT	Aripuanã	Hospital De Santo Antônio	(66) 3565-1473	4069099	Botrópico, Crotálico, Elapídico, Laquético, Escorpiônico, Fonêutrico, Loxoscélico.	Rua 12 de junho, 103 - Centro, AripuanãMato Grosso	-10.1719	-59.457
RN	Ariquemes	Hospital da Criança de Ariquemes	(69) 3536-2144	2494280	Botrópico, Laquético, Crotálico, Elapídico, Lonômico	Avenida Capitão Silvio, 3246 - Áreas Especiais, Ariquemes, Rondônia, Brasil	-9.92279	-63.034
RN	Ariquemes	Unidade de Pronto Atendimento de Ariquemes	(69) 3536-3535	9322825	Botrópico, Laquético, Crotálico, Elapídico, Lonômico	Avenida Tancredo Neves, 1500 - Setor Institucional, Ariquemes, Rondônia, Brasil	-9.90664	-63.0346
SC	Armazém	Hospital Santo Antônio	(48) 3645-0120	2550938	Botrópico, Escorpiônico, Fonêutrico, Loxoscélico	Praça Dois Corações, 21 - Centro, Armazém, Santa Catarina, Brasil	-28.263	-49.0165
TO	Arraias	Hospital Regional de Arraias	(63) 3653-1181	2792451	Botrópico, Crotálico, Escorpiônico	Avenida Paranã Km 01, s/n - Buritizinho, Arraias, Tocantins	-12.9202	-46.9504
RS	Arroio do Tigre	Hospital Santa Rosa de Lima	(51) 3747-1222	2234424	Botrópico, Crotálico, Laquético, Elapídico, Escorpiônico, Loxoscélico, Fonêutrico, Lonômico	Rua Dom Guilherme Muller, 932 - Centro, Arroio do Tigre, Rio Grande do Sul, Brasil	-29.337	-53.0922
SP	Assis	UPA Ruy Silva	(18) 3322-3553/3302-6069	7640307	Botrópico, Crotálico, Laquético, Elapídico, Escorpiônico, Loxoscélico, Fonêutrico, Lonômico	Rua Osmar Luchini, 670 - Jardim Aeroporto, Assis, São Paulo	-22.6463	-50.4027
AC	Assis Brasil	Unidade Mista de Assis Brasil	(68) 3548-1135/1128	2001020	Botrópico, Fonêutrico, Loxoscélico, Escorpiônico	Rua D. Giocondo Maria Grotti, s/n - Centro, Assis Brasil, Acre, Brasil	-10.9319	-69.5589
PR	Assis Chateaubriand	Hospital Beneficente Moacir Micheletto	(44) 3528-4228	4051165	Botrópico, Crotálico, Elapídico, Escorpiônico, Fonêutrico, Loxoscélico, Lonômico	Rua Curitiba, 165 - Jardim América, Assis Chateaubriand, Paraná, Brasil	-24.4067	-53.5142
AM	Atalaia do Norte	Unidade Mista de Atalaia do Norte - Hospital São Sebastião	(97) 3417-1115/1152	2016672	Botrópico, Laquético, Fonêutrico, Loxoscélico, Escorpiônico, Elapídico	Rua Augusto Luzeiro, s/n - Centro, Atalaia do Norte, Amazonas, Brasil	-4.36777	-70.1886
SP	Atibaia	Santa Casa de Atibaia	(11) 4411-0062	5366828	Botrópico, Crotálico, Laquético, Elapídico, Escorpiônico, Loxoscélico, Fonêutrico, Lonômico	Praça Dr. Miguel Vairo, 104 - Centro, Atibaia, São Paulo	-23.1149	-46.5511
ES	Atílio Vivacqua	Hospital Dra. Andrea Canzian Lopes - HDACL	(28) 3538-1219	2485397	Fonêutrico, Loxoscélico, Escorpiônico, Botrópico	Rua Capitão Jovino Alves Pedra, 20 - NiteróiHospital Dra. Andrea Canzian Lopes - HDACL, Atílio Vivacqua, Espírito Santo, Brasil	-20.9145	-41.1983
TO	Augustinópolis	Hospital Regional de Augustinópolis	(63) 3456-1515	2468972	Botrópico, Crotálico, Escorpiônico, Laquético	Rua Amazonas, s/n - Centro, Augustinópolis, Tocantins	-5.46692	-47.882
PA	Augusto Correa	Hospital Maternidade São Miguel	(91) 3482-1463	2678578	Botrópico, Escorpiônico, Fonêutrico, Loxoscélico	Travessa Manoel Avelino Alves, 285 - Centro, Augusto Correa, Pará, Brasil	-1.02461	-46.646
SP	Auriflama	Santa Casa de Auriflama	(17) 3482-1282	2081768	Botrópico, Crotálico, Laquético, Elapídico, Escorpiônico, Loxoscélico, Fonêutrico, Lonômico	Rua Alfredo Dainesi, 59-52 - Centro, Auriflama, São Paulo	-23.0054	-46.8434
PA	Aurora do Pará	Hosp. Municipal de Aurora do Pará		5572924	Botrópico, Escorpiônico, Fonêutrico, Loxoscélico	Rua Benedito Almeida - 621 - Aparecida, Aurora do Pará, Pará, Brasil	-2.13129	-47.5577
AM	Autazes	Unidade Mista de Autazes	(92) 3317-1231/1335	2013045	Botrópico, Laquético, Fonêutrico, Loxoscélico, Escorpiônico, Elapídico	Rua Francisco Barroncas, s/n - Centro, Autazes, Amazonas, Brasil	-3.58448	-59.1298
SP	Avaré	Santa Casa de Misericórdia	(14) 3711-9100	2083604	Botrópico, Escorpiônico, Loxoscélico, Fonêutrico	Rua Paraíba, 1003 - Centro, Avaré, São Paulo	-23.101	-48.9287
PA	Aveiro	Centro de Saúde de Aveiro	(93) 3505-1227	2332469	Botrópico, Escorpiônico, Fonêutrico, Loxoscélico	Travessa João Paulo II, s/n - Centro, Aveiro, Pará, Brasil	-3.60519	-55.3281
MA	Axixá	Hospital e Maternidade Axixaense	(98) 98453-1395	2308908	Botrópico, Crotálico, Laquético, Elapídico, Fonêutrico, Loxoscélico, Escorpiônico	Avenida Senador Jose Sarney, 132 - Centro, Axixá, Maranhão, Brasil	-2.83787	-44.0582
MA	Bacabal	Hospital Geral de Bacabal	(99) 3621-5280	2458055	Botrópico, Crotálico, Laquético, Elapídico, Fonêutrico, Loxoscélico, Escorpiônico	Rua Magalhães de Almeida, 687 - Centro, Bacabal, Maranhão, Brasil	-4.22803	-44.7825
MA	Bacuri	Hospital Municipal Bibi Montelo	(98) 98412-4827	3386023	Botrópico, Crotálico, Laquético, Elapídico, Fonêutrico, Loxoscélico, Escorpiônico	Rua Cândida Mafra, s/n - Campinho, Bacuri, Maranhão, Brasil	-1.71484	-45.1426
MA	Bacurituba	Centro de Saúde de Bacurituba	(98) 99621-8598	2656094	Botrópico, Crotálico, Laquético, Elapídico, Fonêutrico, Loxoscélico, Escorpiônico	Rua Benjamin Constant, 1107 - Centro, Bacurituba, Maranhão, Brasil	-2.70813	-44.7378
RS	Bagé	Santa Casa de Caridade de Bage	(53) 3242-7022	2261987	Botrópico, Crotálico, Laquético, Elapídico, Escorpiônico, Loxoscélico, Fonêutrico, Lonômico	Rua Gomes Carneiro, 1350 - Centro, Bagé, Rio Grande do Sul, Brasil	-31.3267	-54.112
PA	Bagre	Hospital Municipal de Bagre	(91) 3606-1144	7773250	Botrópico, Escorpiônico, Fonêutrico, Loxoscélico	Avenida Fernando Guilhon, s/n - Centro, Bagre, Pará, Brasil	-1.90104	-50.2072
PA	Baião	Hosp. Munic. de São Joaquim	(91) 3795-1611	4005732	Botrópico, Escorpiônico, Fonêutrico, Loxoscélico	Rua Doutor Bena Santana, s/n - Nova São Francisco, Baião, Pará, Brasil	-2.79072	-49.6701
BA	Baixa Grande	Hospital Maternidade Milton Pamponet Ribeiro	(74) 3258-1316	2799766	Botrópico, Crotálico, Laquético, Elapídico, Escorpiônico, Lonômico, Fonêutrico, Loxoscélico	Rua Dr. Claudionor Oliveira, 1 - Centro, Baixa Grande, Bahia, Brasil	-11.9589	-40.1671
ES	Baixo Guandu	Hosp. Dr. João dos Santos Neves - HDJSN	(27) 3732-8220	2675714	Fonêutrico, Loxoscélico, Escorpiônico, Botrópico	Rua Dr. Hugo Lopes Nalle, 319 - CentroHosp. Dr. João dos Santos Neves - HDJSN, Baixo Guandu, Espírito Santo, Brasil	-19.514	-41.0145
SC	Balneário Camboriú	Hospital Municipal Ruth Cardoso	(47) 3169-3700	6854729	Botrópico, Crotálico, Elapídico, Escorpiônico, Fonêutrico, Loxoscélico, Lonômico	Rua Angelina, s/n - Municípios, Balneário Camboriú, Santa Catarina, Brasil	-27.006	-48.6385
PR	Balsa Nova	Centro Médico Bom Jesus	(41) 3636-1212	13579	Botrópico, Crotálico, Elapídico, Escorpiônico, Fonêutrico, Loxoscélico, Lonômico	Rua Getúlio Vargas, 657 - Centro, Balsa Nova, Paraná, Brasil	-25.5807	-49.6274
MA	Balsas	UPA Dr. Dilamar Fortes	(99) 3541-2197/98832-9647	9475117	Botrópico, Crotálico, Laquético, Elapídico, Fonêutrico, Loxoscélico, Escorpiônico	Praça da Amizade, s/n - Cohab I, Balsas, Maranhão, Brasil	-7.53351	-46.0406
SP	Bananal	Unidade Mista de Saúde Mons. Cid França Santos	(12) 3116-1288/1957	2087642	Botrópico, Crotálico, Laquético, Elapídico, Escorpiônico, Loxoscélico, Fonêutrico, Lonômico	Avenida Bom Jesus 134 - Centro, Bananal, São Paulo	-22.6813	-44.3198
MG	Bandeira	Unidade de Saúde de Bandeira	(33) 3728-1212	2120399	Botrópico	Rua Professora Arlete Campanha, 01 - Centro, Bandeira, Minas Gerais, Brasil	-15.887	-40.5617
MS	Bandeirantes	Unidade Mista João Carneiro de Mendonça	(67) 3261-1212	2371138	Escorpiônico, Botrópico	Rua Afonso Pena, s/n - Centro, Bandeirantes, Mato Grosso do Sul	-19.9218	-54.36
PR	Bandeirantes	Santa Casa de Misericórdia de Bandeirantes	(43) 3542-4483	2577410	Botrópico, Crotálico, Elapídico, Escorpiônico, Fonêutrico, Loxoscélico, Lonômico	Avenida Edelina Meneguel Rando, 1489 - Centro, Bandeirantes, Paraná, Brasil	-23.1072	-50.3677
PA	Bannach	Hospital Municipal José Vieira dos Santos	(94) 3305-1123	2676001	Botrópico, Escorpiônico, Fonêutrico, Loxoscélico	Avenida Antônia Soller Bannach, s/n - Centro, Bannach, Pará, Brasil	-7.34945	-50.4043
MA	Barão de Grajau	Hospital Municipal Barjonas Lobão	(98) 3523-1907/99916-2730	2460343	Botrópico, Crotálico, Laquético, Elapídico, Fonêutrico, Loxoscélico, Escorpiônico	Avenida BR 230 Km 04, s/n - Centro, Barão de Grajau, Maranhão, Brasil	-7.51748	-46.0732
MG	Barbacena	Hospital Regional de Barbacena José Américo	(32) 3620-2630	3698548	Fonêutrico, Loxoscélico, Crotálico, Elapídico, Escorpiônico, Botrópico, Lonômico	Avenida 14 de Agosto, s/n - Floresta, Barbacena, Minas Gerais, Brasil	-21.2091	-43.7868
PR	Barbosa Ferraz	Hospital Municipal Arnaldo Coneglian	(44) 3275-1791	3587010	Botrópico, Crotálico, Escorpiônico, Fonêutrico, Loxoscélico	Rua Bolívia, 151 - Vila Nova, Barbosa Ferraz, Paraná, Brasil	-24.0274	-52.0048
PA	Barcarena	Hospital Municípal Wandick Gutierrez	(91) 3753-2921	2314037	Botrópico, Laquético,Escorpiônico, Fonêutrico, Loxoscélico	Travessa Santo Antônio, 356 - Centro, Barcarena, Pará, Brasil	-1.50508	-48.6226
AM	Barcelos	Unidade Mista de Barcelos	(97) 3321-1122	2015242	Botrópico, Laquético, Fonêutrico, Loxoscélico, Escorpiônico, Elapídico	Rua Dorval Porto, 1136 - Centro, Barcelos, Amazonas, Brasil	-0.971299	-62.9254
BA	Barra	Hospital Municipal Santa Rita	(74) 3662-2153/2449	3048209	Botrópico, Crotálico, Laquético, Elapídico, Escorpiônico, Lonômico, Fonêutrico, Loxoscélico	Rua São João, s/n - São João, Barra, Bahia, Brasil	-11.4099	-41.2809
BA	Barra da Estiva	Hospital Suzy Zanfreta	(77) 3450-1120	2799855	Botrópico, Crotálico, Elapídico, Escorpiônico, Araneídico, Lonômico	Rua Padre Gaspar Bertoni, 51 - Centro, Barra da Estiva, Bahia, Brasil	-13.629	-41.3329
ES	Barra de São Francisco	Hospital Dra. Rita de Cássia	(27) 3756-8455	2445956	Escorpiônico, Botrópico	Rua Pref. Manoel Gonçalves, 825 - CentroHospital Dra. Rita de Cássia, Barra de São Francisco, Espírito Santo, Brasil	-18.7553	-40.8934
MA	Barra do Corda	UPA 24H Maria Rosa Nepomuceno	(99) 98141-2157	7744293	Botrópico, Crotálico, Laquético, Elapídico, Fonêutrico, Loxoscélico, Escorpiônico	BR 226, s/n - Trezidela, Barra do Corda, Maranhão, Brasil	-5.49726	-45.242
MT	Barra do Garças	Hospitale Pronto Socorro Municipal Milton Morbeck	(66) 3401-2363	2395886	Botrópico, Crotálico, Elapídico, Laquético, Escorpiônico, Fonêutrico, Loxoscélico.	Avenida Marechal Cândido Rondon, 2897 - Jardim das Mangueiras, Barra do GarçasMato Grosso
SP	Barra do Turvo	Pronto Socorro de Barra do Turvo	(15) 3578-9420	7631103	Botrópico, Crotálico, Laquético, Elapídico, Escorpiônico, Loxoscélico, Fonêutrico, Lonômico	Rua Vereador Firmino Pedroso dos Santos, 375 - Boa Esperança, Barra do Turvo, São Paulo	-24.7512	-48.5052
PI	Barras	Hospital Regional Leônidas Melo	(86) 3242-1336	2323915	Botrópico, Crotálico, Elapídico, Fonêutrico, Loxoscélico, Escorpiônico	Rua Santo Antônio, 210 - Centro, Barras, Piauí, Brasil	-4.24535	-42.295
BA	Barreiras	Hospital do Oeste	(77) 3612-9400	3972925	Botrópico, Crotálico, Elapídico, Escorpiônico, Araneídico, Lonômico	Rua do Antigo Aeroporto, 1264 - São Pedro, Barreiras, Bahia, Brasil	-12.1243	-44.9997
AM	Barreirinha	Unidade Mista de Barreirinha	(92) 3531-8125/7059	2012022	Botrópico, Laquético, Fonêutrico, Loxoscélico, Escorpiônico, Elapídico	Rua Terra Preta do Castanhal, s/n - São Judas Tadeu, Barreirinha, Amazonas, Brasil	-2.80203	-57.0701
MA	Barreirinhas	Hospital Regional de Barreirinhas	(98) 98835-8263	7013620	Botrópico, Crotálico, Laquético, Elapídico, Fonêutrico, Loxoscélico, Escorpiônico	Avenida 01, 15 - Cidade Nova, Barreirinhas, Maranhão, Brasil	-2.759	-42.8236
SP	Barretos	Santa Casa de Barretos	(17) 3321-2500	2092611	Botrópico, Crotálico, Laquético, Elapídico, Escorpiônico, Loxoscélico, Fonêutrico, Lonômico	Avenida 23, 1208 - Centro, Barretos, São Paulo	-20.5557	-48.5673
MS	Bataguassu	Santa Casa de Bataguassu	(67) 3541-3372	2371782	Crotálico, Escorpiônico, Botrópico, Fonêutrico, Loxoscélico	Avenida Dias Barroso, 220 - Centro, Bataguassu, Mato Grosso do Sul	-21.718	-52.4279
SP	Bauru	UPA Bela Vista	(14) 3102-1213/1212/1214/1234	6822576	Botrópico, Crotálico, Laquético, Elapídico, Escorpiônico	Rua Marçal de Arruda Campos, Quadra 4-45 - Vila Lemos, Bauru, São Paulo	-22.3075	-49.0918
SP	Bebedouro	Hospital Municipal de Bebedouro	(17) 3344-8100	2082381	Botrópico, Crotálico, Laquético, Elapídico, Escorpiônico, Loxoscélico, Fonêutrico, Lonômico	Avenida Raul Furquim, 2010 - Jardim Julia, Bebedouro, São Paulo	-20.9347	-48.4965
MA	Bela Vista do Maranhão	Hospital Municipal Antonio Moraes da Silva	(98) 98813-9344	7572883	Botrópico, Crotálico, Laquético, Elapídico, Fonêutrico, Loxoscélico, Escorpiônico	Rua Nossa Senhora da Conceição, s/n - Centro, Bela Vista do Maranhão, Maranhão, Brasil	-3.73937	-45.2535
MA	Belágua	Unidade Mista de Saúde Antonio Oliveira Marques	(98) 3452-1001	2465043	Botrópico, Crotálico, Laquético, Elapídico, Fonêutrico, Loxoscélico, Escorpiônico	Avenida 1º de Janeiro, s/n - Centro, Belágua, Maranhão, Brasil	-3.16035	-43.508
PA	Belém	Hosp. do Pronto Socorro Municipal Dr. Humberto Maradei Pereira	(91) 3219-5205	2694778	Botrópico, Crotálico, Laquético, Escorpiônico, Fonêutrico, Loxoscélico	Passagem São Miguel, 100 - Guamá, Belém, Pará, Brasil	-1.46803	-48.4674
BA	Belmonte	Hospital José da Costa Pinto Dantas	(73) 3287-2991	2413922	Botrópico, Crotálico, Laquético, Elapídico, Escorpiônico, Lonômico, Fonêutrico, Loxoscélico	Rua Saldanha da Gama, s/n - Centro, Belmonte, Bahia, Brasil	-15.86	-38.8785
MG	Belo Horizonte	Hospital João HJXXIII/FHEMIG	(31) 3224-4000/3239	2692101	Fonêutrico, Loxoscélico, Crotálico, Elapídico, Escorpiônico, Botrópico, Lonômico	Avenida Alfredo Balena, 400 - Santa Efigênia, Belo Horizonte, Minas Gerais, Brasil	-19.9258	-43.9311
MG	Belo Vale	Hospital e Maternidade Henrique Penido	(31) 3734-1110/1394	2182610	Fonêutrico, Loxoscélico, Botrópico, Crotálico, Elapídico, Escorpiônico	Praça Henrique Penido, s/n - Carijó, Belo Vale, Minas Gerais, Brasil	-20.4068	-44.0288
PA	Belterra	Hospital Municipal Dr. Ivaldo Moraes	(91) 3765-1466	3738698	Botrópico, Escorpiônico, Fonêutrico, Loxoscélico	Estrada I, 01 - Centro, Belterra, Pará, Brasil	-0.731078	-48.5187
MA	Benedito Leite	Hospital Municipal Raimundo Nonato Barros	(98) 99442-9648	2646587	Botrópico, Crotálico, Laquético, Elapídico, Fonêutrico, Loxoscélico, Escorpiônico	Avenida Luis de Franca Barros, s/n - São Paulo, Benedito Leite, Maranhão, Brasil	-7.21846	-44.5549
AM	Benjamin Constant	Hospital Geral Dr. Melvino de Jesus	(97) 3415-5246/6240	2016974	Botrópico, Laquético, Fonêutrico, Loxoscélico, Escorpiônico, Elapídico	Rua 13 de Maio, 1492 - Coimbra, Benjamin Constant, Amazonas, Brasil	-4.37572	-70.0198
MA	Bequimão	Hospital Lídia Martins	(98) 98118-9452	2726688	Botrópico, Crotálico, Laquético, Elapídico, Fonêutrico, Loxoscélico, Escorpiônico	Avenida Itapetininga, s/n - São Luisinho, Bequimão, Maranhão, Brasil	-5.36123	-44.3401
MA	Bernardo do Mearim	Hospital Municipal Bernardo do Mearim	(99) 98405-1091	7239866	Botrópico, Crotálico, Laquético, Elapídico, Fonêutrico, Loxoscélico, Escorpiônico	Rua Principal, s/n - Boa Vista, Bernardo do Mearim, Maranhão, Brasil	-4.62705	-44.7611
SP	Bertioga	Hospital Municipal de Bertioga	(13) 3319-9900	2083272	Botrópico, Crotálico, Laquético, Elapídico, Escorpiônico, Loxoscélico, Fonêutrico, Lonômico	Praça Vicente Molinari, s/n - Vila Itapanhau, Bertioga, São Paulo	-23.8423	-46.1402
AM	Beruri	Hospital Antonio Ferreira Campos	(97) 3351-1142	2016605	Botrópico, Laquético, Fonêutrico, Loxoscélico, Escorpiônico, Elapídico	Avenida Costa e Silva, s/n - São Francisco, Beruri, Amazonas, Brasil	-3.10924	-60.0057
SP	Birigui	Pronto Socorro Municipal Dr. Alceu Lot	(18) 3638-8580	9200223	Botrópico, Crotálico, Laquético, Elapídico, Escorpiônico, Loxoscélico, Fonêutrico, Lonômico	Rua Luiz Oba, 249 - Patrimônio Silvares, Birigui, São Paulo	-21.2812	-50.3354
BA	Biritinga	Hospital Municipal de Biritinga	(75) 3267-2672/2364	2644827	Botrópico, Crotálico, Laquético, Elapídico, Escorpiônico, Lonômico, Fonêutrico, Loxoscélico	Rua Pedro Teixeiras Brito, 01 - Centro, Biritinga, Bahia, Brasil	-12.978	-38.5142
PR	Bituruna	Hospital São Vicente de Paula	(42) 3553-8000	2549263	Botrópico, Crotálico, Elapídico, Escorpiônico, Fonêutrico, Loxoscélico, Lonômico	Avenida Bento Munhoz da Rocha Neto, 1299 - São Vicente, Bituruna, Paraná, Brasil	-26.1659	-51.5531
SC	Blumenau	Hospital Santa Isabel	(47) 3321-1000	2558246	Botrópico, Crotálico, Elapídico, Escorpiônico, Fonêutrico, Loxoscélico, Lonômico	Rua Floriano Peixoto, 300 - Centro, Blumenau, Santa Catarina, Brasil	-26.9235	-49.0659
ES	Boa Esperança	Hospital e Maternidade Cristo Rei - HMCR	(27) 3768-1162	2485249	Escorpiônico, Botrópico	Avenida Senador Eurico Rezende, 848 - CentroHospital e Maternidade Cristo Rei - HMCR, Boa Esperança, Espírito Santo, Brasil	-18.5402	-40.2989
RR	Boa Vista	Hospital Geral do Roraima (HGR)	(95) 2121-0636/0617	2319659	Botrópico, Crotálico	Avenida Brig. Eduardo Gomes, 3308 - Aeroporto, Boa Vista, Roraima, Brasil	2.83241	-60.6883
AM	Boa Vista do Ramos	Unidade Mista de Boa Vista do Ramos	(97) 3545-5158/7179	2016354	Botrópico, Laquético, Fonêutrico, Loxoscélico, Escorpiônico, Elapídico	Estrada Presidente Figueiredo, s/n - Centro, Boa Vista do Ramos, Amazonas, Brasil	-2.96974	-57.589
BA	Boa Vista do Tupim	Hospital Geral de Boa Vista do Tupim	(75)3326-2287	2771268	Botrópico, Crotálico, Elapídico, Escorpiônico, Araneídico, Lonômico	Largo da Saude, s/n - Centro, Boa Vista do Tupim, Bahia, Brasil	-12.6592	-40.6048
AM	Boca do Acre	Unidade Hospitalar de Boca do Acre	(97) 3451-2157	2012499	Botrópico, Laquético, Fonêutrico, Loxoscélico, Escorpiônico, Elapídico	Rua Coronel José Assunção, s/n - Plator do Piquiá, Boca do Acre, Amazonas, Brasil	-8.77439	-67.3307
PR	Bocaiúva do Sul	Hospital Santa Júlia	(41) 3658-1278	2681498	Botrópico, Crotálico, Elapídico, Escorpiônico, Fonêutrico, Loxoscélico, Lonômico	Rua Marechal Deodoro da Fonseca, 385 - Centro, Bocaiúva do Sul, Paraná, Brasil	-25.2082	-49.1125
MS	Bodoquena	Hospital Municipal Francisco Sales	(67) 3268-1225	2375990	Crotálico, Escorpiônico, Botrópico, Fonêutrico, Loxoscélico, Elapídico, Laquético	Rua José Manoel Ferreira, 120 - Vila Planalto, Bodoquena, Mato Grosso do Sul	-20.5598	-56.6065
MG	Bom Despacho	Pronto Atendimento Municipal	(37) 3522-7704	9401946	Botrópico, Crotálico, Escorpiônico	Praça Irmã Albuquerque, 120 - Centro, Bom Despacho, Minas Gerais, Brasil	-19.7328	-45.2508
MA	Bom Jardim	Hospital Municipal Adroaldo Alves Matos	(98) 99227-0267	2530031	Botrópico, Crotálico, Laquético, Elapídico, Fonêutrico, Loxoscélico, Escorpiônico	Avenida José Pedro Vasconcelos, s/n - Centro, Bom Jardim, Maranhão, Brasil	-3.53017	-45.6235
GO	Bom Jardim de Goiás	Hospital Municipal Santa Clara Bom Jardim de Goiás	(64) 3657-1513	2535238	Botrópico, Crotálico, Escorpiônico, Fonêutrico, Loxoscélico	Rua Goiânia, s/n - Centro, Bom Jardim de Goiás, Goiás	-16.2105	-52.1725
PI	Bom Jesus	Hospital Regional de Bom Jesus	(89) 3562-1192/1404	2364816	Botrópico, Crotálico, Elapídico, Fonêutrico, Loxoscélico, Laquético, Escorpiônico	Avenida Dr. Raimundo dos Santos, 546 - Centro, Bom Jesus, Piauí, Brasil	-9.07176	-44.3597
BA	Bom Jesus da Lapa	Hospital Municipal Carmela Dutra	(77) 3481-4215	4022718	Botrópico, Crotálico, Elapídico, Escorpiônico, Araneídico, Lonômico	Avenida Manoel Novais, 1022 - Centro, Bom Jesus da Lapa, Bahia, Brasil	-13.2578	-43.4163
BA	Bom Jesus da Serra	Hospital Municipal de Bom Jesus da Serra	(77) 3461-1549	4022750	Botrópico, Crotálico, Laquético, Elapídico, Escorpiônico, Lonômico, Fonêutrico, Loxoscélico	Rua Júlio José Alves, s/n - Centro, Bom Jesus da Serra, Bahia, Brasil	-14.3746	-40.5077
MA	Bom Jesus das Selvas	Hospital Municipal Bom Jesus das Selvas	(98) 98839-7768/98813-5928	2531771	Botrópico, Crotálico, Laquético, Fonêutrico, Loxoscélico, Escorpiônico	Rua Adalton Lopes, s/n - Nestor Lemes, Bom Jesus das Selvas, Maranhão, Brasil	-4.48579	-46.8624
GO	Bom Jesus de Goiás	Hospital Municipal José Rezende de Bom Jesus	(64) 3608-600/8300	3354423	Botrópico, Crotálico, Escorpiônico, Fonêutrico, Loxoscélico	Rua Itumbiara, 91 - Setor Dona Eleontina, Bom Jesus de Goiás, Goiás	-18.2191	-49.7272
MT	Bom Jesus do Araguaia	Centro de Saúde/USF	(66) 3538-1061	2654903	Botrópico, Crotálico, Elapídico, Laquético, Escorpiônico, Fonêutrico, Loxoscélico.	Rua Garcez, 375 - Centro, Bom Jesus do AraguaiaMato Grosso	-12.1763	-51.5078
PA	Bom Jesus do Tocantins	Hospital Municipal de Bom Jesus do Tocantins	(94) 3341-1125	2678624	Botrópico, Escorpiônico, Fonêutrico, Loxoscélico	Rua Expedito Nogueira, s/n - Laranjeiras, Bom Jesus do Tocantins, Pará, Brasil	-5.04862	-48.5984
SC	Bom Retiro	Hospital Nossa Senhora das Graças	(49) 3277-0360	2665085	Botrópico	Avenida Major Generoso, 65 - Centro, Bom Retiro, Santa Catarina, Brasil	-27.7981	-49.4896
MG	Bom Sucesso	Asilo de Caridade Santa Casa de Bom Sucesso	(35) 3841-1222	2179628	Botrópico, Crotálico, Escorpiônico	Rua Dr. Aurélio Guimarães, 118 - Centro, Bom Sucesso, Minas Gerais, Brasil	-21.0369	-44.7626
RR	Bonfim	Hospital Pedro Álvares Rodrigues	(95) 3552-1221	2320045	Elapídico, Escorpiônico, Botrópico, Laquético, Crotálico	Avenida Tuxaua de Farias, s/n - Centro, Bonfim, Roraima, Brasil	3.3613	-59.8366
BA	Boninal	Hospital Marcus Allan de Castro Rocha	(75) 3330-2306	2523515	Botrópico, Crotálico, Laquético, Elapídico, Escorpiônico, Lonômico, Fonêutrico, Loxoscélico	Avenida Brito, s/n - Centro, Boninal, Bahia, Brasil	-12.978	-38.5142
BA	Bonito	Maternidade Municipal Deputado José Carlos Araujo	(75) 3343-2137	3246558	Botrópico, Crotálico, Elapídico, Escorpiônico, Araneídico, Lonômico	Praça Cirlene Baraúna, s/n - Centro, Bonito, Bahia, Brasil	-11.9707	-41.2639
MS	Bonito	Hospital João Bigaton	(67) 3255-3455	2376474	Crotálico, Escorpiônico, Botrópico, Fonêutrico, Loxoscélico	Rua São Pedro Apóstolo, 201 - Jardim Andreia, Bonito, Mato Grosso do Sul	-21.1315	-56.4766
BA	Boquira	Hospital Municipal de Boquira	(77) 3645-2033	4022807	Botrópico, Crotálico, Elapídico, Escorpiônico, Araneídico, Lonômico	Praça Delegado Mario Rodrigues da Silva, 100 - Centro, Boquira, Bahia, Brasil	-12.8212	-42.7312
AM	Borba	Hospital Vó Mundoca	(92) 3512-1526/1104	2012383	Botrópico, Laquético, Fonêutrico, Loxoscélico, Escorpiônico, Elapídico	Rua Silverino Nery, s/n - Centro, Borba, Amazonas, Brasil	-4.39146	-59.592
PR	Borrazópolis	Hospital Municipal de Borrazópolis	(43) 3452-1092	2573423	Botrópico, Crotálico, Escorpiônico, Lonômico	Avenida Rio Grande do Sul, 102 - Centro, Borrazópolis, Paraná, Brasil	-25.7228	-53.7634
SP	Botucatu	Hospital da Clínicas da Faculdade de Medicina de Botucatu	(14) 3811-6129	2748223	Botrópico, Crotálico, Elapídico, Escorpiônico, Loxoscélico, Fonêutrico, Lonômico	Avenida Prof. Mario Rubens Guimarães Montenegro, s/n - UNESP Botucatu, Botucatu, São Paulo	-22.8911	-48.4943
SC	Braço do Norte	Hospital Santa Terezinha	(48) 3654-2244	2665883	Botrópico, Elapídico, Escorpiônico, Fonêutrico, Loxoscélico	Rua Jacob Batista Uliano, 1370 - Centro, Braço do Norte, Santa Catarina, Brasil	-28.2767	-49.1705
PA	Bragança	Hosp. Geral de Bragança	(91) 3425-2162	2678756	Botrópico, Escorpiônico, Fonêutrico, Loxoscélico	Avenida Nazareno Ferreira, 500 - Centro, Bragança, Pará, Brasil	-1.0538	-46.7675
SP	Bragança Paulista	Hospital Universitário S. Francisco na Providência de Deus	(11) 2454-8681	2704900	Botrópico, Crotálico, Laquético, Elapídico, Escorpiônico, Loxoscélico, Fonêutrico, Lonômico	Avenida São Francisco de Assis, 218 - Cidade Universitária, Bragança Paulista, São Paulo	-22.9764	-46.535
PA	Brasil Novo	Hospital Municipal de Brasil Novo	(93) 3514-1555	7685610	Botrópico, Escorpiônico, Fonêutrico, Loxoscélico	Avenida Castelo Branco, s/n - Centro, Brasil Novo, Pará, Brasil	-3.26825	-52.5477
MS	Brasilândia	Hospital Júlio Maia	(67) 3546-1295	2371065	Crotálico, Escorpiônico, Botrópico, Fonêutrico, Loxoscélico	Rua Hélio Martines Jr., 1060 - Centro, Brasilândia, Mato Grosso do Sul	-21.2529	-52.029
AC	Brasiléia	Hospital de Clínicas Raimundo Chaar	(68) 3546-3804/3889	2001500	Botrópico, Laquético, Fonêutrico, Loxoscélico, Escorpiônico	Avenida Rolando Moreira, 850 - Centro, Brasiléia, Acre, Brasil	-11.0104	-68.747
DF	Brasília - Asa Norte	Hospital Regional da Asa Norte	(61) 3328-7562	10464	Fonêutrico, Loxoscélico, Botrópico, Laquético, Crotálico, Elapídico, Escorpiônico, Lonômico	SMHN s/n, Quadra 101, Área Especial - Plano Piloto, Brasília - Asa Norte, Brasília, Brasil	-15.8325	-48.011
MT	Brasnorte	Hospital Municipal de Brasnorte	(66) 3592-1990	2471795	Botrópico, Crotálico, Elapídico, Laquético, Escorpiônico, Fonêutrico, Loxoscélico.	Rua Cascavel, 930 - Centro, BrasnorteMato Grosso	-12.1235	-58.005
DF	Brazlândia	Hospital Regional Brazlândia	(61) 2017-1310	10545	Botrópico, Laquético, Crotálico, Elapídico, Escorpiônico	Área Especial 06 - Setor Tradiconal, Brazlândia, Brasília, Brasil	-15.6783	-48.2041
MA	Brejo	Hospital Municipal Dr. Antenor Vieira de Moraes	(98) 98319-4746/3472-1113	2531801	Botrópico, Crotálico, Laquético, Elapídico, Fonêutrico, Loxoscélico, Escorpiônico	Planalto Santo Antônio, s/n - Centro, Brejo, Maranhão, Brasil	-4.82615	-43.9654
PA	Brejo Grande do Araguaia	Hospital Municipal de Brejo Grande do Araguaia	(94) 3337-1145	2312166	Botrópico, Escorpiônico, Fonêutrico, Loxoscélico	Travessa Moacir Fernandes de Sousa, s/n - Centro, Brejo Grande do Araguaia, Pará, Brasil	-5.7013	-48.404
BA	Brejões	Hospital Municipal Joana Cajaíba de Andrade	(75) 3654-2129	2801590	Botrópico, Crotálico, Elapídico, Escorpiônico, Araneídico, Lonômico	Travessa Milton Galvão, s/n - Centro, Brejões, Bahia, Brasil	-13.1037	-39.7949
PA	Breves	Unidade de Pronto Atendimento de Breves	(91) 3783-1242	7861079	Botrópico, Escorpiônico, Fonêutrico, Loxoscélico	Avenida Castilho França, s/n - Riacho Doce, Breves, Pará, Brasil	-1.68021	-50.4815
BA	Brotas de Macaúbas	Unidade Básica de Saúde 24h de Brotas de Macaúbas	(77) 3644-2019	6485235	Botrópico, Crotálico, Elapídico, Escorpiônico, Araneídico, Lonômico	Praça da Bandeira, 15 - Centro, Brotas de Macaúbas, Bahia, Brasil	-12.0008	-42.6262
BA	Brumado	Hospital Municipal Professor Magalhães Neto	(77) 3441-6780	2386569	Botrópico, Crotálico, Elapídico, Escorpiônico, Araneídico, Lonômico	Rua Manoel Fernandes, 87 - Jardim Brasil, Brumado, Bahia, Brasil	-14.2031	-41.6741
SC	Brusque	Hospital Evangélico e Maternidade Consul Carlos Renaux	(47) 3396-2200	2537141	Botrópico, Elapídico, Escorpiônico, Fonêutrico, Loxoscélico, Lonômico	Rua Sandrescky, 148 - Centro, Brusque, Santa Catarina, Brasil	-27.0971	-48.9218
PA	Bujaru	Hospital São Lucas	(91) 3746-1388	2675951	Botrópico, Escorpiônico, Fonêutrico, Loxoscélico	Rua São Joaquim, 100 - Centro, Bujaru, Pará, Brasil	-1.51285	-48.0445
SP	Buritama	Santa Casa de Misericórdia São Francisco	(18) 3691-9535	2079461	Botrópico, Crotálico, Laquético, Elapídico, Escorpiônico, Loxoscélico, Fonêutrico, Lonômico	Rua Guilherme Guerbas, 353 - Centro, Buritama, São Paulo	-21.0701	-50.1499
MA	Buriti Bravo	Hospital Zuza Coelho	(98) 98837-4209	2307898	Botrópico, Crotálico, Laquético, Elapídico, Fonêutrico, Loxoscélico, Escorpiônico	Rua Joaquim Leite, s/n - Centro, Buriti Bravo, Maranhão, Brasil	-5.8333	-43.8343
GO	Buriti de Goiás	Hospital Municipal de Buriti de Goiás	(64) 3699-1176	3017230	Botrópico, Crotálico, Escorpiônico, Fonêutrico, Loxoscélico	Avenida JK, s/n - Centro, Buriti de Goiás, Goiás	-16.1823	-50.433
MA	Buriticupu	Hospital Municipal Pedro Neiva de Santana	(98) 98400-6389/98159-9716	2450429	Botrópico, Crotálico, Laquético, Fonêutrico, Loxoscélico, Escorpiônico	Rua Santa Lucia, s/n - Terra Bela, Buriticupu, Maranhão, Brasil	-4.31142	-46.4641
BA	Buritirama	Hospital Maternidade Nossa Senhora da Luz	(77) 3442-2179/2144	2386674	Botrópico, Crotálico, Elapídico, Escorpiônico, Araneídico, Lonômico	Avenida Prefeito Arival Viana, 716 - Centro, Buritirama, Bahia, Brasil	-10.7141	-43.6346
MG	Buritis	Unidade Mista de Saúde	(38) 3662-3555	2100525	Botrópico, Escorpiônico	Rua São Domingos, 107 - Centro, Buritis, Minas Gerais, Brasil	-15.6288	-46.4299
RN	Buritis	Hospital Regional de Buritis	(69) 3238-2406/2408	2807076	Botrópico, Loxoscélico, Fonêutrico, Escorpiônico	Rua Vale do Paraíso, 2340 - Setor 03, Buritis, Rondônia, Brasil	-10.4274	-62.1298
MG	Buritizeiro	Hospital Rodolfo Mallard	(38) 3742-1024	2205882	Fonêutrico, Loxoscélico, Botrópico, Crotálico, Lonômico, Escorpiônico, Elapídico	Rua Josias Carneiro, 531 - Centro, Buritizeiro, Minas Gerais, Brasil	-17.3555	-44.9567
AM	Caapiranga	Unidade Hospitalar Odilon Alves de Araújo	(92) 3364-1040	2016656	Botrópico, Laquético, Fonêutrico, Loxoscélico, Escorpiônico, Elapídico	Rua Félix Amorim, s/n - Santa Luzia, Caapiranga, Amazonas, Brasil	-3.32654	-61.2139
BA	Caatiba	Hospital Municipal de Caatiba	(77)3430-2219	2386739	Botrópico, Crotálico, Laquético, Elapídico, Escorpiônico, Lonômico, Fonêutrico, Loxoscélico	Rua Augusto Asterio, s/n - Centro, Caatiba, Bahia, Brasil	-14.979	-40.4117
GO	Cabeceiras	Hospital Municipal de Cabeceiras	(61) 3636-1512/1459	2437597	Botrópico, Crotálico, Escorpiônico, Fonêutrico, Loxoscélico	Avenida Presidente Juscelino, s/n - Parque São João, Cabeceiras, Goiás	-15.8064	-46.9236
SC	Caçador	Hospital Maicé	(49) 3561-2811	2301830	Botrópico, Crotálico	Rua Bolivia, 54 - Reunidas, Caçador, Santa Catarina, Brasil	-26.7718	-51.0242
SP	Caçapava	Hospital N. Sra. D'Ajuda (FUSAM)	(12) 3654-8800	2024756	Botrópico, Crotálico, Laquético, Elapídico, Escorpiônico, Loxoscélico, Fonêutrico, Lonômico	Rua Pereira de Matos, 63 - Centro, Caçapava, São Paulo	-23.1036	-45.705
RS	Caçapava do Sul	Hospital de Caridade Dr Victor Lang	(55) 3281-4164	2234416	Botrópico, Crotálico, Laquético, Elapídico, Escorpiônico, Loxoscélico, Fonêutrico, Lonômico	Avenida Coronel Coriolano Castro, 920 - Centro, Caçapava do Sul, Rio Grande do Sul, Brasil	-30.5165	-53.4884
MT	Cáceres	Hospital São Luiz	(65) 3221-1000	2395037	Botrópico, Crotálico, Elapídico, Laquético, Escorpiônico, Fonêutrico, Loxoscélico.	Praça Major João Carlos, 99 - Centro, CáceresMato Grosso	-16.0662	-57.6835
BA	Cachoeira	Hospital São João de Deus	(75) 3425-1918	2386879	Botrópico, Crotálico, Elapídico, Escorpiônico, Araneídico, Lonômico	Praça Dr. Aristides Milton, s/n - Centro, Cachoeira, Bahia, Brasil	-12.6026	-38.9633
MG	Cachoeira	Hospital Dr. Otávio Gonçalves	(33) 98821-6563	2761262	Fonêutrico, Loxoscélico, Crotálico, Elapídico, Botrópico, Escorpiônico	Praça Rui Barbosa, 99 - Centro, Cachoeira, Minas Gerais, Brasil	-21.6779	-45.9234
PA	Cachoeira do Arari	Unidade Mista de Cachoeira do Arari		2316234	Botrópico, Escorpiônico, Fonêutrico, Loxoscélico	Praça da Matriz, s/n - Centro, Cachoeira do Arari, Pará, Brasil	-1.01094	-48.961
RS	Cachoeira do Sul	Hospital de Caridade E Beneficencia	(51) 3722-0800	2266474	Botrópico, Crotálico, Laquético, Elapídico, Escorpiônico, Loxoscélico, Fonêutrico, Lonômico	Rua Saldanha Marinho, 48 - Centro, Cachoeira do Sul, Rio Grande do Sul, Brasil	-30.0522	-52.8901
ES	Cachoeiro de Itapemirim	Hospital Infantil Francisco de Assis - HIFA	(28) 2101-5656	2485729	Fonêutrico, Loxoscélico, Escorpiônico, Botrópico	Rua Coronel Guardia , 100 - CentroHospital Infantil Francisco de Assis - HIFA, Cachoeiro de Itapemirim, Espírito Santo, Brasil	-20.852	-41.1134
RN	Cacoal	Hospital de Urgência e Emergência Regional de Cacoal (HEURO)	(69) 3441-2747/8623/6101	7704364	Botrópico, Laquético, Crotálico, Elapídico, Escorpiônico, Loxoscélico, Fonêutrico, Lonômico	Avenida Rosilene Xavier Transpadini, 2200 - Jardim Eldorado, Cacoal, Rondônia, Brasil	-11.4461	-61.4281
SP	Caconde	Santa Casa de Misericórdia	(19) 3662-1711	2080222	Botrópico, Crotálico, Elapídico, Escorpiônico, Loxoscélico, Fonêutrico	Rua Padre de Angelis, 39, Caconde, São Paulo	-23.5558	-46.6396
GO	Caçú	Hospital Municipal Pedro Martins de Souza	(64) 3656-6020	2383489	Botrópico, Crotálico, Escorpiônico, Fonêutrico, Loxoscélico	Rua Candida Maria Guimarães, 839 - Centro, Caçú, Goiás	-18.5608	-51.1334
BA	Caém	Hospital Municipal Dr. Otto Alencar	(74) 3636-2212	4023463	Botrópico, Crotálico, Laquético, Elapídico, Escorpiônico, Lonômico, Fonêutrico, Loxoscélico	Avenida Dr. Brouteles, s/n - Centro, Caém, Bahia, Brasil	-9.40792	-38.2157
MG	Caeté	Santa Casa de Misericórdia	(31) 3651-3777/7953	2117312	Fonêutrico, Loxoscélico, Botrópico. Crotálico, Elapídico, Escorpiônico	Rua Barão Rio Branco, 315 - Centro, Caeté, Minas Gerais, Brasil	-19.8993	-43.6749
BA	Caetité	UPA de Caetité	(77) 3454-8061	2557096	Botrópico, Crotálico, Elapídico, Escorpiônico, Araneídico, Lonômico	Rodovia Caetité-Guanambi, s/n - Rancho Alegre, Caetité, Bahia, Brasil	-14.0621	-42.5015
GO	Caiapônia	Hospital Municipal Adão Nazir Martins Silva	(64) 3663-1043	9135499	Botrópico, Crotálico, Fonêutrico, Loxoscélico, Escorpiônico	Rua Dom Pedro I Esq./ Av Américo Ferna, s/n - Vila Nova, Caiapônia, Goiás	-16.9597	-51.8096
SC	Caibi	Hospital Caibi	(49) 3648-0111	2538083	Botrópico	Rua Machado de Assis, 630 - Centro, Caibi, Santa Catarina, Brasil	-27.0744	-53.2496
RN	Caicó	Hospital Regional Telecila Freitas Fontes	(84) 3421-9620	6778550	Botrópico, Laquético, Crotálico, Elapídico, Escorpiônico, Fonêutrico, Loxoscélico	Acesso do Perímetro Irrigado Sabugí, s/n - Paulo IV, Caicó, Rio Grande do Norte, Brasil	-6.49846	-37.1664
BA	Cairú	Unidade Básica de Saúde Salustino Palma	(75) 3653-2027	2387190	Botrópico, Crotálico, Laquético, Elapídico, Escorpiônico, Lonômico, Fonêutrico, Loxoscélico	Praça Santo Antonio, s/n - Cajazeiras, Cairú, Bahia, Brasil	-12.8994	-38.4079
MA	Cajapió	Hospital Dr. Francisco Giuste	(98) 98833-9181	2646447	Botrópico, Crotálico, Laquético, Elapídico, Fonêutrico, Loxoscélico, Escorpiônico	Rua Manoel Mendonca, s/n - Centro, Cajapió, Maranhão, Brasil	-2.88247	-44.6755
MA	Cajarí	Hospital Municipal de Cajari	(98) 98436-8335	2461714	Botrópico, Crotálico, Laquético, Elapídico, Fonêutrico, Loxoscélico, Escorpiônico	Avenida do Aeroporto, s/n - Bairro de Pourdes, Cajarí, Maranhão, Brasil	-3.32214	-45.021
SP	Cajati	Hospital Municipal Reynaldo Guerra	(13) 3854-8500	2078805	Botrópico, Crotálico, Laquético, Elapídico, Escorpiônico, Loxoscélico, Fonêutrico, Lonômico	Avenida dos Trabalhadores, s/n - Jardim Central, Cajati, São Paulo	-24.7231	-48.1104
SP	Cajuru	CS II Centro de Saúde de Cajuru	(16) 3667-9947	2022451	Botrópico, Crotálico, Escorpiônico	Rua Capitão José F. Diniz, 473 - Centro, Cajuru, São Paulo	-21.2744	-47.3058
AP	Calçoene	Unidade Mista de Saúde de Calçoene	(96) 3423-1192	2019728	Botrópico, Fonêutrico, Loxoscélico, Escorpiônico, Elapídico	Avenida FAB, 726 - Liberdade, Calçoene, Amapá, Brasil	2.49578	-50.95
GO	Caldas Novas	UPA Unidade de Pronto Atendimento	(64) 3453-0022	7064578	Botrópico, Crotálico, Escorpiônico, Fonêutrico, Loxoscélico	Rua Professor Josino Bretas Esq./ Rua Dr. Ciro Palmerston, 1 - Centro, Caldas Novas, Goiás	-17.7419	-48.6244
BA	Caldeirão Grande	Hospital Municipal João Durval Carneiro	(74) 3634 2426	4023536	Botrópico, Crotálico, Laquético, Elapídico, Escorpiônico, Lonômico, Fonêutrico, Loxoscélico	Avenida Castro Alves, s/n - Centro, Caldeirão Grande, Bahia, Brasil	-11.0207	-40.3045
BA	Camacan	Hospital Santo Antônio	(73) 3283-1969/1354	2602989	Botrópico, Crotálico, Laquético, Elapídico, Escorpiônico, Lonômico, Fonêutrico, Loxoscélico	Rua Santa Luzia, 56 b - Centro, Camacan, Bahia, Brasil	-15.4238	-39.497
BA	Camaçari	HGC - Hospital Geral de Camaçari	(71) 3621-2277	2388057	Botrópico, Crotálico, Laquético, Elapídico, Escorpiônico, Lonômico, Fonêutrico, Loxoscélico	Avenida Jorge Amado, s/n, Via Parafuso - Jardim Limoeiro, Camaçari, Bahia, Brasil	-12.7019	-38.3002
BA	Camamú	Hospital Municipal Dr. Álvaro Ernesto	(73) 3255-1798	2387514	Botrópico, Crotálico, Laquético, Elapídico, Escorpiônico, Lonômico, Fonêutrico, Loxoscélico	Rua Coronel Francisco Magno, s/n - Centro, Camamú, Bahia, Brasil	-13.9443	-39.1046
MS	Camapuã	Sociedade de Proteção Mat. e Infância de Camapuã	(67) 3286-1222	2536587	Crotálico, Escorpiônico, Botrópico, Fonêutrico, Loxoscélico	Rua dos Jesuítas, 594 - Centro, Camapuã, Mato Grosso do Sul	-19.5352	-54.0456
RS	Camaquã	Hospital Nossa Senhora Aparecida de Camaqua	(51) 3671-7900	2257548	Botrópico, Crotálico, Laquético, Elapídico, Escorpiônico, Loxoscélico, Fonêutrico, Lonômico	Rua Cristovão Gomes de Andrade, 665 - Centro, Camaquã, Rio Grande do Sul, Brasil	-30.8483	-51.8156
PR	Cambará	Hospital Municipal de Cambará	(43) 3532-3277	3134563	Botrópico, Crotálico, Escorpiônico, Fonêutrico, Loxoscélico	Avenida Brasil, 1326 - Centro, Cambará, Paraná, Brasil	-23.0418	-50.0737
RS	Cambará do Sul	Fundacao de Saude São Jose	(54) 3251-1167	2227754	Botrópico, Crotálico, Laquético, Elapídico, Escorpiônico, Loxoscélico, Fonêutrico, Lonômico	Rua Padre Joao Pazza, 197 - Centro, Cambará do Sul, Rio Grande do Sul, Brasil	-29.051	-50.1491
SC	Camboriú	Hospital Cirúrgico Camboriú	(47) 3365-4623	2691523	Botrópico, Escorpiônico	Rua José Francisco Bernardes, 787 - Areias, Camboriú, Santa Catarina, Brasil	-27.0299	-48.6557
MG	Cambuí	Hospital Ana Moreira Salles	(35) 3431-1120	2128012	Fonêutrico, Loxoscélico, Botrópico, Crotálico, Escorpiônico	Rua Alcino Salomom, 289 - Vila do Colégio, Cambuí, Minas Gerais, Brasil	-22.6172	-46.0601
PA	Cametá	Hosp. Regional de Cametá	(91) 3781-2254	2313367	Botrópico, Escorpiônico, Fonêutrico, Loxoscélico	Avenida Santos Dumont, 1404 - Novo, Cametá, Pará, Brasil	-2.24171	-49.5131
PR	Campina da Lagoa	Hospital e Maternidade N. Sra. Graças	(44) 3542-1135	2733285	Botrópico, Crotálico, Escorpiônico, Fonêutrico, Loxoscélico	Rua Firmo de Souza, 270 - Centro, Campina da Lagoa, Paraná, Brasil	-24.5933	-52.8041
PB	Campina Grande	Hospital de Emergência e Trauma Dom Luiz Gonzaga	(83) 3310-5850	2362856	Botrópico, Crotálico, Laquético, Elapídico, Escorpiônico, Fonêutrico, Loxoscélico, Lonômico	Avenida Floriano Peixoto, 4700 - Bairro das Malvinas, Hospital de Emergência e Trauma Dom Luiz Gonzaga, Paraíba, Brasil	-7.23047	-35.9343
PR	Campina Grande do Sul	Hospital Angelina Caron	(41) 3679-8200	13633	Botrópico, Crotálico, Elapídico, Escorpiônico, Fonêutrico, Loxoscélico, Lonômico	Rodovia do Caqui, 1150 - Araçatuba, Campina Grande do Sul, Paraná, Brasil	-25.3511	-49.082
MG	Campina Verde	Pronto Atendimento Campina Verde	(34) 3412-2655	2121638	Fonêutrico, Loxoscélico, Botrópico, Crotálico, Elapídico, Escorpiônico, Lonômico	Avenida Três, 537 - Centro, Campina Verde, Minas Gerais, Brasil	-19.5338	-49.4914
MT	Campinápolis	Hospital Municipal de Campinápolis	(66) 3437-1966	2395479	Botrópico, Crotálico, Elapídico, Laquético, Escorpiônico, Fonêutrico, Loxoscélico.	Avenida Mato Grosso, s/n - Centro, CampinápolisMato Grosso	-14.5433	-52.7957
SP	Campinas	Hospital das Clínicas da UNICAMP – CCI	(19) 3521-6700/7555	2079798	Botrópico, Crotálico, Laquético, Elapídico, Escorpiônico, Loxoscélico, Fonêutrico, Lonômico	Rua Vital Brazil, 251 - Barão Geraldo, Campinas, São Paulo	-22.8289	-47.0646
GO	Campinorte	Hospital Municipal de Campinorte	(62) 3447-3421	2384086	Botrópico, Crotálico, Escorpiônico, Fonêutrico, Loxoscélico	Avenida Central, s/n - Centro, Campinorte, Goiás	-14.314	-49.1517
SC	Campo Alegre	Hospital São Luiz	(47) 3632-2111	2664992	Botrópico, Escorpiônico	Rua Padre Luís Gilgal, 250 - Centro, Campo Alegre, Santa Catarina, Brasil	-26.1917	-49.2662
BA	Campo Alegre de Lourdes	Hospital Municipal de Campo Alegre de Lourdes	(74) 3533-2264	6600476	Botrópico, Crotálico, Elapídico, Escorpiônico, Araneídico, Lonômico	Rua Coronel Lindolfo Dias, s/n - Pedro Alcântara, Campo Alegre de Lourdes, Bahia, Brasil	-9.51952	-43.0075
MG	Campo Belo	Pronto-Socorro Municipal	(37) 3832-7114	754313	Botrópico, Crotálico, Escorpiônico	Rua Policeno Maia, s/n - Centro, Campo Belo, Minas Gerais, Brasil	-20.8982	-45.2695
SC	Campo Belo Sul	Hospital Nossa Senhora do Patrocínio	(49) 3249-1158	2691477	Botrópico	Rua Álvaro Puci, 235 - Centro, Campo Belo Sul, Santa Catarina, Brasil	-27.8999	-50.7604
PR	Campo do Tenente	Pronto Atendimento 24 horas São Luiz	(41) 3628-1284	13773	Botrópico, Crotálico, Elapídico, Escorpiônico, Fonêutrico, Loxoscélico, Lonômico	Rua Maria Clara Brandão Tesseroli, 89 - Centro, Campo do Tenente, Paraná, Brasil	-25.9778	-49.6834
SC	Campo Erê	Hospital Santo Antônio	(49) 3655-1215	2537850	Botrópico, Lonômico	Rua Hernersto Lunardi, 159 - Centro, Campo Erê, Santa Catarina, Brasil	-26.3948	-53.0822
BA	Campo Formoso	União Hospitalar São Francisco	(74) 3645-1217	2799839	Botrópico, Crotálico, Laquético, Elapídico, Escorpiônico, Lonômico, Fonêutrico, Loxoscélico	Praça Frei Lino Grasiage, 258 - Centro, Campo Formoso, Bahia, Brasil	-10.5086	-40.3225
MS	Campo Grande	Hosp Regional de Mato Grosso do Sul (HRMS)	(67) 3378-2500	9725	Crotálico, Escorpiônico, Botrópico, Fonêutrico, Loxoscélico	Rua Eng. Luthero Lopes, 36 - Aero Rancho V, Campo Grande, Mato Grosso do Sul	-20.514	-54.6479
PR	Campo Largo	Centro Médico Hospitalar	(41) 3292-2944	13854	Botrópico, Crotálico, Elapídico, Escorpiônico, Fonêutrico, Loxoscélico, Lonômico	Rua Adhemar de Barros, 3615 - Bom Jesus, Campo Largo, Paraná, Brasil	-25.4402	-49.5556
PI	Campo Maior	Hospital Regional de Campo Maior	(89) 3252-1372	2777754	Botrópico, Crotálico, Elapídico, Fonêutrico, Loxoscélico, Laquético, Escorpiônico	Avenida do Contorno, s/n - São Luís, Campo Maior, Piauí, Brasil	-4.83825	-42.1709
PR	Campo Mourão	Hospital Santa Casa de Misericórdia	(44) 3810-2100	14109	Botrópico, Crotálico, Escorpiônico, Fonêutrico, Loxoscélico	Rodovia PR-558, s/n - Área Urbanizada, Campo Mourão, Paraná, Brasil	-24.0181	-52.4129
MT	Campo Novo dos Parecis	Centro Hospitalar Parecis "Euclides Horst"	(65) 3382-1125	2655802	Botrópico, Crotálico, Elapídico, Laquético, Escorpiônico, Fonêutrico, Loxoscélico.	Avenida Brasil, 1665 - Centro, Campo Novo dos ParecisMato Grosso	-13.6668	-57.8874
GO	Campos Belos	Hospital Municipal de Campos Belos	(62) 3451-2739	2383233	Botrópico, Crotálico, Escorpiônico, Fonêutrico, Loxoscélico, Elapídico	Rua Desembargador Rua Miranda, s/n - Centro, Campos Belos, Goiás	-13.0371	-46.7723
SP	Campos do Jordão	Pronto Atendimento Municipal	(12) 3664-4424/5292	7947984	Botrópico, Crotálico, Laquético, Elapídico, Escorpiônico, Loxoscélico, Fonêutrico, Lonômico	Rua Harry Mauritz Lenin, s/n - Santa Cruz, Campos do Jordão, São Paulo	-22.7408	-45.5944
RJ	Campos dos Goytacazes	Hospital Ferreira Machado	(22) 98175-0150	2287579	Fonêutrico, Loxoscélico, Botrópico, Escorpiônico, Elapídico	Rua Rocha Leão, 2 - Caju, Campos dos Goytacazes, Rio de Janeiro, Brasil	-21.7439	-41.3335
SC	Campos Novos	Fundação Hospitalar Dr. José Athanázio	(49) 3541-0700	2379767	Botrópico, Escorpiônico, Fonêutrico, Loxoscélico	Rua Nereu Ramos, 379 - Centro, Campos Novos, Santa Catarina, Brasil	-27.4019	-51.2302
PA	Canaã dos Carajás	Hospital Municipal Daniel Gonçalves	(94) 3358-1671	2677563	Botrópico, Escorpiônico, Fonêutrico, Loxoscélico	Avenida JK, s/n - Centro, Canaã dos Carajás, Pará, Brasil	-6.52976	-49.8583
SP	Cananéia	Unidade Mista	(13) 3851-1419	2081822	Botrópico, Crotálico, Laquético, Elapídico, Escorpiônico, Loxoscélico, Fonêutrico, Lonômico	Rua Luiz Wilson Barbosa, s/n - Retiro das Caravelas, Cananéia, São Paulo	-25.0018	-47.9316
BA	Canápolis	Hospital Municipal Mãe Simoa	(77) 3687-2190	2602571	Botrópico, Crotálico, Elapídico, Escorpiônico, Araneídico, Lonômico	Avenida Faustino de Queiroz, s/n - Centro, Canápolis, Bahia, Brasil	-13.0728	-44.2029
MT	Canarana	Hospital Municipal de Canarana	(66) 3478-1666	7768400	Botrópico, Crotálico, Elapídico, Laquético, Escorpiônico, Fonêutrico, Loxoscélico.	Avenida Santa Catarina, s/n - Centro, CanaranaMato Grosso	-13.553	-52.2696
BA	Candeias	Hospital Municipal de Candeias	(71) 3601-1814	2387581	Botrópico, Escorpiônico, Fonêutrico, Loxoscélico	Loteamento Jardim Ouro Negro, s/n - Ouro Negro, Candeias, Bahia, Brasil	-12.6708	-38.5457
BA	Cândido Sales	Hospital Municipal Luis Eduardo Magalhães	(77) 3438-1384	2387700	Botrópico, Crotálico, Laquético, Elapídico, Escorpiônico, Lonômico, Fonêutrico, Loxoscélico	Rua José Porto, s/n - Nova Conquista, Cândido Sales, Bahia, Brasil	-15.5054	-41.2311
PR	Candói	Instituto de Saúde Santa Clara	(42) 3638-1157	2742020	Botrópico, Crotálico, Elapídico, Escorpiônico, Fonêutrico, Loxoscélico, Lonômico	Rua Pedro Rocha de Abreu, 193 - Centro, Candói, Paraná, Brasil	-25.5654	-52.0479
SC	Canelinha	Fundação Hospitalar Municipal de Canelinha	(48) 3264-0417	2596784	Botrópico, Escorpiônico, Fonêutrico, Loxoscélico, Lonômico	Avenida Prefeito Silvestre Nunes Jr., 200 - Centro, Canelinha, Santa Catarina, Brasil	-27.2607	-48.7669
RS	Canguçu	Hospital de Caridade de Canguçu	(53) 3252-1100	2232928	Botrópico	Rua José Albano de Souza, 140 - Centro, Canguçu, Rio Grande do Sul, Brasil	-31.3916	-52.6786
SE	Canindé do São Francisco	Hospital Haydde Carvalho Leite Santos	(79) 3346-1950	2658542	Botrópico, Crotálico, Laquético, Elapídico, Escorpiônico, Fonêutrico, Loxoscélico, Lonômico	Rua Haydde de Carvalho, s/n - Centro, Canindé do São Francisco, Sergipe, Brasil	-9.66169	-37.7913
RS	Canoas	Hospital Pronto Socorro de Canoas Dep. Nelson Marchezan	(51) 3415-4500	3626245	Botrópico, Crotálico, Laquético, Elapídico, Escorpiônico, Loxoscélico, Fonêutrico, Lonômico	Rua Caçapava, 100 - Mathias Velho, Canoas, Rio Grande do Sul, Brasil	-29.9065	-51.1981
SC	Canoinhas	Hospital Santa Cruz de Canoinhas	(47) 3622-3333	2491249	Botrópico, Escorpiônico, Fonêutrico, Loxoscélico	Rua João da Cruz Krailing, 1050 - Centro, Canoinhas, Santa Catarina, Brasil	-26.1856	-50.3897
BA	Cansanção	Hospital Municipal Senhora Santana	(75) 3274-1023/1220	2387719	Botrópico, Crotálico, Laquético, Elapídico, Escorpiônico, Lonômico, Fonêutrico, Loxoscélico	Rua Luis Gomes Buraqueira, 170 - Centro, Cansanção, Bahia, Brasil	-10.6691	-39.4984
MA	Cantanhede	Hospital Santa Filomena	(98) 3463-2596	2307510	Botrópico, Crotálico, Laquético, Elapídico, Fonêutrico, Loxoscélico, Escorpiônico	Avenida Rio Branco, 2 - Centro, Cantanhede, Maranhão, Brasil	-3.63696	-44.381
AM	Canutama	Hospital Regional de Canutama Dr. Leonardo Parente	(97) 3334-1337/1068	2016419	Botrópico, Laquético, Fonêutrico, Loxoscélico, Escorpiônico, Elapídico, Crotálico	Avenida Botinelly, 213 - Centro, Canutama, Amazonas, Brasil	-6.53832	-64.3873
PA	Capanema	UPA de Capanema Josué Rodrigues Martins	(91) 3462-2155	6947077	Botrópico, Escorpiônico, Fonêutrico, Loxoscélico	Rua Laudelino Valente, s/n - São Cristovão, Capanema, Pará, Brasil	-1.209	-47.1779
PR	Capanema	Hospital do Sudoeste	(46) 3552-1441	2586061	Botrópico, Crotálico, Elapídico, Escorpiônico, Fonêutrico, Loxoscélico, Lonômico	Rua Tupinambás, 191 - Centro, Capanema, Paraná, Brasil	-25.6719	-53.8078
BA	Capela do Alto Alegre	Hospital São Lucas	(75) 3690-2111	2802120	Botrópico, Crotálico, Laquético, Elapídico, Escorpiônico, Lonômico, Fonêutrico, Loxoscélico	Rua 19 de Março, 170 - Centro, Capela do Alto Alegre, Bahia, Brasil	-11.67	-39.8355
BA	Capim Grosso	Hospital Nossa Senhora da Saúde	(74) 3651-1169	7163894	Botrópico, Crotálico, Laquético, Elapídico, Escorpiônico, Lonômico, Fonêutrico, Loxoscélico	Rua Adnalvino Dias de Deus, 207 - Oliveira, Capim Grosso, Bahia, Brasil	-11.3858	-40.0097
MA	Capinzal do Norte	Hospital Municipal São José	(99) 99215-4504	2726637	Botrópico, Crotálico, Laquético, Elapídico, Fonêutrico, Loxoscélico, Escorpiônico	Avenida Lindolfo Floro, 1 - Centro, Capinzal do Norte, Maranhão, Brasil	-4.72029	-44.3284
SP	Capivari	Santa Casa de Misericórdia	(19) 3491-9191	2748568	Botrópico, Crotálico, Laquético, Elapídico, Escorpiônico, Loxoscélico, Fonêutrico, Lonômico	Praça Dr. Mário Dias de Aguiar, 1 - Centro, Capivari, São Paulo	-22.9959	-47.5038
RR	Caracaraí	Unidade Mista Irmã Aqulina	(95) 3532-1217/1348	2476649	Crotálico, Escorpiônico, Botrópico, Laquético	Rua P 02, s/n - Santa Luzia, Caracaraí, Roraima, Brasil	-19.7884	-43.9402
SP	Caraguatatuba	UPA de Caraguatatuba	(12) 3897-2100	7184689	Botrópico, Crotálico, Laquético, Elapídico, Escorpiônico, Loxoscélico, Fonêutrico, Lonômico	Avenida Maranhão, 451 - Jd. Primavera, Caraguatatuba, São Paulo	-23.6268	-45.4181
MG	Caratinga	Hospital Nossa Senhora Auxiliadora	(33) 3322-6400	2118513	Fonêutrico, Loxoscélico, Botrópico, Crotálico, Elapídico, Escorpiônico	Rua Deputado José Augusto Ferreira Filho, 89 - Centro, Caratinga, Minas Gerais, Brasil	-19.7851	-42.1423
AM	Carauari	Hospital Unidade Mista de Carauari	(97) 3491-1116/1350	2017555	Botrópico, Laquético, Fonêutrico, Loxoscélico, Escorpiônico, Elapídico	Rua Celino de Menezes, 1672 - Nova República, Carauari, Amazonas, Brasil	-4.87016	-66.8927
AM	Careiro Castanho	Hospital Deoclécio dos Santos	(92) 3362-1092/1137	2017652	Botrópico, Laquético, Fonêutrico, Loxoscélico, Escorpiônico, Elapídico	BR 319 Km 102 - Centro, Careiro Castanho, Amazonas, Brasil	-5.73222	-62.2744
BA	Carinhanha	Hospital Municipal de Carinhana	(77) 3485-2038	4024303	Botrópico, Crotálico, Laquético, Elapídico, Escorpiônico, Lonômico, Fonêutrico, Loxoscélico	Rua Francisco Timóteo, s/n - Centro, Carinhanha, Bahia, Brasil	-14.3005	-43.7658
PR	Carlópolis	Hospital São José de Carlópolis	(43) 3566-2702	4051920	Botrópico	Rua Capitão Estácio, 460 - Centro, Carlópolis, Paraná, Brasil	-23.4296	-49.7185
MG	Carlos Chagas	Hospital Lourenço Westin	(33) 3624-1317	2178982	Fonêutrico, Loxoscélico, Botrópico, Escorpiônico	Rua Frei Teodoro, 290 - Centro, Carlos Chagas, Minas Gerais, Brasil	-17.7008	-40.7691
RR	Caroebe	Unidade Mista de Caroebe	(95) 3236-1225	2476711	Botrópico	Rua Paulino Gomes da Costa, s/n - Centro, Caroebe, Roraima, Brasil	0.884903	-59.6952
MA	Carolina	Hospital Municipal de Carolina	(99) 98447-0913	2449439	Botrópico, Crotálico, Laquético, Elapídico, Fonêutrico, Loxoscélico, Escorpiônico, Lonômico	Rua Benedito Leite, 57 - Centro, Carolina, Maranhão, Brasil	-7.33297	-47.4702
PE	Caruaru	Hospital Mestre Vitalino	(81) 3725-7750	7498810	Botrópico, Crotálico, Elapídico, Escorpiônico, Fonêutrico, Loxoscélico	Avenida Amazonas, 175 - Bairro Universitário, Caruaru, Pernambuco, Brasil	-8.27343	-35.9659
MA	Carutapera	Unidade Mista de Carutapera	(98) 98429-7081/98417-1561	2463784	Botrópico, Crotálico, Laquético, Elapídico, Fonêutrico, Loxoscélico, Escorpiônico	Rua Epitácio Cafeteira, s/n - Santa Luzia, Carutapera, Maranhão, Brasil	-1.20616	-46.0165
BA	Casa Nova	Hospital Municipal de Casa Nova	(74) 3536-2261	2388928	Botrópico, Crotálico, Elapídico, Escorpiônico, Araneídico, Lonômico	Rua 02, s/n - Centro, Casa Nova, Bahia, Brasil	-9.61638	-41.6221
PR	Cascavel	Hospital Universitário do Oeste do Paraná (HUOP)	(45) 3321-5151	2738368	Botrópico, Crotálico, Elapídico, Escorpiônico, Fonêutrico, Loxoscélico, Lonômico	Avenida Tancredo Neves, 3224 - Santo D'Onofre, Cascavel, Paraná, Brasil	-24.9744	-53.4941
RJ	Casimiro de Abreu	Hospital Municipal Ângela Maria Simões Menezes	(22) 2778-4543/3890	2280396	Botrópico	Rua Pastor Luís Laurentino, 1292 - Santa Ely, Casimiro de Abreu, Rio de Janeiro, Brasil	-22.4922	-42.202
MS	Cassilândia	Santa Casa de Cassilândia		2375680	Crotálico, Escorpiônico, Botrópico, Elapídico	Rua Pedro Pereira Almeida, 391 - Centro, Cassilândia, Mato Grosso do Sul	-19.1185	-51.7386
PA	Castanhal	Hospital Municipal de Castanhal	(91) 3711-2961	2674769	Botrópico, Escorpiônico, Fonêutrico, Loxoscélico	Rua Major Wilson, s/n - Nova Olinda, Castanhal, Pará, Brasil	-1.28657	-47.9431
MT	Castanheira	Pronto Atendimento	(66) 3581-1296	7228457	Botrópico, Crotálico, Elapídico, Laquético, Escorpiônico, Fonêutrico, Loxoscélico.	Avenida Castanheira, 100 - Castanheira, CastanheiraMato Grosso	-11.1379	-58.6136
ES	Castelo	Santa Casa Castelense	(28) 3542-1591	6823351	Fonêutrico, Loxoscélico, Escorpiônico, Botrópico	Rua Antônio Bento, 112 - CentroSanta Casa Castelense, Castelo, Espírito Santo, Brasil	-20.603	-41.2019
SP	Castilho	Hospital e Maternidade José Fortuna	(18) 3741-1580	2079216	Botrópico, Crotálico, Laquético, Elapídico, Escorpiônico, Loxoscélico, Fonêutrico, Lonômico	Rua Nagib Muhana Zahi, 457 - Centro, Castilho, São Paulo	-20.8719	-51.4888
PR	Castro	Hospital da Cruz Vermelha de Castro	(42) 3233-8000	2683210	Botrópico, Crotálico, Elapídico, Escorpiônico, Fonêutrico, Loxoscélico, Lonômico	Rua Doutor Otavio Novaes Jr, 190 - Jardom Social Arapongas, Castro, Paraná, Brasil	-24.806	-49.9879
BA	Castro Alves	Hospital Regional de Castro Alves	(75) 3522-1410	2602075	Botrópico, Crotálico, Elapídico, Escorpiônico, Araneídico, Lonômico	Conjunto Urbis l, s/n - Centro, Castro Alves, Bahia, Brasil	-12.7631	-39.4298
GO	Catalão	UPA Catalão	(64) 3441-2304	7977123	Botrópico, Crotálico, Escorpiônico, Fonêutrico, Loxoscélico, Lonômico, Elapídico	Avenida Dr. Lamartine Pinto de Avelar, 1800 - Setor Universitário, Catalão, Goiás	-18.1511	-47.9273
SP	Catanduva	Hosp. Padre Albino	(17) 3311-3023/3000	2089327	Botrópico, Crotálico, Escorpiônico, Loxoscélico, Fonêutrico	Rua Belém, 519 - Centro, Catanduva, São Paulo	-21.1412	-48.976
BA	Catu	Hospital Municipal de Catu	(71) 3641-2742/2185	2388685	Botrópico, Crotálico, Elapídico, Escorpiônico, Araneídico, Lonômico	Rua Geonísio Barroso, s/n - Boa Vista, Catu, Bahia, Brasil	-12.3616	-38.383
GO	Cavalcante	Hospital Municipal de Cavalcante	(62) 3494-1013	2382709	Botrópico, Crotálico, Escorpiônico, Fonêutrico, Loxoscélico, Elapídico	Avenida Elias Jorge, Qd. 68, s/n - Centro, Cavalcante, Goiás	-13.7919	-47.4576
MA	Caxias	UPA Dr. Fernando Vieira Chaves	(99) 98110-1924/98193-7611	9037780	Botrópico, Crotálico, Laquético, Elapídico, Fonêutrico, Loxoscélico, Escorpiônico	Avenida Pirajá, s/n - Pirajá, Caxias, Maranhão, Brasil	-4.86843	-43.3876
RS	Caxias do Sul	Hospital Geral	(54) 3218-7200	2223538	Botrópico, Crotálico, Laquético, Elapídico, Escorpiônico, Loxoscélico, Fonêutrico, Lonômico	Rua Professor Antônio Vignolli, 255 - Petrópolis, Caxias do Sul, Rio Grande do Sul, Brasil	-29.1612	-51.1562
MA	Cedral	Hospital Materno Nossa Senhora da Assunção	(98) 98408-1844	2461641	Botrópico, Crotálico, Laquético, Elapídico, Fonêutrico, Loxoscélico, Escorpiônico	Avenida Mariano Victal de Negreiros, 1 - Centro, Cedral, Maranhão, Brasil	-1.9977	-44.5339
DF	Ceilândia	Hospital Regional Ceilândia	(61) 3471-9149	10480	Fonêutrico, Loxoscélico, Botrópico, Laquético, Crotálico, Escorpiônico	QNM 27 - Área Especial 01, Ceilândia, Brasília, Brasil	-15.8204	-48.1229
TO	Centenário	Unidade Básica de Saúde Antônio Gonçalves Lima	(63) 3420-1154	2370727	Botrópico, Crotálico	Avenida Ceará, s/n - Centro, Centenário, Tocantins	-11.4099	-48.7191
MA	Central do Maranhão	Hospital Maternidade Nossa Senhora da Conceição	(98) 98160-5368	3588572	Botrópico, Crotálico, Laquético, Elapídico, Fonêutrico, Loxoscélico, Escorpiônico	Avenida Roseana Sarney, 1 - Centro, Central do Maranhão, Maranhão, Brasil	-1.79316	-46.3048
GO	Ceres	Hospital São Pio X	(62) 3307-7900/98585-9461	2337576	Botrópico, Crotálico, Escorpiônico, Fonêutrico, Loxoscélico, Elapídico	Praça São Pio X, 76 - Centro, Ceres, Goiás	-15.3098	-49.601
PR	Cerro Azul	Casa de Saúde Dr. Ênio Costa	(41) 3662-1284	2767678	Botrópico, Crotálico, Elapídico, Escorpiônico, Fonêutrico, Loxoscélico, Lonômico	Rua Barão do Rio Branco, 185 - Centro, Cerro Azul, Paraná, Brasil	-24.8257	-49.2628
MT	Chapada dos Guimarães	Hospital Dom Oswaldo	(65) 3301-1111	2390647	Botrópico, Crotálico, Elapídico, Laquético, Escorpiônico, Fonêutrico, Loxoscélico.	Rua E, 243 - Santa Cruz, Chapada dos GuimarãesMato Grosso	-22.9197	-43.6844
MS	Chapadão do Sul	Hospital Municipal de Chapadão do Sul	(67) 3562-1154	2536293	Crotálico, Escorpiônico, Botrópico, Fonêutrico, Loxoscélico, Elapídico	Avenida 16, 1084 - Centro, Chapadão do Sul, Mato Grosso do Sul	-18.801	-52.6247
MA	Chapadinha	UPA Chapadinha	(98) 99161-9750	9196099	Botrópico, Crotálico, Laquético, Elapídico, Fonêutrico, Loxoscélico, Escorpiônico	Avenida Principal, s/n - Centro, Chapadinha, Maranhão, Brasil	-3.74153	-43.3601
SC	Chapecó	Hospital Regional do Oeste	(49) 3321-6500	2537788	Botrópico, Crotálico, Elapídico, Escorpiônico, Fonêutrico, Loxoscélico, Lonômico	Rua Florianópolis, 1448 - Santa Maria, Chapecó, Santa Catarina, Brasil	-27.1074	-52.5982
PA	Chaves	Unidade Mista de Chaves	(96) 99115-9084	2316080	Botrópico, Escorpiônico, Fonêutrico, Loxoscélico	Travessa Chermon. Júnior, 77 - Centro, Chaves, Pará, Brasil	-0.165599	-49.981
PR	Chopinzinho	Policlínica Chopinzinho - Instituto São Rafael	(46) 3242-8181	7039344	Botrópico, Crotálico, Elapídico, Escorpiônico, Fonêutrico, Loxoscélico,	Rua Coronel Santiago Dantas, 4535 - Centro, Chopinzinho, Paraná, Brasil	-25.8541	-52.5341
PR	Cianorte	FUNDHOSPAR Funação Hospitalar do Paraná	(44) 3351-1470	2735989	Botrópico, Crotálico, Elapídico, Escorpiônico, Fonêutrico, Loxoscélico, Lonômico	Rua Piratininga, 659 - Centro, Cianorte, Paraná, Brasil	-23.6589	-52.6058
BA	Cícero Dantas	Hospital Municipal Luiz Eduardo Magalhães	(75) 3278-1993	2532522	Botrópico, Crotálico, Elapídico, Escorpiônico, Araneídico, Lonômico	Rua Edgar Santos, 106 - Centro, Cícero Dantas, Bahia, Brasil	-10.5974	-38.3807
SP	Clementina	Associação Hospitalar de Clementina	(18) 3658-1142	2080982	Botrópico, Crotálico, Laquético, Elapídico, Escorpiônico, Loxoscélico, Fonêutrico, Lonômico	Rua Francisco Vasquez, 01 - Centro, Clementina, São Paulo	-21.5573	-50.4474
PR	Clevelândia	Associação Pro Saúde de Clevelândia	(46) 3252-1144	2738120	Botrópico, Crotálico, Elapídico, Escorpiônico, Fonêutrico, Loxoscélico,	Rua São Sebastião, 483 - São Sebastião, Clevelândia, Paraná, Brasil	-26.4108	-52.3566
AM	Coari	Hospital Regional de Coari Dr. Odair Carlos Geraldo	(97) 3561-4141	2018136	Botrópico, Laquético, Fonêutrico, Loxoscélico, Escorpiônico, Elapídico	Estrada Coari-Mamiá, 490 - Espírito Santo, Coari, Amazonas, Brasil	-4.1307	-63.1346
MT	Cocalinho	Hospital Municipal de Cocalinho	(66) 3586-1589	2472783	Botrópico, Crotálico, Elapídico, Laquético, Escorpiônico, Fonêutrico, Loxoscélico.	Avenida Araguaia, s/n - Centro, CocalinhoMato Grosso	-14.394	-51.0027
BA	Côcos	Hospital Municipal São Sebastião	(77) 3489-1583/1166	2389584	Botrópico, Crotálico, Elapídico, Escorpiônico, Araneídico, Lonômico	Praça Virgílio Bandeira, s/n - Centro, Côcos, Bahia, Brasil	-14.1829	-44.5331
AM	Codajás	Hospital João da Silva Bastos	(97) 3353-0090	2019523	Botrópico, Laquético, Fonêutrico, Loxoscélico, Escorpiônico, Elapídico	Rua Padre Domingos, s/n - Santa Luzia, Codajás, Amazonas, Brasil	-3.84217	-62.0564
MA	Codó	Hospital Geral Municipal Dr. Marcolino Junior	(99) 98854-5716	2449641	Botrópico, Crotálico, Laquético, Elapídico, Fonêutrico, Loxoscélico, Escorpiônico	Rua Des. Vasconcelos Torres, s/n - São Francisco, Codó, Maranhão, Brasil	-4.45466	-43.8929
MA	Coelho Neto	UPA Maria de Sousa e Silva	(98) 98198-1578	9005064	Botrópico, Crotálico, Laquético, Elapídico, Fonêutrico, Loxoscélico, Escorpiônico	MA 034, s/n - Olho Daguinha, Coelho Neto, Maranhão, Brasil	-4.23096	-43.0149
PA	Colares	Unidade Mista de Saúde de Colares		2314312	Botrópico, Escorpiônico, Fonêutrico, Loxoscélico	Avenida XV de Novembro, 360 - Centro, Colares, Pará, Brasil	-6.2071	-52.7028
ES	Colatina	Hospital e Maternidade Sílvio Avidos - HSA	(27) 3721-7929	2446030	Fonêutrico, Loxoscélico, Escorpiônico, Botrópico, Crotálico, Laquético	Rua Cassiano Castelo, 307 - CentroHospital e Maternidade Sílvio Avidos - HSA, Colatina, Espírito Santo, Brasil	-19.5364	-40.6316
MT	Colíder	Hospital Regional de Colíder	(66) 3541-6800	2392410	Botrópico, Crotálico, Elapídico, Laquético, Escorpiônico, Fonêutrico, Loxoscélico.	Rua Machado de Assis, 690 - Nossa Senhora da Guia, ColíderMato Grosso	-10.7983	-55.4616
SP	Colina	Hospital José Venâncio	(17) 3341-1125	2095912	Botrópico, Crotálico, Laquético, Elapídico, Escorpiônico, Loxoscélico, Fonêutrico, Lonômico	Praça Lamounier de Andrade, 126 - Centro, Colina, São Paulo	-20.7096	-48.5318
MA	Colinas	Hospital Municipal Nossa Senhora da Consolação	(99) 98849-7359	2697947	Botrópico, Crotálico, Laquético, Elapídico, Fonêutrico, Loxoscélico, Escorpiônico	Rua Bela Vista, 1000 - Serrinha, Colinas, Maranhão, Brasil	-6.03257	-44.2468
GO	Colinas do Sul	Hospital Municipal Malvina Herculano Sizervinsk	(62) 3486-1179	2534932	Botrópico, Crotálico, Escorpiônico, Fonêutrico, Loxoscélico	Rua Minas Gerais, Qd. 75, Lt. 17 - Centro, Colinas do Sul, Goiás	-14.1505	-48.0767
TO	Colinas do Tocantins	Hospital Municipal de Colinas	(63) 3476-7060	2765667	Botrópico, Crotálico, Escorpiônico	Rua João Ramalho, s/n - Setor Campinas, Colinas do Tocantins, Tocantins	-8.06005	-48.4717
MT	Colniza	Hospital Municipal André Maggi	(66) 3571-1136	3574261	Botrópico, Crotálico, Elapídico, Laquético, Escorpiônico, Fonêutrico, Loxoscélico.	Avenida Mato Grosso, s/n - Centro, ColnizaMato Grosso	-20.4519	-54.5932
SP	Colômbia	Hospital Municipal Júlio Rodrigues de Paula	(17) 3335-1116/8787	2090376	Botrópico, Crotálico, Laquético, Elapídico, Escorpiônico, Loxoscélico, Fonêutrico, Lonômico	Rua Antonio Prado, 807 - Centro, Colômbia, São Paulo	-20.1745	-48.689
ES	Conceição da Barra	Hospital Nossa Senhora da Conceição - HNSC	(27) 3762-3608	2483939	Escorpiônico, Botrópico	Rua Prefeito Ítalo Benso, 735 - CentroHospital Nossa Senhora da Conceição - HNSC, Conceição da Barra, Espírito Santo, Brasil	-18.4381	-39.9286
PA	Conceição do Araguaia	Hospital Regional de Conceição do Araguaia	(94) 3421-1165	2328992	Botrópico, Escorpiônico, Fonêutrico, Loxoscélico	Travessa Pará, 840 - Centro, Conceição do Araguaia, Pará, Brasil	-8.26632	-49.2664
ES	Conceição do Castelo	Hosp. Municipal N. S. da Penha - HMNSP	(27) 3547-1144	2630079	Fonêutrico, Loxoscélico, Escorpiônico, Botrópico	Rua José Oliveira de Souza, 300 - Pedro RigoHosp. Municipal N. S. da Penha - HMNSP, Conceição do Castelo, Espírito Santo, Brasil	-20.3601	-41.2485
BA	Conceição do Coité	Hospital Português Unidade Regional de Conceição do Coité	(75) 3262-1408	2598183	Botrópico, Crotálico, Laquético, Elapídico, Escorpiônico, Lonômico, Fonêutrico, Loxoscélico	Rua Otávio Mangabeira, 333 - Centro, Conceição do Coité, Bahia, Brasil	-11.5602	-39.2839
SC	Concórdia	Hospital São Francisco	(49) 3441-4500	2303892	Botrópico, Crotálico, Elapídico, Escorpiônico, Fonêutrico, Loxoscélico, Lonômico	Rua Marechal Deodoro, 915 - Centro, Concórdia, Santa Catarina, Brasil	-27.2338	-52.0259
PA	Concórdia do Pará	Hospital e Maternidade João Lins de Oliveira		2622319	Botrópico, Escorpiônico, Fonêutrico, Loxoscélico	Avenida Presidente Vargas, 1047 - Centro, Concórdia do Pará, Pará, Brasil	-1.99196	-47.9493
BA	Conde	Hospital Givaldo Fontes Costas	(75) 3429-1261	2512149	Botrópico	Rua Altamirando Requião, s/n - Centro, Conde, Bahia, Brasil	-11.8128	-37.6073
BA	Condeúba	Hospital Municipal Dr. José Cardoso dos Apóstolos	(77) 3435-2023	2801566	Botrópico, Crotálico, Laquético, Elapídico, Escorpiônico, Lonômico, Fonêutrico, Loxoscélico	Praça Alcides Cordeiro, s/n - São Francisco, Condeúba, Bahia, Brasil	-15.039	-41.9338
MG	Conselheiro Lafaiete	Policlínica Pronto Atendimento	(32) 3769-2654	8000956	Fonêutrico, Loxoscélico, Botrópico, Crotálico, Escorpiônico, Lonômico	Avenida Mario Rodrigues Pereira, 175 - Centro, Conselheiro Lafaiete, Minas Gerais, Brasil	-20.6637	-43.7879
PR	Conselheiro Mairinck	Hospital e Maternidade Anita Canet	(43) 3561-1294	2781727	Botrópico	Rua Sete de Setembro, 435 - Alto da Glória, Conselheiro Mairinck, Paraná, Brasil	-25.4171	-49.2636
MG	Conselheiro Pena	Hospital Dr. Helcio Valentim	(33) 3261-1323	2200481	Botrópico, Escorpiônico	Rua Lajão, 39 - Centro, Conselheiro Pena, Minas Gerais, Brasil	-19.1764	-41.4718
MG	Contagem	Hospital Municipal José Lucas Filho	(31) 3352-8827/8826	2200473	Fonêutrico, Loxoscélico, Botrópico, Crotálico, Elapídico, Escorpiônico, Lonômico	Avenida João César Oliveira, 4495 - Cinco, Contagem, Minas Gerais, Brasil	-19.9366	-44.0608
PR	Contenda	Hospital e Maternidade Miquelina Franco e Elias Padilha	(41) 3625-1131	15180	Botrópico, Crotálico, Elapídico, Escorpiônico, Fonêutrico, Loxoscélico, Lonômico	Rua Desembargador Lauro Lopes, 647 - Centro, Contenda, Paraná, Brasil	-25.6792	-49.5397
BA	Cordeiros	Hospital Joaquim Mutti de Carvalho	(77) 3447-2162	5446333	Botrópico, Crotálico, Laquético, Elapídico, Escorpiônico, Lonômico, Fonêutrico, Loxoscélico	Praça Coronel José Moreira, 104 - Centro, Cordeiros, Bahia, Brasil	-15.0391	-41.9343
BA	Coribe	Hospital Municipal Antônio Joaquim Lopes	(77) 3480-2119	2801558	Botrópico, Crotálico, Elapídico, Escorpiônico, Araneídico, Lonômico	Rua Clériston Andrade, s/n - Centro, Coribe, Bahia, Brasil	-13.828	-44.4611
PR	Cornélio Procópio	Santa Casa de Cornélio Procópio	(43) 3520-1600	2582449	Botrópico, Crotálico, Elapídico, Escorpiônico, Fonêutrico, Loxoscélico, Lonômico	Avenida Nossa Senhora Rocio, 1165 - Centro, Cornélio Procópio, Paraná, Brasil	-23.183	-50.6587
MA	Coroatá	Hospital Regional Alexandre Mamede Trovão de Coroatá	(99) 98181-6272	7088302	Botrópico, Crotálico, Laquético, Elapídico, Fonêutrico, Loxoscélico, Escorpiônico	Travessa do Buriti, 122 - Trizidela, Coroatá, Maranhão, Brasil	-4.12834	-44.1303
SC	Coronel Freitas	Hospital Nossa Senhora da Saúde	(49) 3347-0368	2537958	Botrópico	Rua Ceará, 434 - Centro, Coronel Freitas, Santa Catarina, Brasil	-26.9051	-52.7053
MS	Coronel Sapucaia	Hosp. Mun. Aparecido Vidal Garcia	(67) 3483-1086	2376776	Escorpiônico, Botrópico	Rua Luís Soligo, s/n - Jardim do Lago, Coronel Sapucaia, Mato Grosso do Sul	-23.2832	-55.5341
PR	Coronel Vivida	Instituto Médico Nossa Vida de Coronel Vivida	(46) 3232-1344	2595125	Botrópico, Crotálico, Elapídico, Escorpiônico, Fonêutrico, Loxoscélico,	Rua Duque de Caxias, 312 - Centro, Coronel Vivida, Paraná, Brasil	-25.9816	-52.5661
GO	Córrego do Ouro	Hospital Municipal Maria Joaquina de Jesus Córrego do Ouro	(64) 3687-1342	2382164	Botrópico, Crotálico, Escorpiônico, Fonêutrico, Loxoscélico	Rua Santa Luzia - Centro, Córrego do Ouro, Goiás	-16.2947	-50.5564
PI	Corrente	Hospital Regional Dr. João Pacheco Cavalcante	(89) 3573-1465/2699	2777770	Botrópico, Crotálico, Elapídico, Fonêutrico, Loxoscélico, Laquético, Escorpiônico	Rua Antonio Nogueira de Carvalho, s/n - Centro, Corrente, Piauí, Brasil	-10.4411	-45.1636
BA	Correntina	Hospital Municipal Dr. Lauro Joaquim de Araújo	(77) 3488-3246	2101547	Botrópico, Crotálico, Elapídico, Escorpiônico, Araneídico, Lonômico	Avenida Tancredo Neves, s/n - Colina Azul, Correntina, Bahia, Brasil	-13.3443	-44.6314
GO	Corumbaíba	Hospital Municipal de Corumbaíba	(64) 3447-7029	2436906	Botrópico, Crotálico, Escorpiônico, Fonêutrico, Loxoscélico	Rua 5, s/n - Centro, Corumbaíba, Goiás	-18.1419	-48.5633
RN	Costa Marques	Unidade Mista de Costa Marques	(69) 3631-2303	2808560	Botrópico, Laquético, Crotálico, Escorpiônico, Loxoscélico, Fonêutrico	Avenida Cabixi, 2026 - Centro, Costa Marques, Rondônia, Brasil	-12.4438	-64.2324
MS	Costa Rica	Fundação Hospitalar de Costa Rica	(67) 3247-6600	2375826	Crotálico, Escorpiônico, Botrópico, Fonêutrico, Loxoscélico	Avenida José Ferreira da Costa, 2222 - Centro, Costa Rica, Mato Grosso do Sul	-18.5322	-53.1413
SP	Cotia	Hospital Regional de Cotia	(11) 4148-2222/4527	2792141	Botrópico, Crotálico, Laquético, Elapídico, Escorpiônico, Loxoscélico, Fonêutrico, Lonômico	Avenida Odair Pacheco Pedroso, 171 - Jardim Monte Santo, Cotia, São Paulo	-23.6089	-46.9205
MS	Coxim	Santa Casa de Coxim	(67) 3291-3580	2752557	Crotálico, Escorpiônico, Botrópico, Fonêutrico, Loxoscélico, Elapídico	Avenida Virgínia Ferreira, 2415 - Flávio Garcia, Coxim, Mato Grosso do Sul	-18.503	-54.7357
BA	Cravolândia	Hospital Municipal de Cravolândia	(73) 3545-2101/2249	2601753	Botrópico, Crotálico, Laquético, Elapídico, Escorpiônico, Lonômico, Fonêutrico, Loxoscélico	Praça Lomanto Júnior, s/n - Centro, Cravolândia, Bahia, Brasil	-13.3608	-39.8136
SC	Criciúma	Hospital São José	(48) 3431-1500	2758164	Botrópico, Crotálico, Elapídico, Escorpiônico, Fonêutrico, Loxoscélico, Lonômico	Rua Cel. Pedro Benedet, 630 - Centro, Criciúma, Santa Catarina, Brasil	-28.6745	-49.3643
RS	Crissiumal	Hospital de Caridade de Crissiumal	(55) 3524-1177	2708000	Botrópico, Crotálico, Laquético, Elapídico, Escorpiônico, Loxoscélico, Fonêutrico, Lonômico	Rua Redentora, 81 - Centro, Crissiumal, Rio Grande do Sul, Brasil	-27.4956	-54.0988
MG	Cristais	Hospital Municipal de Cristais	(35) 3835-2411	2144255	Botrópico	Rua Flávio Ferreira da Silva, 134 - Centro, Cristais, Minas Gerais, Brasil	-20.8737	-45.5184
GO	Crixás	Hospital Municipal de Crixás	(62) 3365-1088/1390	2507420	Botrópico, Crotálico, Escorpiônico, Fonêutrico, Loxoscélico	Praça Inácio José Campos, 06 - Centro, Crixás, Goiás	-14.5466	-49.9684
RS	Cruz Alta	Hospital de Caridade São Vicente de Paulo	(55) 3321-2400	2263858	Botrópico, Crotálico, Laquético, Elapídico, Escorpiônico, Loxoscélico, Fonêutrico, Lonômico	Rua Venâncio Aires, 163 - Centro, Cruz Alta, Rio Grande do Sul, Brasil	-28.632	-53.6068
BA	Cruz das Almas	UPA - Unidade de Pronto Atendimento		7111606	Botrópico, Crotálico, Elapídico, Escorpiônico, Araneídico, Lonômico	Avenida Carmelito Barbosa Alves, 110 - Itapicuru, Cruz das Almas, Bahia, Brasil	-12.6632	-39.1148
PR	Cruz Machado	Hospital Municipal Santa Terezinha	(42) 3554-1294	2549328	Botrópico, Crotálico, Elapídico, Escorpiônico, Fonêutrico, Loxoscélico, Lonômico	Avenida Presidente Getúlio Vargas, 310 - Centro, Cruz Machado, Paraná, Brasil	-23.3147	-51.1612
SP	Cruzeiro	Santa Casa de Misericórdia	(12) 3184-7000	2024691	Botrópico, Crotálico, Laquético, Elapídico, Escorpiônico, Loxoscélico, Fonêutrico, Lonômico	Avenida Major Novaes, 715 - Centro, Cruzeiro, São Paulo	-22.5753	-44.9644
AC	Cruzeiro do Sul	Hospital Regional do Juruá	(68) 3322-5516	5336171	Botrópico, Laquético, Fonêutrico, Loxoscélico, Escorpiônico	Avenida 25 de Agosto, 5121 - Aeroporto Velho, Cruzeiro do Sul, Acre, Brasil	-7.5955	-72.6831
SP	Cubatão	Pronto Socorro Central Guiomar Ferreira Roebbelen	(13) 3361-8786	8002428	Botrópico, Crotálico, Laquético, Elapídico, Escorpiônico, Loxoscélico, Fonêutrico, Lonômico	Avenida 9 de Abril, 2800 - Vila Santa Rosa, Cubatão, São Paulo	-23.8913	-46.4205
MT	Cuiabá	Hospital e Pronto Socorro Municipal de Cuiabá	(65) 3617-7850	2495015	Botrópico, Crotálico, Elapídico, Laquético, Escorpiônico, Fonêutrico, Loxoscélico.	Avenida General Vale, 192 - Bandeirantes, CuiabáMato Grosso	-15.6022	-56.0927
PA	Cumaru do Norte	Hosp. Municipal João Vieira da Cunha	(94) 99139-6151	2318059	Botrópico, Escorpiônico, Fonêutrico, Loxoscélico	Avenida das Nações, s/n - Centro, Cumaru do Norte, Pará, Brasil	-7.81072	-50.7664
SP	Cunha	Santa Casa Maternidade N. S. Conceição	(12) 3111-2926/2833	2079518	Botrópico, Crotálico, Laquético, Elapídico, Escorpiônico, Loxoscélico, Fonêutrico, Lonômico	Avenida Padre Rodolfo, 320 - Alto do Cruzeiro, Cunha, São Paulo	-23.0821	-44.9609
SC	Cunha Porã	Hospital Cunha Porã	(49) 3646-0111	2626667	Botrópico, Escorpiônico, Fonêutrico, Loxoscélico, Lonômico	Rua Sete de Setembro, 1041 - Centro, Cunha Porã, Santa Catarina, Brasil	-26.8938	-53.1704
BA	Curaçá	Hospital Dr. Jaime da Silveira Coelho	(74) 3531-1118	2400901	Botrópico, Crotálico, Elapídico, Escorpiônico, Araneídico, Lonômico	Avenida Euvaldo Torres de Aquino, s/n - Centro, Curaçá, Bahia, Brasil	-8.99338	-39.9021
PA	Curionopolis	Hospital e Maternidade Elcione Barbalho	(94) 3348-1042	2312158	Botrópico, Escorpiônico, Fonêutrico, Loxoscélico	Rua Jacarandá, 49 - Centro, Curionopolis, Pará, Brasil	-6.09221	-49.6032
PR	Curitiba	UPA Boa Vista	(41) 3251-1010	17396	Botrópico, Crotálico, Elapídico, Escorpiônico, Fonêutrico, Loxoscélico, Lonômico	Avenida Paraná, 3564 - Boa Vista, Curitiba, Paraná, Brasil	-25.3857	-49.2329
SC	Curitibanos	Hospital Hélio Anjos Ortiz	(49) 3245-4600	2302101	Botrópico	Rua Altino Gonçalves de Farias, 1832 - São Francisco, Curitibanos, Santa Catarina, Brasil	-27.2929	-50.575
PR	Curiúva	Hospital Municipal	(43) 3545-2332	3024628	Botrópico, Crotálico, Elapídico, Escorpiônico, Fonêutrico, Loxoscélico, Lonômico	Rua Munhoz da Rocha, 307 - Centro, Curiúva, Paraná, Brasil	-24.0352	-50.4603
PA	Curralinho	Hospital Municipal de Curralinho	(91) 3633-1134	2615843	Botrópico, Escorpiônico, Fonêutrico, Loxoscélico	Avenida Jarbas Passarinho, s/n - Centro, Curralinho, Pará, Brasil	-1.81108	-49.7979
PA	Curuá	Centro de Saúde Dr. Almir Gabriel	(93) 3563-1259	2331845	Botrópico, Escorpiônico, Fonêutrico, Loxoscélico	Avenida 7 de Setembro, s/n - Planalto, Curuá, Pará, Brasil	-1.88842	-55.1199
PA	Curuçá	Hosp. Munic. de Curuçá Henrique Alves	(91) 99368-8707	2311992	Botrópico, Escorpiônico, Fonêutrico, Loxoscélico	Avenida General Deodoro, s/n - Centro, Curuçá, Pará, Brasil	-0.733359	-47.8537
MA	Cururupu	Hospital Santa Casa de Misericórdia de Cururupu	(98) 98232-1545	2454696	Botrópico, Crotálico, Laquético, Elapídico, Fonêutrico, Loxoscélico, Escorpiônico	Praça João Vieira, s/n - Centro, Cururupu, Maranhão, Brasil	-1.82599	-44.8739
MG	Curvelo	Pronto Socorro Municipal Dr. Márcio Carvalho Lopes Filho	(38) 3729-1217	2204762	Fonêutrico, Loxoscélico, Elapídico, Escorpiônico, Botrópico, Crotálico	Avenida Timbiras, 719 - Alto Bom Jesus, Curvelo, Minas Gerais, Brasil	-18.7567	-44.4217
AP	Cutias	U.B.S Américo Coelho Pereira	(96)3325-1442	2021021	Botrópico, Crotálico, Elapídico, Fonêutrico, Loxoscélico, Escorpiônico	Avenida Isaias de Jesus Leite, 151 - Centro, Cutias, Amapá, Brasil	0.972608	-50.7998
AL	Delmiro Gouveia	Unidade Mista Dr. Antenor Serba	(82) 3641-1067/1515	4020197	Botrópico, Crotálico, Laquético, Elapídico, Escorpiônico, Fonêutrico, Lonômico, Loxoscélico	Rua Mário Pereira, s/n - Eldorado, Delmiro Gouveia, Alagoas, Brasil	-9.37889	-38.0019
MS	Deodápolis	Hospital Municipal Cristo Rei	(67) 3448-1155	2558580	Crotálico, Botrópico, Elapídico	Avenida Genário Costa Matos, 840 - Centro, Deodápolis, Mato Grosso do Sul	-22.2764	-54.1683
SC	Descanso	Fundação Médica dos Trabalhadores Rurais de Descanso	(49) 3623-0135	2378876	Botrópico	Rua Tomás Koproski, 520 - Jardim Itália, Descanso, Santa Catarina, Brasil	-26.8285	-53.5
MG	Diamantina	Hospital Nossa Senhora da Saúde	(38) 3532-1500	2761203	Botrópico, Crotálico, Escorpiônico	Rua Paula Vieira, 564 - Centro, Diamantina, Minas Gerais, Brasil	-18.2399	-43.598
MT	Diamantino	Pronto Atendimento	(65) 3336-2586	6248357	Botrópico, Crotálico, Elapídico, Laquético, Escorpiônico, Fonêutrico, Loxoscélico.	Avenida Miguel Abib, s/n - Jardim Eldorado, DiamantinoMato Grosso	-14.4054	-56.4335
TO	Dianópolis	Hospital Regional de Dianópolis	(63) 3692-1020	2786095	Botrópico, Crotálico, Escorpiônico, Loxoscélico, Fonêutrico	Rua 10 Qd. 34 Lote 01 - Nova Cidade, Dianópolis, Tocantins	-11.6259	-46.8201
SC	Dionísio Cerqueira	Instituto Sante Hospital de Dionísio Cerqueira	(49) 3644-1122	2658372	Botrópico, Escorpiônico, Fonêutrico, Loxoscélico, Lonômico	Rua Vereador João Verona, 322 - Centro, Dionísio Cerqueira, Santa Catarina, Brasil	-26.2597	-53.6374
MG	Divinópolis	UPA Padre Roberto	(37) 3221-3662	7469144	Botrópico, Crotálico, Escorpiônico	Rua Nilo Maciel, 214 - Ponte Funda, Divinópolis, Minas Gerais, Brasil	-20.1569	-44.8632
GO	Divinopolis de Goiás	Hospital Municipal Mãe Roberta	(62) 99951-7397	2571218	Botrópico, Crotálico, Escorpiônico, Fonêutrico, Loxoscélico, Elapídico	Rua Duque de Caxias, s/n - Centro, Divinopolis de Goiás, Goiás	-13.2891	-46.397
PR	Dois Vizinhos	Hospital Pró-Vida	(46) 3536-6991	5232511	Botrópico, Crotálico, Elapídico, Escorpiônico, Fonêutrico, Loxoscélico, Lonômico	Rua Inês Pinzon, 611 - Centro Norte, Dois Vizinhos, Paraná, Brasil	-25.743	-53.0591
PA	Dom Eliseu	Hospital das Clínicas de Dom Eliseu	(94) 3335-1269	2677598	Botrópico, Escorpiônico, Fonêutrico, Loxoscélico	Rua Pernambuco, 182 - Flor do Ipê, Dom Eliseu, Pará, Brasil	-4.29301	-47.5569
RS	Dom Pedrito	Hospital São Luiz	(53) 3243-3360	2262002	Botrópico, Crotálico, Laquético, Elapídico, Escorpiônico, Loxoscélico, Fonêutrico, Lonômico	Rua Duque de Caxias, 1348 - Centro, Dom Pedrito, Rio Grande do Sul, Brasil	-30.9814	-54.6699
MA	Dom Pedro	Hospital Geral Municipal de Dom Pedro	(99) 99156-7300	2702746	Botrópico, Crotálico, Laquético, Elapídico, Fonêutrico, Loxoscélico, Escorpiônico	Rua Duque de Caxias, s/n - Centro, Dom Pedro, Maranhão, Brasil	-5.03784	-44.4371
ES	Domingos Martins	Hosp. e Mat. Arthur Gerardt - HMAG	(27) 3268-1499	2402882	Escorpiônico, Botrópico	Avenida Koehler, 230 - CentroHosp. e Mat. Arthur Gerardt - HMAG, Domingos Martins, Espírito Santo, Brasil	-20.3625	-40.6622
MS	Dourados	Hospital da Vida	(67) 3420-7800	5610044	Crotálico, Escorpiônico, Botrópico, Fonêutrico, Loxoscélico	Rua Toshinobu Katayama, 949 - Jardim Caramuru, Dourados, Mato Grosso do Sul	-22.2231	-54.8051
PR	Doutor Ulysses	Pronto Atendimento Deputado Aníbal Khury	(41) 3664-1218	2681579	Botrópico, Crotálico, Elapídico, Escorpiônico, Fonêutrico, Loxoscélico, Lonômico	Avenida São João Batista, s/n - Centro, Doutor Ulysses, Paraná, Brasil	-24.5678	-49.4193
SP	Dracena	Santa Casa de Dracena	(18) 3821-8466	2750988	Botrópico, Crotálico, Laquético, Elapídico, Escorpiônico, Loxoscélico, Fonêutrico, Lonômico	Rua Virgílio Pagnozzi, 822 - Centro, Dracena, São Paulo	-21.4801	-51.5311
TO	Dueré	Hospital Pequeno Porte Antônio R de Araújo	(63) 3358-1167	2467569	Botrópico, Crotálico	Rua Newton de Carvalho, s/n - Centro, Dueré, Tocantins	-11.3437	-49.2662
ES	Ecoporanga	Fund. Med. Assist. do Trab. Rural de Ecoporanga - FUMATRE	(27) 3755-1131	2484676	Escorpiônico, Botrópico	Rua Idalina Monteiro, 195 - Nossa Senhora AparecidaFund. Med. Assist. do Trab. Rural de Ecoporanga - FUMATRE, Ecoporanga, Espírito Santo, Brasil	-18.3709	-40.8329
AM	Eirunepé	Unidade Hospitalar de Eirunepé	(97) 3481-1428/3198	2016397	Botrópico, Laquético, Fonêutrico, Loxoscélico, Escorpiônico, Elapídico	Rua Padre Hosphel, 1181 - Nossa Senhora Aparecida, Eirunepé, Amazonas, Brasil	-6.6458	-69.8374
MS	Eldorado	Fundação Hospitalar de Eldorado Terezinha Aparecida Piroli	(67) 3473-1200	9445331	Botrópico	Rua Santa Catarina, s/n - Centro, Eldorado, Mato Grosso do Sul	-20.9301	-54.9639
SP	Eldorado	Pronto Atendimento Eldorado	(13) 3871-1927	2093022	Botrópico, Crotálico, Laquético, Elapídico, Escorpiônico, Loxoscélico, Fonêutrico, Lonômico	Praça Engenheiro Bauer, 56 - Centro, Eldorado, São Paulo	-24.5229	-48.11
PA	Eldorado dos Carajás	Hospital Municipal de Eldorado dos Carajás	(94) 98175-8668	3003469	Botrópico, Escorpiônico, Fonêutrico, Loxoscélico	Avenida Oziel Carneiro, s/n - Eldorado KM 02, Eldorado dos Carajás, Pará, Brasil	-6.10427	-49.373
SP	Embu das Artes	Pronto Socorro Municipal	(11) 4785-0151	2077078	Botrópico, Crotálico, Escorpiônico	Avenida Elias Yasbeck, 1415 - Centro, Embu das Artes, São Paulo	-23.6491	-46.8474
SP	Embu-Guaçu	Unidade Mista de Saúde de Embu-Guaçu	(11) 4661-1884	2072033	Botrópico, Crotálico, Loxoscélico, Fonêutrico	Rua Celestino Apa, 50 - Jardim Emília, Embu-Guaçu, São Paulo	-23.838	-46.8112
BA	Encruzilhada	Hospital Municipal Milton Rocha Souza	(77) 3439-2157	4025148	Botrópico, Crotálico, Laquético, Elapídico, Escorpiônico, Lonômico, Fonêutrico, Loxoscélico	Rua Clemente Batista Soares, s/n - Fortaleza, Encruzilhada, Bahia, Brasil	-15.5329	-40.9104
RS	Encruzilhada do Sul	Hospital Santa Bárbara	(51) 3733-1267	2234432	Botrópico, Crotálico, Laquético, Elapídico, Escorpiônico, Loxoscélico, Fonêutrico, Lonômico	Rua Coronel Honório Carvalho, 878 - Centro, Encruzilhada do Sul, Rio Grande do Sul, Brasil	-30.541	-52.5238
PR	Engenheiro Beltrão	Santa Casa de Misericordia de Engenheiro Beltrâo	(44) 3537-1388	2735962	Botrópico, Crotálico, Escorpiônico, Fonêutrico, Loxoscélico	Avenida Ivaí, 684 - Centro, Engenheiro Beltrão, Paraná, Brasil	-23.802	-52.2564
BA	Entre Rios	Hospital Minicipal Prefeito Edgard Santos	(75) 3420 3438	2620464	Botrópico, Crotálico, Elapídico, Escorpiônico, Araneídico, Lonômico	Rua Lauro de Freitas, 86 - Centro, Entre Rios, Bahia, Brasil	-11.9445	-38.0829
MG	Entre Rios De Minas	Hospital Cassiano Campolina	(31) 3751-1250	2123487	Botrópico, Crotálico, Escorpiônico	Praça Cassiano Campolina, 821 - Centro, Entre Rios De Minas, Minas Gerais, Brasil	-20.6663	-44.0679
AM	Envira	Unidade Hospitalar Evaristo Rates da Silva	(97) 3483-1045	2708892	Botrópico, Laquético, Fonêutrico, Loxoscélico, Escorpiônico, Elapídico	Rua 27 de julho, 306 - São Francisco, Envira, Amazonas, Brasil	-7.43353	-70.0251
RS	Erechim	Hospital de Caridade de Erechim	(54) 3520-8400	2249472	Botrópico, Crotálico, Laquético, Elapídico, Escorpiônico, Loxoscélico, Fonêutrico, Lonômico	Avenida Comandante Kraemer, 405 - Centro, Erechim, Rio Grande do Sul, Brasil	-27.6264	-52.2503
BA	Érico Cardoso	Hospital Municipal Dr. Monaliza Louzada	(77) 3677-2274	4021185	Botrópico, Crotálico, Laquético, Elapídico, Escorpiônico, Lonômico, Fonêutrico, Loxoscélico	Avenida Barra, s/n - Centro, Érico Cardoso, Bahia, Brasil	-13.4189	-42.1361
MA	Esperantinópolis	Hospital Municipal Santa Marta	(99) 98834-5626	2455625	Botrópico, Crotálico, Laquético, Elapídico, Fonêutrico, Loxoscélico, Escorpiônico	Rua 07 de Setembro, 117 - Centro, Esperantinópolis, Maranhão, Brasil	-22.9071	-43.1819
RN	Espigão do Oeste	Hospital Municipal Angelina Georgetti	(69) 3912-8054/8022	2808587	Botrópico, Escorpiônico	Rua Paraná, 3357 - Liberdade, Espigão do Oeste, Rondônia, Brasil	-11.5307	-61.0098
MG	Espinosa	Fundação Hospitalar do Município de Espinosa	(38) 3812-1995/3001	2105365	Botrópico, Crotálico, Escorpiônico	Avenida JK, 725 - Santa Tereza, Espinosa, Minas Gerais, Brasil	-19.9162	-43.9185
SP	Espírito Santo do Pinhal	Hospital Francisco Rosas	(19) 3651-7373	2751623	Botrópico, Crotálico, Escorpiônico, Loxoscélico, Fonêutrico	Rua Teixeira Rios, 210 - Centro, Espírito Santo do Pinhal, São Paulo	-22.1943	-46.7418
BA	Esplanada	Hospital São Francisco e São Vicente	(75) 3427-1523/1360	2627183	Botrópico, Crotálico, Elapídico, Escorpiônico, Araneídico, Lonômico	Avenida São Francisco, 318 - Centro, Esplanada, Bahia, Brasil	-12.978	-38.5142
SE	Estância	Hosp. Amparo de Maria	(79) 3522-1314/2354/5888	2423529	Botrópico, Crotálico, Laquético, Elapídico, Escorpiônico, Fonêutrico, Loxoscélico, Lonômico	Rua Dr. Jesse Fontes, 197 - Centro, Estância, Sergipe, Brasil	-11.2698	-37.4409
MA	Estreito	Hospital Municipal de Estreito	(99) 98153-1107	2310821	Botrópico, Crotálico, Laquético, Elapídico, Fonêutrico, Loxoscélico, Escorpiônico, Lonômico	Avenida Tancredo Neves, s/n - Centro, Estreito, Maranhão, Brasil	-6.55919	-47.4469
MG	Estrela do Indaiá	Centro de Saúde	(37) 3553-1393	2108933	Botrópico	Avenida Brasil, 140 - Centro, Estrela do Indaiá, Minas Gerais, Brasil	-19.5237	-45.781
BA	Euclides da Cunha	UPA Dr. Aristides Freitas de Queiroz	(75) 3271-1841	9130411	Botrópico, Crotálico, Elapídico, Escorpiônico, Araneídico, Lonômico	Avenida Renato Campos, s/n - Pau Miúdo, Euclides da Cunha, Bahia, Brasil	-10.4966	-39.0168
BA	Eunápolis	Hospital Regionall de Eunápolis	(73) 3281-9200	2507447	Botrópico, Crotálico, Laquético, Elapídico, Escorpiônico, Lonômico, Fonêutrico, Loxoscélico	Avenida Princesa Isabel, 750 - Pequi, Eunápolis, Bahia, Brasil	-16.3719	-39.5737
MG	Extrema	Pronto Socorro Municipal Prefeito Jair Aparecido Olivotti	(35) 3435-2006	2212269	Fonêutrico, Loxoscélico, Botrópico, Escorpiônico	Avenida Nicolau Cesarino, 4000 - Bela Vista, Extrema, Minas Gerais, Brasil	-22.8624	-46.3332
PA	Faro	Unidade Mista de Faro	(93) 99101-4350	2331500	Botrópico, Escorpiônico, Fonêutrico, Loxoscélico	Avenida Independência, s/n - Campina, Faro, Pará, Brasil	-2.17247	-56.7437
SP	Fartura	Santa Casa de Fartura	(14) 3382-1100	2092638	Botrópico, Escorpiônico, Loxoscélico, Fonêutrico	Praça Dr. José Sebastião de Oliveira, 44 - Centro, Fartura, São Paulo	-23.3942	-49.5157
MS	Fátima do Sul	Hospital da SIAS	(67) 3467-1161	2558610	Crotálico, Escorpiônico, Botrópico	Rua Padre José Pascoal Busato, 1170 - O Pioneiro, Fátima do Sul, Mato Grosso do Sul	-22.3038	-54.3368
SC	Faxinal dos Guedes	Hospital São Cristóvão	(49) 3436-0120	2652099	Botrópico	Rua Três de Maio, 415 - Centro, Faxinal dos Guedes, Santa Catarina, Brasil	-26.8528	-52.263
PR	Fazenda Rio Grande	Hospital e Maternidade Nossa Senhora Aparecida	(41) 3627-1122	17574	Botrópico, Crotálico, Elapídico, Escorpiônico, Fonêutrico, Loxoscélico, Lonômico	Avenida Francisco Claudino dos Santos, 430 - Iguaçu, Fazenda Rio Grande, Paraná, Brasil	-25.6454	-49.317
AC	Feijó	Hospital Geral de Feijó	(68) 3463-3001	2000636	Botrópico, Laquético, Fonêutrico, Loxoscélico, Escorpiônico	Avenida Mal. Deodoro, s/n - Centro, Feijó, Acre, Brasil	-8.17003	-70.3585
BA	Feira de Santana	Hospital Estadual da Criança	(75) 3226-2253	6602533	Botrópico, Crotálico, Laquético, Elapídico, Escorpiônico, Lonômico, Fonêutrico, Loxoscélico	Avenida Eduardo Froés da Mota, s/n - 35 BI, Feira de Santana, Bahia, Brasil	-12.2786	-38.941
MA	Feira Nova do Maranhão	Unidade Mista Luso Rocha	(99) 3601-1035/98142-2939	2465086	Botrópico, Crotálico, Laquético, Elapídico, Fonêutrico, Loxoscélico, Escorpiônico	Rua Tocantins, s/n - Centro, Feira Nova do Maranhão, Maranhão, Brasil	-6.96357	-46.6857
MA	Fernando Falcão	Hospital Geral de Fernando Falcão	(99) 98145-2867	7639724	Botrópico, Crotálico, Laquético, Elapídico, Fonêutrico, Loxoscélico, Escorpiônico	Avenida José Ferreira de Santana, s/n - Bairro Novo, Fernando Falcão, Maranhão, Brasil	-6.15152	-44.9012
SP	Fernandópolis	Santa Casa de Fernandópolis	(17) 3465-6122	2093324	Botrópico, Crotálico, Laquético, Elapídico, Escorpiônico, Loxoscélico, Fonêutrico, Lonômico	Avenida Afonso Cáfaro, 2630 - Jd. Santista, Fernandópolis, São Paulo	-20.2951	-50.2471
AP	Ferreira Gomes	Unidade Mista de Saúde de Ferreira Gomes	(96) 3326-1112	2019663	Botrópico	Avenida Luzia Serra Cavalcante, 774, Ferreira Gomes, Amapá, Brasil	0.858653	-51.1833
MG	Fervedouro	Hospital Santa Bárbara	(32) 3742-1578/1368	2126559	Botrópico, Crotálico	Rua José Henrique, 116 - Centro, Fervedouro, Minas Gerais, Brasil	-20.7265	-42.2805
PR	Figueira	Hospital Municipal de Figueira	(43) 3547-1412	4052617	Botrópico, Crotálico, Escorpiônico, Fonêutrico, Loxoscélico	Rua Tambaiba, 98 - Centro, Figueira, Paraná, Brasil	-23.8488	-50.4025
MS	Figueirão	Hosp. Munic. Mariana Silveira	(67) 3274-1146	7814860	Crotálico, Botrópico	Avenida Moisés de Araújo Galvão, 1595 - Centro, Figueirão, Mato Grosso do Sul	-18.6796	-53.6329
BA	Filadélfia	Hospital São Sebastião	(74) 3551-2201	2401665	Botrópico, Crotálico, Laquético, Elapídico, Escorpiônico, Lonômico, Fonêutrico, Loxoscélico	Avenida ACM, s/n - Centro, Filadélfia, Bahia, Brasil	-10.7414	-40.1331
GO	Firminopolis	Hospital Municipal Santa Gemma	(64) 3681-1210	2507870	Botrópico, Crotálico, Escorpiônico, Fonêutrico, Loxoscélico	Avenida Joaquim David Ferreira, 808 - Centro, Firminopolis, Goiás	-16.5809	-50.3049
GO	Flores de Goiás	Hospital Municipal de Flores de Goiás	(62) 3448-1137	2535327	Botrópico, Crotálico, Escorpiônico, Fonêutrico, Loxoscélico	Rua 06, s/n - Novas Flores, Flores de Goiás, Goiás	-14.4574	-47.0388
PA	Floresta do Araguaia	Hospital Municipal de Floresta do Araguaia	(94) 98170-2332	2418673	Botrópico, Escorpiônico, Fonêutrico, Loxoscélico	Rua 03, 803 - Centro, Floresta do Araguaia, Pará, Brasil	-7.56308	-49.7052
PI	Floriano	Hospital Regional Tibério Nunes	(89) 3522-1323/1333	2365146	Botrópico, Crotálico, Elapídico, Fonêutrico, Loxoscélico, Laquético, Escorpiônico	Rua Antonino Freire, s/n - Manguinha, Floriano, Piauí, Brasil	-6.77212	-43.0282
SC	Florianópolis	Hospital Universitário Professor Polydoro Ernani de São Thiago	(48) 3271-9100	3157245	Botrópico, Crotálico, Elapídico, Escorpiônico, Fonêutrico, Loxoscélico, Lonômico	Rua Profa. Maria Flora Pausewang, s/n - Trindade, Florianópolis, Santa Catarina, Brasil	-27.5958	-48.518
AM	Fonte Boa	Hospital Regional de Fonte Boa	(97) 3423-1690	2017717	Botrópico, Laquético, Fonêutrico, Loxoscélico, Escorpiônico, Elapídico	Rua Ajuricaba, s/n - Centro, Fonte Boa, Amazonas, Brasil	-2.51517	-66.0959
GO	Formosa	Hospital Regional de Formosa Dr César Saad Fayad	(61) 3631-3002/7681	2534967	Botrópico, Crotálico. Escorpiônico, Fonêutrico, Loxoscélico, Lonômico, Elapídico	Avenida Maestro João Luiz do Espirito Santo, 450 - Parque Laguna ll, Formosa, Goiás	-15.5455	-47.3273
MA	Formosa da Serra Negra	Unidade Mista de Saúde Otávio Lima de Arruda	(99) 98213-5211	2460580	Botrópico, Crotálico, Laquético, Elapídico, Fonêutrico, Loxoscélico, Escorpiônico	Rua João da Mata e Silva, s/n - Vila Viana, Formosa da Serra Negra, Maranhão, Brasil	-6.43791	-46.1908
TO	Formoso do Araguaia	Hospital Municipal Hermínio Azevedo Soares	(63) 3357-1826	2546736	Botrópico, Crotálico, Escorpiônico	Avenida Perimetral, s/n - São José, Formoso do Araguaia, Tocantins	-11.8137	-49.5165
MA	Fortaleza dos Nogueiras	Casa de Saúde Ovidia Coelho Nogueira	(99) 98245-8276	2449552	Botrópico, Crotálico, Laquético, Elapídico, Fonêutrico, Loxoscélico, Escorpiônico	Rua Aristeu Nogueira, s/n - Centro, Fortaleza dos Nogueiras, Maranhão, Brasil	-6.95983	-46.1796
MA	Fortuna	Hospital Municipal Antonio Mendes Jardim	(99) 98839-5036	2529777	Botrópico, Crotálico, Laquético, Elapídico, Fonêutrico, Loxoscélico, Escorpiônico	Rua 7 de Setembro, 125 - Centro, Fortuna, Maranhão, Brasil	-22.9071	-43.1819
PR	Foz do Iguaçu	Hospital Municipal de Foz do Iguaçu Pro Saúde	(45) 3521-1951	6607950	Botrópico, Crotálico, Elapídico, Escorpiônico, Fonêutrico, Loxoscélico, Lonômico,	Rua Adoniran Barbosa, 370 - Jardim das Bandeiras, Foz do Iguaçu, Paraná, Brasil	-25.5196	-54.5767
SP	Franca	Santa Casa de Franca	(16) 3711-4000	2705982	Botrópico, Crotálico, Laquético, Elapídico, Escorpiônico, Loxoscélico, Fonêutrico, Lonômico	Praça D. Pedro II, 1826 - Centro, Franca, São Paulo	-20.5367	-47.4013
PR	Francisco Beltrão	Hospital Regional do Sudoeste	(46) 3520-9200	6424341	Botrópico, Crotálico, Elapídico, Escorpiônico, Fonêutrico, Loxoscélico, Lonômico	Rodovia Contorno Sul, 200 - Água Branca, Francisco Beltrão, Paraná, Brasil	-26.1138	-53.0408
SP	Francisco Morato	Hospital Estadual Prof. Carlos da Silva Lacaz - Criança	(11) 4489- 9444	3028399	Botrópico, Crotálico, Laquético, Elapídico, Escorpiônico, Loxoscélico, Fonêutrico, Lonômico	Rodovia Manoel Silvério Pinto, 125 - Belém Estação, Francisco Morato, São Paulo	-23.2837	-46.7476
SP	Franco da Rocha	Hospital Estadual Dr. Albano da Franca Rocha Sobrinho	(11) 3336- 8200	6878687	Botrópico, Crotálico, Laquético, Elapídico, Escorpiônico, Loxoscélico, Fonêutrico, Lonômico	Avenida Coqueiros, s/n - Centro, Franco da Rocha, São Paulo	-23.3351	-46.7289
RS	Frederico Westphalen	Hospital Divina Providência Fredwest	(55) 3744-4888	2228602	Botrópico, Crotálico, Laquético, Elapídico, Escorpiônico, Loxoscélico, Fonêutrico, Lonômico	Rua Sete de Setembro, 90 - Centro, Frederico Westphalen, Rio Grande do Sul, Brasil	-27.3565	-53.4017
PI	Fronteiras	Hosp. Mun. Noberto Angelo Pereira	(89) 3454-1152	2694301	Botrópico, Crotálico, Elapídico, Escorpiônico	Rua José Aquiles de Sousa, s/n - Centro, Fronteiras, Piauí, Brasil	-7.07847	-40.6161
ES	Fundão	Hospital Dr. César Agostini - HDCA	(27) 3267-1840	2626748	Fonêutrico, Loxoscélico, Escorpiônico, Botrópico	Avenida César Pegoretti, s/n - CentroHospital Dr. César Agostini - HDCA, Fundão, Espírito Santo, Brasil	-19.9404	-40.4013
BA	Gandu	Hospital João Batista Assis	(73) 3254-1250	2412381	Botrópico, Crotálico, Laquético, Elapídico, Escorpiônico, Lonômico, Fonêutrico, Loxoscélico	Loteamento João Assis, s/n - João Assis, Gandu, Bahia, Brasil	-13.7453	-39.4862
SC	Garopaba	Policlínica de Garopaba	(48) 3254-8103	9390529	Botrópico, Escorpiônico, Fonêutrico, Loxoscélico	Rua Prof. Antônio José Botelho, 167 - Centro, Garopaba, Santa Catarina, Brasil	-28.0267	-48.6183
PA	Garrafão do Norte	Hospital e Maternidade Manoel Gonçalves Eufrasio		9601503	Botrópico, Escorpiônico, Fonêutrico, Loxoscélico	Travessa Luiz Uchoa, s/n - Pedrinhas, Garrafão do Norte, Pará, Brasil	-1.93867	-47.0485
SC	Gaspar	Hospital de Gaspar	(47) 3332-0109	2691485	Botrópico	Rua José Krauss, 97 - Sete de Stembro, Gaspar, Santa Catarina, Brasil	-26.9281	-48.9489
MT	Gaúcha do Norte	Hospital Municipal de Gaúcha do Norte	(66) 3582-1611	2391163	Botrópico, Crotálico, Elapídico, Laquético, Escorpiônico, Fonêutrico, Loxoscélico.	Rua Mato Grosso, s/n - Centro, Gaúcha do NorteMato Grosso	-13.1865	-53.2581
BA	Gavião	Centro de Saude Idelfonso José de Souza	(75) 3682-2271	2505800	Botrópico, Crotálico, Laquético, Elapídico, Escorpiônico, Lonômico, Fonêutrico, Loxoscélico	Praça Iolando de Moura, s/n - Centro, Gavião, Bahia, Brasil	-11.469	-39.7799
MT	General Carneiro	Hospital Municipal de General Carneiro	(66) 3416-1050	2395398	Botrópico, Crotálico, Elapídico, Laquético, Escorpiônico, Fonêutrico, Loxoscélico.	Rua Rachid Mamed, 1000 - Centro, General CarneiroMato Grosso	-15.7088	-52.7569
PR	General Carneiro	Pronto Atendimento de General Carneiro	(42) 3552-1211	9358129	Botrópico, Crotálico, Elapídico, Escorpiônico, Fonêutrico, Loxoscélico, Lonômico	Rua Presidente Castelo Branco, 497 - Monte Castelo, General Carneiro, Paraná, Brasil	-26.4218	-51.3104
GO	Goianésia	Hospital Municipal Irmâ Fanny Duran	(62) 3935-1038/1039	2534584	Botrópico, Crotálico, Escorpiônico, Fonêutrico, Loxoscélico	Rua 33 Esq. C/ 14, 416 - Centro, Goianésia, Goiás	-15.3267	-49.115
PA	Goianésia	Hosp. Municipal de Goianésia	(94) 99110-1640	2312174	Botrópico, Escorpiônico, Fonêutrico, Loxoscélico	Rua Tiradentes, 66 - Centro, Goianésia, Pará, Brasil	-15.3283	-49.1183
GO	Goiania	Hospital Estadual de Doenças Tropicais Dr. Anuar Auad (HDT)	(62) 3201-3673/3748	2506661	Botrópico, Crotálico, Escorpiônico, Fonêutrico, Loxoscélico, Lonômico, Elapídico	Avenida Contorno, 3556 - Bela Vista, Goiania, Goiás	-16.7295	-49.2361
GO	Goiás	Hospital de Caridade São Pedro D’alcântara	(62) 3371-5150	2343525	Botrópico, Crotálico, Escorpiônico, Fonêutrico, Loxoscélico	Rua Dr. Couto Magalhães, s/n - Centro, Goiás, Goiás	-15.705	-49.3653
TO	Goiatins	Hospital de Pequeno Porte de Goiatins	(63) 3469-1019	2370328	Botrópico, Crotálico	Avenida Eloi Correa, 575 – Centro, Goiatins, Tocantins	-7.71249	-47.3162
GO	Goiatuba	Hospital Municipal Dr. Henrique Santillo	(64) 3495-0067	2340038	Botrópico, Crotálico, Escorpiônico, Fonêutrico, Loxoscélico	Avenida Clovis Rodrigo do Vale, 550 - Setor Oeste, Goiatuba, Goiás	-18.0163	-49.3756
PR	Goioerê	Posto de Pronto Atendimento de Goioerê	(44) 3522-2783	2734893	Botrópico, Crotálico, Escorpiônico, Fonêutrico, Loxoscélico	Avenida Bento Munhoz da Rocha Neto, s/n - Santa Casa, Goioerê, Paraná, Brasil	-24.1925	-53.0328
MA	Gonçalves Dias	Hospital Municipal Dr. Luís Gonzaga Martins	(99) 98421-5944	2461765	Botrópico, Crotálico, Laquético, Elapídico, Fonêutrico, Loxoscélico, Escorpiônico	Rua Santa Terezinha, s/n - Centro, Gonçalves Dias, Maranhão, Brasil	-5.15551	-44.299
MG	Gouveia	Hospital e Maternidade Aureliano Brandão	(38) 3543-1233	2202883	Botrópico	Rua Luiz Ponciano, 172 - Centro, Gouveia, Minas Gerais, Brasil	-18.4516	-43.7413
MA	Governador Archer	Hospital Municipal de Governador Archer	(99) 98236-0024	2461900	Botrópico, Crotálico, Laquético, Elapídico, Fonêutrico, Loxoscélico, Escorpiônico	Rua Castelo Branco, 290 - Centro, Governador Archer, Maranhão, Brasil	-5.02288	-44.272
MA	Governador Eugênio Barros	Hospital Municipal Etimar Machado	(99) 98185-0700	2461153	Botrópico, Crotálico, Laquético, Elapídico, Fonêutrico, Loxoscélico, Escorpiônico	Avenida 11 de Março, s/n - Centro, Governador Eugênio Barros, Maranhão, Brasil	-5.32152	-44.2433
MA	Governador Luis Rocha	Hospital Municipal Pedro Ferreira Calado	(86) 99548-6407	2460564	Botrópico, Crotálico, Laquético, Elapídico, Fonêutrico, Loxoscélico, Escorpiônico	Praça Presidente Juscelino, s/n - Centro, Governador Luis Rocha, Maranhão, Brasil	-5.47432	-44.0721
MA	Governador Newton Bello	Hospital Municipal José Ramos	(98) 98286-0002	7511884	Botrópico, Crotálico, Laquético, Elapídico, Fonêutrico, Loxoscélico, Escorpiônico	BR 316, s/n, Governador Newton Bello, Maranhão, Brasil	-3.81651	-45.1939
MA	Governador Nunes Freire	Hospital PROBEM	(98) 99558-9192	2457121	Botrópico, Crotálico, Laquético, Elapídico, Fonêutrico, Loxoscélico, Escorpiônico	Rua do Comércio, 1410 - Centro, Governador Nunes Freire, Maranhão, Brasil	-2.1286	-45.8888
MG	Governador Valadares	Hospital Municipal Governador Valadares	(33) 3271-2578	2222043	Fonêutrico, Loxoscélico, Elapídico, Escorpiônico, Botrópico, Crotálico, Lonômico	Rua Teófilo Otoni, 361 - Centro, Governador Valadares, Minas Gerais, Brasil	-18.8538	-41.9399
MA	Graça Aranha	Hospital Municipal Pedro Carvalho de Sousa	(99) 99165-8814	2452855	Botrópico, Crotálico, Laquético, Elapídico, Fonêutrico, Loxoscélico, Escorpiônico	Rua Tiradentes, s/n - Centro, Graça Aranha, Maranhão, Brasil	-5.40717	-44.3319
MA	Grajau	Hospital Regional de Grajau	(99) 99110-0350	6957501	Botrópico, Crotálico, Laquético, Elapídico, Fonêutrico, Loxoscélico, Escorpiônico	Rua Projetada, s/n - Vila São Roque, Grajau, Maranhão, Brasil	-5.82473	-46.1594
PR	Grandes Rios	Hospital Municipal Victor de Souza Pinto	(43) 3474-1381	2573318	Botrópico, Crotálico, Escorpiônico, Lonômico	Avenida Brasil, 822 - Centro, Grandes Rios, Paraná, Brasil	-24.1429	-51.508
ES	Guaçuí	Pronto Atendimento Lionizio Goncalves da Rocha	(28) 3553-0479	3480550	Fonêutrico, Loxoscélico, Escorpiônico, Botrópico	Rua Dr. Nilton Gomes Figueiredo, s/n - Quincas MachadoPronto Atendimento Lionizio Goncalves da Rocha, Guaçuí, Espírito Santo, Brasil	-20.7663	-41.6766
SP	Guairá	Santa Casa de Guairá	(17) 3332-7000	2078414	Botrópico, Crotálico, Laquético, Elapídico, Escorpiônico, Loxoscélico, Fonêutrico, Lonômico	Rua 24, 872 - Paranoá, Guairá, São Paulo	-20.3254	-48.3109
PR	Guaíra	Unidade de Pronto Atendimento	(44) 3642-1833	7541228	Botrópico, Crotálico, Elapídico, Escorpiônico, Fonêutrico, Loxoscélico, Lonômico	Rua Osvaldo Cruz, 1070 - Centro, Guaíra, Paraná, Brasil	-24.0885	-54.2421
AM	Guajará	Hospital João Miguel da Cruz Barbosa	(97) 3485-1148	2017997	Botrópico, Laquético, Fonêutrico, Loxoscélico, Escorpiônico, Elapídico	Rua Presidente Vargas, s/n - Centro, Guajará, Amazonas, Brasil	-22.9071	-43.1819
RN	Guajará-Mirim	Hospital Regional Perpétuo Socorro de Guajará Mirim	(69) 3913-1533	2497468	Botrópico, Laquético, Crotálico, Elapídico, Escorpiônico, Loxoscélico, Fonêutrico, Lonômico	Avenida Marechal Deodoro, s/n - Centro, Guajará-Mirim, Rondônia, Brasil	-10.7879	-65.3401
BA	Guanambi	Hospital Regional Guanambi	(77) 3451-6060	2804034	Botrópico, Crotálico, Elapídico, Escorpiônico, Araneídico, Lonômico	Rua José Humberto Nunes, 1750 - Paraíso, Guanambi, Bahia, Brasil	-14.2137	-42.7647
MG	Guanhães	Hospital Regional Imaculada Conceição	(33) 3421-1747	2144530	Fonêutrico, Loxoscélico, Botrópico, Crotálico, Escorpiônico	Rua Capitão Bernardo, 257 - Centro, Guanhães, Minas Gerais, Brasil	-18.7696	-42.9316
SP	Guapiara	Hospital Municipal Joaquim Raimundo Gomes	(15) 3547-1270/99639-5296	2083264	Botrópico, Crotálico, Laquético, Elapídico, Escorpiônico, Loxoscélico, Fonêutrico, Lonômico	Rua 21 de Abril, 19 - Centro, Guapiara, São Paulo	-24.1847	-48.529
PR	Guapirama	Hospital Municipal de São José	(43) 3573-1166	2781808	Botrópico	Rua 19 de Dezembro, 88 - Centro, Guapirama, Paraná, Brasil	-23.5189	-50.0405
SP	Guaraçaí	Hospital e Maternidade de Guaraçaí	(18) 3705-1279	2081520	Botrópico, Crotálico, Laquético, Elapídico, Escorpiônico, Loxoscélico, Fonêutrico, Lonômico	Rua Benedito Ben-Hur Louzada, 1210 - Centro, Guaraçaí, São Paulo	-21.034	-51.2062
SC	Guaraciaba	Associação Beneficente Hospital São Lucas	(49) 3645-0137	2378116	Botrópico	Rua Dom Pedro I, 835 - Centro, Guaraciaba, Santa Catarina, Brasil	-26.5942	-53.5211
TO	Guaraí	Hospital Regional de Guaraí	(63) 3464-8300	2765640	Botrópico, Crotálico, Escorpiônico	Rua 3, 1516 - Centro, Guaraí, Tocantins	-8.83007	-48.5148
SC	Guaramirim	Hospital Santo Antônio Guaramirim	(47) 3376-9400	2492342	Botrópico, Escorpiônico, Fonêutrico, Loxoscélico	Rua João Butschardt, 05 - Centro, Guaramirim, Santa Catarina, Brasil	-26.4707	-49.0016
PR	Guaraniaçú	Hospital Santo Antônio	(45) 3232-1391	2572443	Botrópico, Crotálico, Escorpiônico, Fonêutrico, Loxoscélico, Lonômico	Rua Rio Grande do Sul, 182 - Centro, Guaraniaçú, Paraná, Brasil	-25.1023	-52.8708
MT	Guarantã do Norte	Hospital Municipal Nossa Senhora do Rosário	(66) 3552-1675	2392046	Botrópico, Crotálico, Elapídico, Laquético, Escorpiônico, Fonêutrico, Loxoscélico.	Rua Dantas Martins de Oliveira, 555 - Cidade Nova, Guarantã do NorteMato Grosso	-9.95034	-54.9119
ES	Guarapari	Pronto Atendimento Municipal da Praia do Morro - PAM	(27) 3261-6989	2466422	Fonêutrico, Loxoscélico, Escorpiônico, Botrópico	Rua Cachoeiro de Itapemirim, s/n - IpirangaPronto Atendimento Municipal da Praia do Morro - PAM, Guarapari, Espírito Santo, Brasil	-20.6481	-40.4835
PR	Guarapuava	Hospital de Caridade São Vicente de Paulo	(42) 3621-7800	2741989	Botrópico, Crotálico, Elapídico, Escorpiônico, Fonêutrico, Loxoscélico, Lonômico	Rua Marechal Floriano Peixoto, 1059 - Centro, Guarapuava, Paraná, Brasil	-25.3968	-51.4632
PR	Guaraqueçaba	Hospital Regional do Litoral Lucy Requião de Mello e Silva	(41) 3482-8150	6732100	Botrópico, Escorpiônico, Fonêutrico, Loxoscélico	Avenida Ararapira, s/n - Centro, Guaraqueçaba, Paraná, Brasil	-25.2937	-48.3088
SP	Guararapes	Santa Casa de Guararapes	(18) 3661-1794	2081814	Botrópico, Crotálico, Laquético, Elapídico, Escorpiônico, Loxoscélico, Fonêutrico, Lonômico	Avenida Marechal Floriano, 1602 - Centro, Guararapes, São Paulo	-21.2511	-50.6493
BA	Guaratinga	Hospital Maternidade Joana Moura	(73) 3277-2311	2412276	Botrópico, Crotálico, Laquético, Elapídico, Escorpiônico, Lonômico, Fonêutrico, Loxoscélico	Rua Iracema Moura, 289 - Centro, Guaratinga, Bahia, Brasil	-16.5857	-39.7858
SP	Guaratinguetá	Hospital Maternidade Frei Galvão	(12) 3128-3800/2848	2081644	Botrópico, Crotálico, Laquético, Elapídico, Escorpiônico, Loxoscélico, Fonêutrico, Lonômico	Rua Domingos Lemes, 77 - Santa Rita, Guaratinguetá, São Paulo	-22.8149	-45.1844
PR	Guaratuba	Pronto Atendimento Municipal	(41) 3472-8666	2680963	Botrópico, Escorpiônico, Fonêutrico, Loxoscélico	Rua Guilherme Pequeno, s/n - Cohapar, Guaratuba, Paraná, Brasil	-25.8815	-48.5755
MG	Guarda-Mór	Hospital Municipal de Guarda-Mór	(38) 3673-1405	2118076	Botrópico	Rua Sete Lagoas, 486 - Bairro JK, Guarda-Mór, Minas Gerais, Brasil	-17.7708	-47.096
SP	Guarujá	Hospital Santo Amaro	(13) 3389-1515	2754843	Botrópico, Crotálico, Laquético, Elapídico, Escorpiônico, Loxoscélico, Fonêutrico, Lonômico	Rua Quinto Bertoldi, 40 - Vila Maia, Guarujá, São Paulo	-23.9908	-46.2535
SC	Guarujá do Sul	Hospital Guarujá	(49) 3642-0654	2378175	Botrópico	Rua Presidente Kenedy, 270 - Centro, Guarujá do Sul, Santa Catarina, Brasil	-26.3858	-53.5291
SP	Guarulhos	Hospital Municipal de Guarulhos	(11) 2475-7449	2082861	Botrópico, Crotálico, Laquético, Elapídico, Escorpiônico, Loxoscélico, Fonêutrico, Lonômico	Avenida Tiradentes, 3392 - Bom Clima, Guarulhos, São Paulo	-23.4529	-46.5163
MS	Guia Lopes da Laguna	Hospital Edelmira Nunes Oliveira	(67) 3269-2132	3249336	Crotálico, Escorpiônico, Botrópico	Rua 7 de Setembro, 860 - São Miguel, Guia Lopes da Laguna, Mato Grosso do Sul	-21.4617	-56.1054
MA	Guimarães	Hospital Municipal de Guimarães	(98) 98236-6448	4007514	Botrópico, Crotálico, Laquético, Elapídico, Fonêutrico, Loxoscélico, Escorpiônico	Rua Emilio Habibe, s/n - Centro, Guimarães, Maranhão, Brasil	-2.13368	-44.6039
MT	Guiratinga	Hospital Oswaldo Cruz	(66) 3431-1500	2397609	Botrópico, Crotálico, Elapídico, Laquético, Escorpiônico, Fonêutrico, Loxoscélico.	Rua Pires e Lopes, 100 - Centro, GuiratingaMato Grosso	-16.3443	-53.7723
MG	Gurinhatã	Hospital D. Amelia Maria de Souza	(34) 3264-1012	2179237	Botrópico, Crotálico	Avenida Adelino Carvalho Azambuja, 25 - Centro, Gurinhatã, Minas Gerais, Brasil	-19.208	-49.7848
PA	Gurupá	Hospital Municipal de Gurupá Jaime Abenathar	(91) 98036-5727	2313057	Botrópico, Escorpiônico, Fonêutrico, Loxoscélico	Travessa Antonia Neves, s/n - Centro, Gurupá, Pará, Brasil	-1.40785	-51.6476
TO	Gurupi	Hospital Regional de Gurupi	(63) 3315-0241	2786109	Botrópico, Crotálico, Elapídico, Escorpiônico, Loxoscélico, Fonêutrico	Rua Pres. Juscelino Kubitscheck, 1541 - Setor Central, Gurupi, Tocantins	-11.7308	-49.0653
SC	Herval do Oeste	UPA Remi Alécio Mascarello	(49) 3522-7432	7584717	Botrópico, Escorpiônico, Fonêutrico, Loxoscélico	Rua Santos Dumont, 1400 - São Vicente, Herval do Oeste, Santa Catarina, Brasil	-27.1818	-51.5012
GO	Hidrolina	Hospital Municipal de Hidrolina	(62) 3349-6234	2534797	Botrópico, Crotálico, Escorpiônico, Fonêutrico, Loxoscélico	Avenida Antonio Braga, s/n - Aeroporto II, Hidrolina, Goiás	-14.7216	-49.4686
AM	Humaitá	Hospital Dra. Luiza da Conceição Fernandes	(97) 3373-2190/1104	2017016	Botrópico, Laquético, Fonêutrico, Loxoscélico, Escorpiônico, Elapídico, Crotálico	Rua 05 de setembro, 522 - Centro, Humaitá, Amazonas, Brasil	-7.51696	-63.0299
MA	Humberto de Campos	Hospital Municipal Elda Ribeiro Fonseca	(98) 99141-7023	2462095	Botrópico, Crotálico, Laquético, Elapídico, Fonêutrico, Loxoscélico, Escorpiônico	Travessa do Campo, s/n - Centro, Humberto de Campos, Maranhão, Brasil	-2.60501	-43.467
GO	Iaciara	Hospital Municipal de Iaciara	(62) 3473-1282	2534940	Botrópico, Crotálico, Escorpiônico, Fonêutrico, Loxoscélico	Avenida Pedro Alexandre de Oliveira, Qd. 3, Lt. 1 - Setor Alto da Boa Vista, Iaciara, Goiás	-14.0982	-46.6331
BA	Iaçu	Hosp. Municipal Dr. Waldir Cavalcanti Medrado	(75) 3325-3030/2303	2772671	Botrópico, Crotálico, Elapídico, Escorpiônico, Araneídico, Lonômico	Rodovia BA 046 Km 01, s/n - Cerâmica, Iaçu, Bahia, Brasil	-12.8192	-40.071
PR	Ibaiti	Fundação Hospitalar de Saúde Municipal de Ibaiti	(43) 3546-2331	4053214	Botrópico, Crotálico, Elapídico, Escorpiônico, Fonêutrico, Loxoscélico, Lonômico	Rua Francisco de Oliveira, 692 - Centro, Ibaiti, Paraná, Brasil	-25.7764	-49.3285
ES	Ibatiba	Pronto Atendimento Municipal Eliana S. T. Carvalho	(28) 3543-1136	6517862	Fonêutrico, Loxoscélico, Escorpiônico, Botrópico	Avenida Mario Andreazza, s/n - CentroPronto Atendimento Municipal Eliana S. T. Carvalho, Ibatiba, Espírito Santo, Brasil	-20.2349	-41.5108
BA	Ibicarai	Hospital Municipal Arlete M. de Magalhães	(73) 3242-2264	2602005	Botrópico, Crotálico, Laquético, Elapídico, Escorpiônico, Lonômico, Fonêutrico, Loxoscélico	Rua Marechal Rondon, s/n - Centro, Ibicarai, Bahia, Brasil	-9.40792	-38.2157
BA	Ibicoara	Unidade de Saúde Retaguarda - 24 horas	(77) 3413-2196	3862984	Botrópico, Crotálico, Elapídico, Escorpiônico, Araneídico, Lonômico	Praça José Novais Pina, 26 - Centro, Ibicoara, Bahia, Brasil	-13.4137	-41.2844
BA	Ibicuí	Hospital Maternidade Anita Rodrigues Leal	(73) 3272-2943	2412845	Botrópico, Crotálico, Laquético, Elapídico, Escorpiônico, Lonômico, Fonêutrico, Loxoscélico	Rua Artur Pires, 10 - Centro, Ibicuí, Bahia, Brasil	-14.8408	-39.988
BA	Ibipitanga	Hospital Municipal de ibipitanga	(77) 3674-2202	5020743	Botrópico, Crotálico, Laquético, Elapídico, Escorpiônico, Lonômico, Fonêutrico, Loxoscélico	Avenida Clériston Andrade, 1129 - Centro, Ibipitanga, Bahia, Brasil	-12.1496	-44.9977
SC	Ibirama	Hospital Dr. Waldomiro Colautti	(47) 3357-2555	2691884	Botrópico, Escorpiônico, Fonêutrico, Loxoscélico, Lonômico	Rua Três de Maio, 998 - Centro, Ibirama, Santa Catarina, Brasil	-27.0622	-49.5159
BA	Ibirapitanga	Hospital Municipal Edvaldo Magalhães Nascimento		2413043	Botrópico, Crotálico, Laquético, Elapídico, Escorpiônico, Lonômico, Fonêutrico, Loxoscélico	Rua Israel Barcelos, s/n - Centro, Ibirapitanga, Bahia, Brasil	-14.1611	-39.3718
RS	Ibirubá	Hospital Annes Dias	(54) 3324-1717	5395674	Botrópico, Crotálico, Laquético, Elapídico, Escorpiônico, Loxoscélico, Fonêutrico, Lonômico	Rua Diniz Dias, 309 - Centro, Ibirubá, Rio Grande do Sul, Brasil	-28.6238	-53.0904
BA	Ibitiara	Hospital Padre Aldo Coppola	(77) 3647-2209	2412713	Botrópico, Crotálico, Laquético, Elapídico, Escorpiônico, Lonômico, Fonêutrico, Loxoscélico	Rodovia BA 152, 1000 - Centro, Ibitiara, Bahia, Brasil	-14.7983	-39.0339
SP	Ibitinga	Santa Casa de Caridade e Maternidade	(16) 3352-7711	2082640	Botrópico, Crotálico, Laquético, Elapídico, Escorpiônico, Loxoscélico, Fonêutrico, Lonômico	Rua Domingos Robert, 1090 - Centro, Ibitinga, São Paulo	-21.7526	-48.8278
ES	Ibitirama	Pronto Atendimento Municipal de Ibitirama	(28) 3569-1423	9473769	Fonêutrico, Loxoscélico, Escorpiônico, Botrópico	Rua Otávio Schwartz, s/n - CentroPronto Atendimento Municipal de Ibitirama, Ibitirama, Espírito Santo, Brasil	-20.5382	-41.6649
BA	Ibotirama	Hospital Regional de Ibotirama	(77) 3698-1212	2602121	Botrópico, Crotálico, Elapídico, Escorpiônico, Araneídico, Lonômico	Avenida JK, s/n - São Francisco, Ibotirama, Bahia, Brasil	-12.1846	-43.214
SC	Içara	Fundação Social Hospitalar de Içara	(48) 3467-1200	2420015	Botrópico, Escorpiônico, Fonêutrico, Loxoscélico	Rua Sete de Setembro, 461 - Centro, Içara, Santa Catarina, Brasil	-28.717	-49.3014
MA	Icatu	Hospital Municipal de Icatu	(98) 98408-9476	2460335	Botrópico, Crotálico, Laquético, Elapídico, Fonêutrico, Loxoscélico, Escorpiônico	Rua Duque de Caxias, s/n - Centro, Icatu, Maranhão, Brasil	-2.77513	-44.0622
ES	Iconha	Hospital e Maternidade Danilo Monteiro de Castro - HMDMC	(28) 3537-1225	2615339	Botrópico	Rua Alvim Serrão, 40 - CentroHospital e Maternidade Danilo Monteiro de Castro - HMDMC, Iconha, Espírito Santo, Brasil	-20.7921	-40.8133
SP	Iepê	Hospital Municipal de Iepê	(18) 3264-1441	2750538	Botrópico, Crotálico, Laquético, Elapídico, Escorpiônico, Loxoscélico, Fonêutrico, Lonômico	Rua José Simões Filho, 81 - Residencial Oiti, Iepê, São Paulo	-22.6599	-51.0791
SP	Igarapava	Santa Casa de Igarapava	(16) 3172-1611	2079348	Botrópico, Crotálico, Laquético, Elapídico, Escorpiônico, Loxoscélico, Fonêutrico, Lonômico	Rua Cel. Francisco Martins, 769 - Centro, Igarapava, São Paulo	-20.0366	-47.7493
MA	Igarapé do Meio	Hospital Municipal José Liberato de Lima	(98) 98876-0878	2450631	Botrópico, Crotálico, Laquético, Elapídico, Fonêutrico, Loxoscélico, Escorpiônico	Avenida Nagib Haikel, 222 - Centro, Igarapé do Meio, Maranhão, Brasil	-3.64393	-45.1917
MA	Igarapé Grande	Hospital Municipal Expedito Lopes Galvão	(99) 98236-9120	2811278	Botrópico, Crotálico, Laquético, Elapídico, Fonêutrico, Loxoscélico, Escorpiônico	Rua São Francisco, s/n - Centro, Igarapé Grande, Maranhão, Brasil	-7.53118	-46.0376
PA	Igarapé-Açu	Hospital Municipal de Igarapé-Açu	(91) 98170-1618	2804638	Botrópico, Escorpiônico, Fonêutrico, Loxoscélico	Avenida Barão do Rio Branco, s/n - Centro, Igarapé-Açu, Pará, Brasil	-0.984878	-49.9377
PA	Igarapé-Miri	Hospital e Maternidade Santana	(91) 3755-1514	2317397	Botrópico, Escorpiônico, Fonêutrico, Loxoscélico	Travessa Quintino Bocaiúva, s/n - Matinha, Igarapé-Miri, Pará, Brasil	-1.97677	-48.9606
BA	Igrapiúna	Hospital Maternidade Luiz Eduardo Magalhães	(73) 3225-1140	2413299	Botrópico, Crotálico, Laquético, Elapídico, Escorpiônico, Lonômico, Fonêutrico, Loxoscélico	Avenida Geovane de Almeida Dócio, s/n - Edrizio Régis, Igrapiúna, Bahia, Brasil	-13.8205	-39.1423
BA	Iguaí	Hospital Manoel Martins de Souza	(73) 3271-2136	2413469	Botrópico, Crotálico, Laquético, Elapídico, Escorpiônico, Lonômico, Fonêutrico, Loxoscélico	Avenida Eduardo Gomes, 22 - Centro, Iguaí, Bahia, Brasil	-14.7562	-40.091
SP	Iguape	Unidade Mista ed Iguape	(13) 3841-3366	2081857	Botrópico, Crotálico, Laquético, Elapídico, Escorpiônico, Loxoscélico, Fonêutrico, Lonômico	Rua dos Estudantes, 40 - Centro, Iguape, São Paulo	-23.7082	-46.4141
MS	Iguatemi	Pronto Atendimento Municipal	(67) 3471-1123	2482606	Crotálico, Escorpiônico, Botrópico, Fonêutrico, Loxoscélico, Elapídico	Rua Gelson Andrade Moreira, 1003 - Centro, Iguatemi, Mato Grosso do Sul	-23.6777	-54.569
RS	Ijuí	Hospital de Caridade de Ijuí	(55) 3331-9300	2261057	Botrópico, Crotálico, Laquético, Elapídico, Escorpiônico, Loxoscélico, Fonêutrico, Lonômico	Avenida David José Martins, 152 - Centro, Ijuí, Rio Grande do Sul, Brasil	-28.3938	-53.9107
SP	Ilha Comprida	Pronto Atendimento Municipal Valdir M. Sampaio	(13) 3842-1629	2041979	Botrópico, Crotálico, Laquético, Elapídico, Escorpiônico, Loxoscélico, Fonêutrico, Lonômico	Avenida São Paulo, s/n - Adriana, Ilha Comprida, São Paulo	-24.7263	-47.537
SP	Ilha Solteira	Hospital Regional de Ilha Solteira	(18) 3743-1500	2078511	Botrópico, Crotálico, Laquético, Elapídico, Escorpiônico, Loxoscélico, Fonêutrico, Lonômico	Alameda Bahia, 618 - Centro, Ilha Solteira, São Paulo	-20.4301	-51.339
SP	Ilhabela	Hospital Municipal Gov. Mario Covas Jr.	(12) 3895-3520	2747871	Botrópico, Crotálico, Laquético, Elapídico, Escorpiônico, Loxoscélico, Fonêutrico, Lonômico	Rua Prof. Malaquias de Oliveira Freitas, 154 - Barra Velha, Ilhabela, São Paulo	-23.8234	-45.3783
BA	Ilhéus	Hospital Regional Costa do Cacau	(73) 3235-5300	9388133	Botrópico, Laquético, Elapídico, Escorpiônico, Loxoscélico, Fonêutrico, Lonômico	Rodovia Jorge Amado, s/n - Banco da Vitória, Ilhéus, Bahia, Brasil	-14.7933	-39.1124
SC	Imbituba	Hospital São Camilo	(48) 3255-0205	2385880	Botrópico, Elapídico, Escorpiônico, Fonêutrico, Loxoscélico, Lonômico	Avenida Brasil, 938 - Paes Leme, Imbituba, Santa Catarina, Brasil	-28.2459	-48.6779
SC	Imbuia	Pronto Atendimento Médico de Imbuia	(47) 3557-1187	2588897	Botrópico	Rua Frei Silvio, 40 - Centro, Imbuia, Santa Catarina, Brasil	-27.4919	-49.419
MA	Imperatriz	Hospital Municipal de Imperatriz (Socorrão)	(99) 99180-1027	2456672	Botrópico, Crotálico, Laquético, Elapídico, Fonêutrico, Loxoscélico, Escorpiônico, Lonômico	Rua Benedito Leite, 861 - Centro, Imperatriz, Maranhão, Brasil	-5.53059	-47.4809
GO	Inaciolândia	Hospital Municipal Jorge Assad Salles	(64) 3435-1507	2438291	Botrópico, Crotálico, Escorpiônico, Fonêutrico, Loxoscélico	Avenida Goiás, s/n - Dinamar Ribeiro, Inaciolândia, Goiás	-18.4902	-49.9853
SC	Indaial	Hospital Beatriz Ramos	(47) 3333-0500	2521873	Botrópico, Escorpiônico, Fonêutrico, Loxoscélico, Lonômico	Rua Des. Alves Pedrosa, 185 - Centro, Indaial, Santa Catarina, Brasil	-26.899	-49.2358
GO	Indiara	Hospital Municipal de Indiara	(64) 3547-3200	2343185	Botrópico, Crotálico, Escorpiônico, Fonêutrico, Loxoscélico, Elapídico	Rua Simon Bolivar Qd. 01 Lt. 01 a 22 - Setor Alto Primavera, Indiara, Goiás	-17.141	-49.9895
BA	Inhambupe	Hospital Municipal Antônio Carlos Magalhães		2653230	Botrópico, Crotálico, Elapídico, Escorpiônico, Araneídico, Lonômico	Avenida ACM, 1 - Centro, Inhambupe, Bahia, Brasil	-11.6619	-39.0089
PA	Inhangapi	Hospital Municipal de Inhangapi	(91) 98422-7543	2317931	Botrópico, Escorpiônico, Fonêutrico, Loxoscélico	Rua Professor Encarnação, 455 - Centro, Inhangapi, Pará, Brasil	-1.43048	-47.9186
MG	Inhapim	Hospital São Sebastião de Inhapim	(33) 3315-1377	2103532	Fonêutrico, Loxoscélico, Botrópico, Escorpiônico	Rua Teófilo José Moreira, 120 - Centro, Inhapim, Minas Gerais, Brasil	-19.5504	-42.1218
MS	Inocência	Hospital e Maternidade de Inocência	(67) 3574-1396	2536781	Crotálico, Escorpiônico, Botrópico, Fonêutrico, Loxoscélico	Avenida Alexandre Batista Garcia, 627 - Centro, Inocência, Mato Grosso do Sul	-19.7311	-51.9284
GO	Ipameri	Pronto Socorro Municipal Dr. Carlos Antônio Costa Marot	(64) 3491-6024	5893232	Botrópico, Crotálico, Escorpiônico, Fonêutrico, Loxoscélico	Avenida Dr. Gomes da Frota, 12 - Centro, Ipameri, Goiás	-17.7209	-48.1641
MG	Ipanema	Pronto Atendimento Municipal de Ipanema	(33) 3314-2164	6408354	Fonêutrico, Loxoscélico, Botrópico, Escorpiônico	Rua Tiradentes, 230 - Centro, Ipanema, Minas Gerais, Brasil	-19.797	-41.7114
BA	Ipiaú	Hospital Geral de Ipiaú	(73) 3531-3113	2603055	Botrópico, Crotálico, Elapídico, Escorpiônico, Araneídico, Lonômico	Avenida Durval Carneiro, s/n - Santana, Ipiaú, Bahia, Brasil	-14.1349	-39.7386
BA	Ipirá	Hospital Municipal de Ipirá	(75) 3254-1472	4026640	Botrópico, Crotálico, Elapídico, Escorpiônico, Araneídico, Lonômico	Rodovia BA 052 Km 86, s/n - Centro, Ipirá, Bahia, Brasil	-12.1618	-39.746
SC	Ipira/Piratuba	Hospital Piratuba/Ipira	(49) 3558-0487	2691507	Botrópico, Elapídico, Escorpiônico, Fonêutrico, Loxoscélico, Lonômico	Rua do Hospital, 424 - Bairro dos Estudantes, Ipira/Piratuba, Santa Catarina, Brasil	-27.4154	-51.7728
PR	Ipiranga	Hospital Municipal de Ipiranga	(42) 3242-1878	2686740	Botrópico, Crotálico, Elapídico, Escorpiônico, Fonêutrico, Loxoscélico, Lonômico	Rua Tereza de Jesus, s/n - Centro, Ipiranga, Paraná, Brasil	-25.0235	-50.5853
AM	Ipixuna	Unidade Hospitalar de Ipixuna	(97) 3482-1073/1067	2013614	Botrópico, Laquético, Fonêutrico, Loxoscélico, Escorpiônico, Elapídico	Avenida João Hercules Primo, s/n - Torre, Ipixuna, Amazonas, Brasil	-7.04871	-71.6935
PA	Ipixuna	Hospital Santa Clara	(91) 3811-2123	2616483	Botrópico, Escorpiônico, Fonêutrico, Loxoscélico	Rua Ulisses Guimarães, s/n - Centro, Ipixuna, Pará, Brasil	-27.4006	-51.2239
GO	Iporá	UPA	(64) 3603-7276	9541004	Botrópico, Crotálico, Escorpiônico, Fonêutrico, Loxoscélico	Avenida São Paulo, s/n - Mato Grosso, Iporá, Goiás	-16.433	-51.1236
SC	Iporã Do Oeste	Hospital de Iporã	(49) 3634-1124	2378183	Botrópico, Lonômico	Rua Rio de Janeiro, 115 - Centro, Iporã Do Oeste, Santa Catarina, Brasil	-26.9825	-53.5308
SP	Iporanga	Pronto Atendimento	(15) 3556-1584	2042339	Botrópico, Crotálico, Laquético, Elapídico, Escorpiônico, Loxoscélico, Fonêutrico, Lonômico	Rua 12 de Janeiro, 17 - Centro, Iporanga, São Paulo	-24.5868	-48.5971
SP	Ipuã	Santa Casa de Ipuã	(16) 3832-1222	2080451	Botrópico, Crotálico, Laquético, Elapídico, Escorpiônico, Loxoscélico, Fonêutrico, Lonômico	Rua Ferdinando Fratin, 335 - Centro, Ipuã, São Paulo	-20.4389	-48.0084
SC	Ipumirim	Hospital São Camilo	(49) 3438-1389	6249604	Botrópico	Rua Bento Gonçalves, 445 - Centro, Ipumirim, Santa Catarina, Brasil	-27.0754	-52.1377
BA	Ipupiara	Hospital Municipal Guilhermino Pereira Machado	(77) 3646-1293	4026675	Botrópico, Crotálico, Elapídico, Escorpiônico, Araneídico, Lonômico	Praça Santos Dumont, s/n - Centro, Ipupiara, Bahia, Brasil	-11.8219	-42.6126
RR	Iracema	Unidade Mista Irmã Camila	(95) 3543-1454	2320762	Botrópico, Fonêutrico, Loxoscélico, Escorpiônico	Rua Heloi Pereira, s/n - Centro, Iracema, Roraima, Brasil	2.16847	-61.0526
BA	Iramaia	Hospital Municipal de Iramaia	(77) 3412-2196	4026756	Botrópico, Crotálico, Laquético, Elapídico, Escorpiônico, Lonômico, Fonêutrico, Loxoscélico	Avenida ACM, 15 - Centro, Iramaia, Bahia, Brasil	-13.293	-40.9597
AM	Iranduba	Hospital Hilda Freire	(92) 3367-2302/2107	2012839	Botrópico, Laquético, Fonêutrico, Loxoscélico, Escorpiônico, Elapídico	Travessa Juruá, s/n - Centro, Iranduba, Amazonas, Brasil	-3.27864	-60.182
SC	Irani	Hospital São Jorge	(49) 3432-0122	2557975	Botrópico	Rua Elirio de Gregori, 142 - Centro, Irani, Santa Catarina, Brasil	-27.0244	-51.8958
BA	Iraquara	Hospital Américo Chagas	(75) 3364-2140/2112	4026772	Botrópico, Crotálico, Laquético, Elapídico, Escorpiônico, Lonômico, Fonêutrico, Loxoscélico	Rua Palmeiras, 86 - Centro, Iraquara, Bahia, Brasil	-16.4928	-39.0738
PR	Irati	Santa Casa de Irati	(42) 3423-1311/1039	2783789	Botrópico, Crotálico, Elapídico, Escorpiônico, Fonêutrico, Loxoscélico, Lonômico	Rua Zeferino Bittencourt, 1111 - Centro, Irati, Paraná, Brasil	-25.4729	-50.6555
BA	Irecê	Hospital Regional Dr. Mário Dourado Sobrinho	(74) 3641-4716	4026896	Botrópico, Crotálico, Elapídico, Escorpiônico, Araneídico, Lonômico	Praça Teodoro Sampaio, s/n - Centro, Irecê, Bahia, Brasil	-11.3022	-41.8477
PR	Iretama	Hospital Municipal Santa Rosa de Lima	(44) 3573-1850	2733560	Botrópico, Crotálico, Escorpiônico, Fonêutrico, Loxoscélico	Rua Geraldo Vieira Gomes, s/n - Centro, Iretama, Paraná, Brasil	-24.4217	-52.103
SC	Irineópolis	Hospital Municipal Bom Jesus	(49) 3625-1122	2491311	Botrópico, Escorpiônico, Fonêutrico, Loxoscélico	Rua Panará, 168 - Centro, Irineópolis, Santa Catarina, Brasil	-26.2397	-50.8042
PA	Irituia	Hospital Municipal de Irituia	(91) 3444-1171	2330970	Botrópico, Escorpiônico, Fonêutrico, Loxoscélico	Rua 29 de Dezembro, s/n - Centro, Irituia, Pará, Brasil	-1.7714	-47.441
ES	Irupi	Pronto Atendimento Municipal de Irupi	(28) 3548-1101	6487874	Botrópico	Rua João Costa, 570 - João TomazPronto Atendimento Municipal de Irupi, Irupi, Espírito Santo, Brasil	-20.3441	-41.6416
SC	Itá	Hospital São Pedro	(49) 3458-1300	2691566	Botrópico	Rua 38, 3 - Centro, Itá, Santa Catarina, Brasil	-27.0598	-53.1571
SE	Itabaiana	Hosp. Dr. Pedro Garcia Moreno	(79) 2431-1430/2086/2710	2477661	Botrópico, Crotálico, Laquético, Elapídico, Escorpiônico, Fonêutrico, Loxoscélico, Lonômico	Avenida 13 de Junho, 776 - Centro, Itabaiana, Sergipe, Brasil	-10.6943	-37.4281
SE	Itabaianinha	Hosp. São Luis Gonzaga	(79) 3544-1222	2546124	Botrópico, Crotálico, Laquético, Elapídico, Escorpiônico, Fonêutrico, Loxoscélico, Lonômico	Praça Orlando Ferreira Alves, 101 - Conveniência, Itabaianinha, Sergipe, Brasil	-11.275	-37.7879
BA	Itabela	Hospital Frei Ricardo	(73) 3270-3164	2802015	Botrópico, Crotálico, Laquético, Elapídico, Escorpiônico, Lonômico, Fonêutrico, Loxoscélico	Avenida Guanabara, Km 1,5, s/n - Centro, Itabela, Bahia, Brasil	-16.574	-39.5596
BA	Itaberaba	UPA de Itaberaba		9054122	Botrópico, Crotálico, Elapídico, Escorpiônico, Araneídico, Lonômico	Rua Antônio José dos Santos, s/n - Loteamento 2 de Abril, Itaberaba, Bahia, Brasil	-12.5308	-40.3084
GO	Itaberaí	Hospital Dr. Gilberto da Silva Caldas	(62) 3375-1476 /99815-4943	2382482	Botrópico, Crotálico, Escorpiônico, Fonêutrico, Loxoscélico	Avenida José Albino Lagares, s/n - Vila Leonor, Itaberaí, Goiás	-16.025	-49.8017
MG	Itabira	Hospital Nossa Senhora das Dores	(31) 3831-7000	2215586	Fonêutrico, Loxoscélico, Elapídico, Escorpiônico, Botrópico, Crotálico, Lonômico	Avenida João Soares da Silva, 135 - Penha, Itabira, Minas Gerais, Brasil	-19.6165	-43.2295
MG	Itabirito	Hospital São Vicente de Paula	(31) 3562-4300	2213982	Fonêutrico, Loxoscélico, Botrópico, Crotálico, Escorpiônico	Rua Emídio Quites, 100 - Saudade, Itabirito, Minas Gerais, Brasil	-20.2499	-43.8067
RJ	Itaboraí	Hospital Municipal Desembargador Leal Júnior	(21) 2645-2386/2639-1034	2268922	Botrópico, Escorpiônico	Avenida Prefeito Álvares de Carvalho Júnior, s/n - Nancilândia, Itaboraí, Rio de Janeiro, Brasil	-22.7385	-42.8491
BA	Itabuna	Hospital de Base Luís Eduardo Magalhães	(73) 2102-5150	2385171	Botrópico, Crotálico, Laquético, Elapídico, Escorpiônico, Lonômico, Fonêutrico, Loxoscélico	Avenida Fernando Gosmes, s/n - Av Fernando Gomes, Itabuna, Bahia, Brasil	-14.7988	-39.3043
TO	Itacajá	Hospital Municipal N. S. da Conceição	(63) 3439-1242	2469340	Botrópico, Crotálico, Escorpiônico	Rua Costa e Silva, 201 - Centro, Itacajá, Tocantins	-8.39415	-47.773
AM	Itacoatiara	Hospital Regional José Mendes	(92) 3521-4215/4220	2016923	Botrópico, Laquético, Fonêutrico, Loxoscélico, Escorpiônico, Elapídico	Rua Castro Leite, 2593 - Iraci, Itacoatiara, Amazonas, Brasil	-3.13529	-58.4443
BA	Itaeté	Hospital Municipal de Itaetê	(75) 3320-2106	2413507	Botrópico, Crotálico, Elapídico, Escorpiônico, Araneídico, Lonômico	Praça Nossa Senhora das Graças, s/n - Centro, Itaeté, Bahia, Brasil	-12.997	-40.9618
BA	Itagi	Clinica Municipal de Itagi	(73) 3539-2187	2601761	Botrópico, Crotálico, Laquético, Elapídico, Escorpiônico, Lonômico, Fonêutrico, Loxoscélico	Avenida Ademir Chaves, 274 - Antonio Bonfim, Itagi, Bahia, Brasil	-14.1583	-40.0028
BA	Itagimirim	Hospital Municipal Luis Eduardo Magalhães	(73) 3289-2385	3043185	Botrópico, Crotálico, Laquético, Elapídico, Escorpiônico, Lonômico, Fonêutrico, Loxoscélico	Travessa 13 de Maio, 01 - Centro, Itagimirim, Bahia, Brasil	-16.0881	-39.6164
ES	Itaguaçu	Hosp. N. S. da Boa Família - HNSBF	(27) 3725-1105	2445085	Escorpiônico, Botrópico	Alameda Matheus Antônio Prederigo, 01 - CentroHosp. N. S. da Boa Família - HNSBF, Itaguaçu, Espírito Santo, Brasil	-19.8048	-40.8545
SC	Itaiópolis	Hospital Santo Antônio de Itaiópolis	(47) 3652-2033	2665107	Botrópico	Rua Alois Tyszka, 250 - Centro, Itaiópolis, Santa Catarina, Brasil	-26.3467	-49.9129
MA	Itaipava de Grajau	Hospital Municipal Raimundo Rodrigues Sirqueira	(99) 98405-6255	7354606	Botrópico, Crotálico, Laquético, Elapídico, Fonêutrico, Loxoscélico, Escorpiônico	Avenida Guajajara, s/n - Centro, Itaipava de Grajau, Maranhão, Brasil	-5.14331	-45.7911
MG	Itaipé	Hospital Nossa Senhora Do Patrocínio	(33) 3532-1150	2760975	Botrópico, Escorpiônico	Rua João Batista, 55 - Centro, Itaipé, Minas Gerais, Brasil	-17.4021	-41.6701
PR	Itaipulândia	Hospital Maternidade de Itaipulândia	(45) 3559-1151	2582627	Botrópico, Crotálico, Escorpiônico	Rua XV de Novembro, 2940 - Centro, Itaipulândia, Paraná, Brasil	-25.1431	-54.3004
PA	Itaituba	Hosp. Municipal de Itaituba	(93) 3518-1659	2331098	Botrópico, Escorpiônico, Fonêutrico, Loxoscélico	Rua José Ribeiro dos Santos, s/n - Boa Esperança, Itaituba, Pará, Brasil	-4.22457	-56.0004
SC	Itajaí	Hospital e Maternidade Marieta Konder Bornhausen	(47) 3249-9400	2522691	Botrópico, Crotálico, Elapídico, Escorpiônico, Fonêutrico, Loxoscélico, Lonômico	Avenida Cel. Marcos Konder, 1111 - Centro, Itajaí, Santa Catarina, Brasil	-26.9104	-48.6595
BA	Itajú do Colônia	Unidade Mista de Itajú do Colônia	(73) 3204-2001	2414074	Botrópico, Crotálico, Laquético, Elapídico, Escorpiônico, Lonômico, Fonêutrico, Loxoscélico	Avenida Lomanto Júnior, 365 - Centro, Itajú do Colônia, Bahia, Brasil	-15.1432	-39.7254
MG	Itajubá	Policlínica Amilcar Pellon	(35) 3692-1173	2212617	Fonêutrico, Loxoscélico, Botrópico, Crotálico, Escorpiônico	Rua João Gomes de Lima, s/n - São Vicente, Itajubá, Minas Gerais, Brasil	-22.4297	-45.4545
AM	Itamarati	Unidade Hospitalar Antonio de Souza Brito	(97) 3484-1072	2013568	Botrópico, Laquético, Fonêutrico, Loxoscélico, Escorpiônico, Elapídico	Rua Major Maia, s/n - Centro, Itamarati, Amazonas, Brasil	-6.43955	-68.2438
BA	Itamari	Secretaria Municipal de Saúde	(73)3532-1310	6416039	Botrópico, Crotálico, Laquético, Elapídico, Escorpiônico, Lonômico, Fonêutrico, Loxoscélico	Rua Djalma Bessa, s/n - Alto da Indepência, Itamari, Bahia, Brasil	-13.7787	-39.6839
BA	Itambé	Hospital Regional São Sebastião	(77) 3432-1220	2414465	Botrópico, Crotálico, Laquético, Elapídico, Escorpiônico, Lonômico, Fonêutrico, Loxoscélico	Avenida Eurico Gaspar Dultra, 229 - Centro, Itambé, Bahia, Brasil	-15.2437	-40.6215
SP	Itanhaém	UPA Itanhaém	(13) 3427-1111	7711077	Botrópico, Crotálico, Laquético, Elapídico, Escorpiônico, Loxoscélico, Fonêutrico, Lonômico	Rua Jose Ernesto Bechelli, s/n - Jd. Sabaúna, Itanhaém, São Paulo	-24.1833	-46.8166
GO	Itapaci	Hospital Municipal José Peixoto da Silveira Itapaci	(62) 3361-1699	2534517	Botrópico, Crotálico, Escorpiônico, Fonêutrico, Loxoscélico, Elapídico	Avenida Laura Lins Alencar, 7 - Centro, Itapaci, Goiás	-14.9555	-49.5472
BA	Itaparica	Hospital Geral de Itaparica	(71) 3631-1224	2602083	Botrópico, Crotálico, Elapídico, Escorpiônico, Lonômico	Estrada da Rodagem, s/n - KM 06, Itaparica, Bahia, Brasil	-12.9548	-38.6189
BA	Itapebi	Maternidade Nelson Moura	(73) 3286-1724	2414651	Botrópico, Crotálico, Laquético, Elapídico, Escorpiônico, Lonômico, Fonêutrico, Loxoscélico	Rua Vista Alegre, s/n - Centro, Itapebi, Bahia, Brasil	-15.9721	-39.531
SP	Itapecerica Serra	Maternidade Municipal Zoraide Eva das Dores	(11) 4668-6803	2086271	Botrópico, Crotálico, Escorpiônico, Loxoscélico, Fonêutrico	Rua Carlos Eduardo D. Tautico, 77 - Centro, Itapecerica Serra, São Paulo	-21.7577	-48.8272
MA	Itapecuru Mirim	Hospital Regional Adélia Matos Fonseca	(98) 99111-5963/99963-2410	2530236	Botrópico, Crotálico, Laquético, Elapídico, Fonêutrico, Loxoscélico, Escorpiônico	Rua Humberto de Campos, s/n - Centro, Itapecuru Mirim, Maranhão, Brasil	-7.53118	-46.0376
SC	Itapema	Hospital Santo Antônio de Itapema	(47) 3268-5986	2303167	Botrópico	Rua 700, 659 - Várzea, Itapema, Santa Catarina, Brasil	-27.0953	-48.6244
ES	Itapemirim	Hospital Evangélico de Itapemirim - HEI	(28) 3529-6277	6945368	Botrópico	Avenida Cristiano Dias Lopes Filho, s/n - CentroHospital Evangélico de Itapemirim - HEI, Itapemirim, Espírito Santo, Brasil	-21.0093	-40.8214
PR	Itaperuçu	UAPSF Itaperuçu	(41) 3603-3315	6767680	Botrópico, Crotálico, Elapídico, Escorpiônico, Fonêutrico, Loxoscélico, Lonômico	Rua Alcides Gomes da Silva, s/n - Santa Maria, Itaperuçu, Paraná, Brasil	-25.2184	-49.349
RJ	Itaperuna	Posto de Urgência Dr Munir Bussade	(22) 3824-1192	2279274	Fonêutrico, Loxoscélico, Botrópico, Escorpiônico, Elapídico	Rua Sátiro Garibaldi, 171 - Centro, Itaperuna, Rio de Janeiro, Brasil	-21.2026	-41.8901
BA	Itapetinga	Hospital Cristo Redentor	(77) 3262-1929	2417189	Botrópico, Crotálico, Laquético, Elapídico, Escorpiônico, Lonômico, Fonêutrico, Loxoscélico	Avenida Luiz Viana Filho, 560 - Morumbi, Itapetinga, Bahia, Brasil	-15.2471	-40.257
SP	Itapetininga	Hospital Dr. Leo Orsi Bernardes	(15) 3275-7800	3139050	Botrópico, Crotálico, Laquético, Elapídico, Escorpiônico, Loxoscélico, Fonêutrico, Lonômico	Rua Padre Albuquerque, 245 - Centro, Itapetininga, São Paulo	-23.5846	-48.0452
SP	Itapeva	Santa Casa de Misericórdia	(15) 3521-9500/99763-8307	2027186	Botrópico, Crotálico, Laquético, Elapídico, Escorpiônico, Loxoscélico, Fonêutrico, Lonômico	Rua Santos Dumont, 433 - Centro, Itapeva, São Paulo	-23.9883	-48.877
SP	Itapira	Hospital Municipal de Itapira	(19) 3913-9393	2081091	Botrópico, Crotálico, Escorpiônico, Loxoscélico, Fonêutrico	Rua Reverendo Alfredo Guimarães, 111 - São Benedito, Itapira, São Paulo	-22.4318	-46.8268
AM	Itapiranga	Hospital Miguel Batista de Oliveira	(92) 3575-2112	2708906	Botrópico, Laquético, Fonêutrico, Loxoscélico, Escorpiônico, Elapídico	Rua Bárbara Miranda, s/n - Centro, Itapiranga, Amazonas, Brasil	-2.74936	-58.0314
SC	Itapiranga	Instituto Sante Hospital Sagrada Família Itapiranga	(49) 3677-0141	5749018	Botrópico, Escorpiônico, Fonêutrico, Loxoscélico, Lonômico	Rua São José, 306 - Centro, Itapiranga, Santa Catarina, Brasil	-27.1719	-53.713
MS	Itaporã	Hospital Municipal Lourival Nascimento Silva	(67) 3451-1240	2651505	Crotálico, Escorpiônico, Botrópico, Elapídico	Rua José Teixeira Silva, 1115 - Centro, Itaporã, Mato Grosso do Sul	-22.0771	-54.787
RS	Itaqui	Hospital São Patricio de Itaqui	(55) 3433-2101	2248271	Botrópico, Crotálico, Laquético, Elapídico, Escorpiônico, Loxoscélico, Fonêutrico, Lonômico	Rua São Francisco, 694 - Cidade Alta, Itaqui, Rio Grande do Sul, Brasil	-29.1368	-56.5402
ES	Itarana	Hospital São Bráz - HSB	(27) 3720-1759	2629992	Fonêutrico, Loxoscélico, Escorpiônico, Botrópico	Rua Pascal Marques, 300 - CentroHospital São Bráz - HSB, Itarana, Espírito Santo, Brasil	-19.8753	-40.8799
BA	Itarantim	Hospital Regional de Itarantim	(73) 3266-2276	2417456	Botrópico, Crotálico, Laquético, Elapídico, Escorpiônico, Lonômico, Fonêutrico, Loxoscélico	Rua Maria Quitéria, s/n - Centro, Itarantim, Bahia, Brasil	-15.6553	-40.063
SP	Itararé	Santa Casa de Misericórdia	(15) 3532-3783/99713-4686	2081555	Botrópico, Crotálico, Laquético, Elapídico, Escorpiônico, Loxoscélico, Fonêutrico, Lonômico	Rua São Pedro, 30 - Centro, Itararé, São Paulo	-24.1163	-49.3456
SP	Itariri	Unidade Mista Taminato Tion	(13) 3418-8000	7433654	Botrópico, Crotálico, Laquético, Elapídico, Escorpiônico, Loxoscélico, Fonêutrico, Lonômico	Rua Benedito Calixto, 260 - Centro, Itariri, São Paulo	-24.2922	-47.1755
SP	Itatiba	Santa Casa de Misericórdia de Itatiba	(11) 4594-8899	2023709	Botrópico, Crotálico, Laquético, Elapídico, Escorpiônico, Loxoscélico, Fonêutrico, Lonômico	Avenida da Saudade, 43 - Centro, Itatiba, São Paulo	-23.0074	-46.8331
BA	Itatim	Maternidade Maria Eunice Dultra Soares	(75) 3452-2256	2444704	Botrópico, Crotálico, Elapídico, Escorpiônico, Araneídico, Lonômico	Rua João XXIII, s/n - Centro, Itatim, Bahia, Brasil	-12.7046	-39.6968
AP	Itaubal	Unidade Básica de Saúde de Itaubal		2021293	Botrópico	Rua João Palma dos Reis, s/n, Itaubal, Amapá, Brasil	0.603078	-50.7007
MA	Itinga do Maranhão	Hospital Municipal de Itinga do Maranhão	(99) 99160-5140/99135-7560	2646439	Botrópico, Crotálico, Laquético, Fonêutrico, Loxoscélico, Escorpiônico	Avenida das Castanheiras, 250 - Centro, Itinga do Maranhão, Maranhão, Brasil	-4.45229	-47.5263
BA	Itiruçu	Hospital Municipal Pedro Pimentel Ribeiro	(73) 3538-1310	2423928	Botrópico, Crotálico, Laquético, Elapídico, Escorpiônico, Lonômico, Fonêutrico, Loxoscélico	Rua Alfredo Brito, s/n - José Alves Teixeira, Itiruçu, Bahia, Brasil	-13.5312	-40.1572
BA	Itiúba	Hospital Municipal de Itiúba		2423936	Botrópico, Crotálico, Laquético, Elapídico, Escorpiônico, Lonômico, Fonêutrico, Loxoscélico	Praça 3 de Outubro, 188 - Centro, Itiúba, Bahia, Brasil	-10.6902	-39.8557
BA	Itororó	Fundação Hospital e Maternidade de Itororó	(73) 3265-1117	2445204	Botrópico, Crotálico, Laquético, Elapídico, Escorpiônico, Lonômico, Fonêutrico, Loxoscélico	Rua José do Patrocínio, 251 - Centro, Itororó, Bahia, Brasil	-15.1188	-40.0658
BA	Ituaçu	Hospital Municipal de Ituaçu	(77) 3415-2557	2445247	Botrópico, Crotálico, Elapídico, Escorpiônico, Araneídico, Lonômico	Avenida José Carlos Brito, s/n - Dois de Julho, Ituaçu, Bahia, Brasil	-13.8187	-41.2953
BA	Ituberá	Hospital Antonio da Costa Pinto Dantas	(73) 3256-3255	2445352	Botrópico, Crotálico, Laquético, Elapídico, Escorpiônico, Lonômico, Fonêutrico, Loxoscélico	Rua Largo da Saúde, s/n - Centro, Ituberá, Bahia, Brasil	-13.7353	-39.1465
MG	Ituiutaba	Unidade Pronto Atendimento Ituiutaba	(34) 3271-8235	2141213	Fonêutrico, Loxoscélico, Botrópico, Crotálico, Escorpiônico, Loxoscélico	Rua Jorge Jacob Yunes, 75 - Setor Norte, Ituiutaba, Minas Gerais, Brasil	-18.9663	-49.4618
GO	Itumbiara	Hospital Municipal Modesto de Carvalho	(64) 3433-0300	2789647	Botrópico, Crotálico, Escorpiônico, Fonêutrico, Loxoscélico	Rua João Henrique Duarte, s/n - Alto da Boa Vista, Itumbiara, Goiás	-18.4125	-49.2077
PA	Itupiranga	Hosp. Municipal de Itupiranga		2615711	Botrópico, Escorpiônico, Fonêutrico, Loxoscélico	Rua São Salvador, s/n - Centro, Itupiranga, Pará, Brasil	-5.1312	-49.3298
SC	Ituporanga	Hospital Bom Jesus	(47) 3533-7150	2377829	Botrópico, Escorpiônico, Fonêutrico, Loxoscélico, Lonômico	Praça Irmã Paulina, 470 - Centro, Ituporanga, Santa Catarina, Brasil	-27.4151	-49.6012
SP	Ituverava	Santa Casa de Misericórdia de Ituverava	(16) 3839-1200	2751704	Botrópico, Crotálico, Laquético, Elapídico, Escorpiônico, Loxoscélico, Fonêutrico, Lonômico	Praça Monsenhor João Rulli, 729 - Centro, Ituverava, São Paulo	-20.3368	-47.7805
ES	Iúna	Santa Casa de Iúna - SCI	(28) 3545-1213	2650533	Fonêutrico, Loxoscélico, Escorpiônico, Botrópico	Avenida Tancredo Neves, 381 - NiteróiSanta Casa de Iúna - SCI, Iúna, Espírito Santo, Brasil	-18.7672	-40.8658
PR	Ivaí	Hospital Municipal de Ivaí	(42) 3247-1333	2687089	Botrópico, Crotálico, Elapídico, Escorpiônico, Fonêutrico, Loxoscélico, Lonômico	Rua Rio Branco, 406 - Centro, Ivaí, Paraná, Brasil	-25.0065	-50.8549
PR	Ivaiporã	Hospital Bom Jesus	(43) 3472-5311	2590727	Botrópico, Crotálico, Escorpiônico, Fonêutrico, Loxoscélico, Lonômico, Elapídico	Avenida Castelo Branco, 825 - Centro, Ivaiporã, Paraná, Brasil	-24.2409	-51.6722
MS	Ivinhema	Hospital Municipal de Ivinhema	(67) 3442-2745	2371197	Crotálico, Escorpiônico, Botrópico, Fonêutrico, Loxoscélico	Avenida Reinaldo Massi, 2432 - Guiray, Ivinhema, Mato Grosso do Sul	-22.3103	-53.8247
BA	Jaborandi	Hospital Municipal Hermenegildo Dias de Silva	(77) 3683-2160	2801582	Botrópico, Crotálico, Elapídico, Escorpiônico, Araneídico, Lonômico	Rua Alto do Cruzeiro, 10 - Centro, Jaborandi, Bahia, Brasil	-13.6234	-44.4668
PR	Jaboti	Hospital Jaime Canet	(43) 3622-1265	2781743	Botrópico, Crotálico, Escorpiônico, Fonêutrico, Loxoscélico	Avenida Tiradentes, 25 - Centro, Jaboti, Paraná, Brasil	-23.7452	-50.0743
PA	Jacareacanga	Hosp. Municipal de Jacareacanga	(93) 3542-1252	2331691	Botrópico, Escorpiônico, Fonêutrico, Loxoscélico	Travessa Santos Dumont, 28 - Centro, Jacareacanga, Pará, Brasil	-6.22222	-57.7563
SP	Jacareí	UPA lll Dr. Telmo de Almeida Cruz	(12) 3959-2270	9211861	Botrópico, Crotálico, Laquético, Elapídico, Escorpiônico, Loxoscélico, Fonêutrico, Lonômico	Avenida Engenheiro David Monteiro Lino, 577 - Centro, Jacareí, São Paulo	-23.3001	-45.9661
PR	Jacarezinho	Santa Casa de Misericórdia de Jacarezinho	(43) 3527-1022	2783800	Botrópico, Crotálico, Elapídico, Escorpiônico, Fonêutrico, Loxoscélico, Lonômico	Avenida Getulio Vargas, 1248 - Centro, Jacarezinho, Paraná, Brasil	-23.1593	-49.9718
MT	Jaciara	Hospital Municipal de Jaciara	(66) 3461-1690	3269728	Botrópico, Crotálico, Elapídico, Laquético, Escorpiônico, Fonêutrico, Loxoscélico.	Rua Guaicurus, 1165 - Centro, JaciaraMato Grosso	-15.9686	-54.9709
SC	Jacinto Machado	Hospital São Roque	(48) 3535-1111	2299836	Botrópico, Escorpiônico, Fonêutrico, Loxoscélico	Rua Governador Jorge Lacerda, 184 - Centro, Jacinto Machado, Santa Catarina, Brasil	-28.9989	-49.7598
BA	Jacobina	Hospital Municipal Antonio Teixeira Sobrinho	(74) 3621-6585	2467372	Botrópico, Crotálico, Laquético, Elapídico, Escorpiônico, Lonômico, Fonêutrico, Loxoscélico	Praça 02 de Julho, 131 - Centro, Jacobina, Bahia, Brasil	-12.9618	-39.2609
PA	Jacundá	Hosp. Municipal de Jacundá Maria Cecilia	(94) 3345-1041	2312050	Botrópico, Escorpiônico, Fonêutrico, Loxoscélico	Rua Jatobal, s/n - Centro, Jacundá, Pará, Brasil	-4.44982	-49.1104
SP	Jacupiranga	Pronto Atendimento	(13) 3864-3440	2078309	Botrópico, Crotálico, Laquético, Elapídico, Escorpiônico, Loxoscélico, Fonêutrico, Lonômico	Rua Eunice Carneiro de Paula, 101 - Centro, Jacupiranga, São Paulo	-24.6968	-48.002
BA	Jaguaquara	Hospital Municipal de Jaguaquara	(73) 3534-1053	2802252	Botrópico, Crotálico, Elapídico, Escorpiônico, Araneídico, Lonômico	Avenida Pio XII, 166 - Muritiba, Jaguaquara, Bahia, Brasil	-13.5307	-39.9729
BA	Jaguarari	Hospital Municipal de Jaguarari	(74) 3619-2090	2601400	Botrópico, Crotálico, Laquético, Elapídico, Escorpiônico, Lonômico, Fonêutrico, Loxoscélico	Praça Marcolino de Barros, 5 - Centro, Jaguarari, Bahia, Brasil	-10.2589	-40.1947
ES	Jaguaré	Unidade Mista de Internação - UMI	(27) 3769-1768	2484269	Fonêutrico, Loxoscélico, Escorpiônico, Botrópico	Rua Noel Silva, 100 - Prédio - CentroUnidade Mista de Internação - UMI, Jaguaré, Espírito Santo, Brasil	-18.9078	-40.0711
PR	Jaguariaíva	Hospital Municipal Carolina Lupion	(43) 3535-5070	2687038	Botrópico, Crotálico, Elapídico, Escorpiônico, Fonêutrico, Loxoscélico, Lonômico	Rua Sebastião Xavier Sobrinho, 592 - Cidade Alta, Jaguariaíva, Paraná, Brasil	-24.2512	-49.7083
MG	Jaíba	Hospital Municipal de Jaíba	(38) 3833-1480/1068	2117479	Fonêutrico, Loxoscélico, Crotálico, Escorpiônico, Botrópico	Avenida Joaquim Garcia Ladeia, s/n - Centro, Jaíba, Minas Gerais, Brasil	-15.335	-43.6727
SP	Jales	Unidade de Pronto Atendimento de Jales	(17) 3632-8747	7126484	Botrópico, Crotálico, Laquético, Elapídico, Escorpiônico, Loxoscélico, Fonêutrico, Lonômico	Rua Sebastião Martins, 2373 - Jardim Samambaia, Jales, São Paulo	-20.2665	-50.544
MG	Janaúba	Fundação Hospitalar de Janaúba	(38) 3821-2406	6920977	Fonêutrico, Loxoscélico, Botrópico, Crotálico, Escorpiônico	Avenida Pedro Alvares Cabral, 140 - Veredas, Janaúba, Minas Gerais, Brasil	-15.7947	-43.3177
PR	Jandaia do Sul	Pronto Atendimento Municipal	(43) 3432-1421	2573326	Botrópico, Crotálico, Escorpiônico, Lonômico	Rua Clementino Puppio, 566 - Centro, Jandaia do Sul, Paraná, Brasil	-23.6019	-51.6304
MG	Januária	Hospital Municipal de Januária	(38) 3621-1660	2204622	Botrópico, Crotálico, Escorpiônico	Rua Coronel Serrão, 105 - Centro, Januária, Minas Gerais, Brasil	-15.4892	-44.3623
AM	Japurá	UBS Raimunda Souza	(97) 3426-1195	2013495	Botrópico, Laquético, Fonêutrico, Loxoscélico, Escorpiônico, Elapídico	Avenida Juscelino Kubtscheck, s/n - Centro, Japurá, Amazonas, Brasil	-1.87997	-66.9988
GO	Jaraguá	Hospital Estadual de Jaraguá Sandino de Amorim	(62) 3326-1370	2361949	Botrópico, Crotálico, Escorpiônico, Fonêutrico, Loxoscélico,	Avenida Dioni Gomes Pereira da Silva, s/n - Setor Aeroporto, Jaraguá, Goiás	-15.7429	-49.3289
SC	Jaraguá do Sul	Hospital e Maternidade Jaraguá	(47) 3274-3000	2306344	Botrópico, Escorpiônico, Fonêutrico, Loxoscélico	Rua dos Motoristas de 1936, 120 - Czerniewicz, Jaraguá do Sul, Santa Catarina, Brasil	-26.478	-49.0811
MS	Jardim	Hospital Marechal Rondon	(67) 3251-1131	2558289	Crotálico, Botrópico	Avenida 11 de Dezembro, 414 - Centro, Jardim, Mato Grosso do Sul	-21.482	-56.1493
GO	Jataí	Hospital das Clínicas Dr. Serafim de Carvalho	(64) 3632-3700	2535556	Botrópico, Crotálico, Escorpiônico, Fonêutrico, Loxoscélico, Elapídico	Rua Joaquim Caetano , s/n - Divino Espírito Santo, Jataí, Goiás	-17.8846	-51.732
MS	Jateí	Hospital Santa Catarina	(67) 3465-1132	2558408	Escorpiônico, Botrópico	Rua Olímpio Jorge Leite, 518 - Centro, Jateí, Mato Grosso do Sul	-22.4796	-54.3072
SP	Jaú	Santa Casa de Jaú	(14) 3622-4040	2791722	Botrópico, Crotálico, Laquético, Elapídico, Escorpiônico, Loxoscélico, Fonêutrico	Rua Riachuelo, 1073 - Centro, Jaú, São Paulo	-22.2917	-48.5622
MA	Jenipapo dos Vieiras	Hospital Municipal Maria Vieira Oliveira	(99) 98446-8914	7354568	Botrópico, Crotálico, Laquético, Elapídico, Fonêutrico, Loxoscélico, Escorpiônico	MA 328, s/n, Jenipapo dos Vieiras, Maranhão, Brasil	-5.37467	-45.638
BA	Jequié	Hospital Geral Prado Valadares	(73) 3528-7100	2400693	Botrópico, Crotálico, Elapídico, Escorpiônico, Araneídico, Lonômico	Rua São Cristóvão, s/n - Centro, Jequié, Bahia, Brasil	-13.8543	-40.0793
BA	Jeremoabo	Hospital Geral de Jeremoabo	(75) 3203-2306	2304767	Botrópico, Crotálico, Laquético, Elapídico, Escorpiônico, Lonômico, Fonêutrico, Loxoscélico	Rua José Lourenço de Carvalho, s/n - João Paulo II, Jeremoabo, Bahia, Brasil	-10.0735	-38.3458
ES	Jerônimo Monteiro	Hospital de Jerônimo Monteiro - UIJM	(28) 3558-1133	2447894	Botrópico	Avenida Dr. José Farah, 34 – CentroHospital de Jerônimo Monteiro - UIJM, Jerônimo Monteiro, Espírito Santo, Brasil	-20.788	-41.3927
RN	Ji-Paraná	Hospital Dr. Claudionor Couto Roriz	(69) 3416-4097/4181/4093	2495279	Botrópico, Laquético, Crotálico, Elapídico, Escorpiônico, Loxoscélico, Fonêutrico, Lonômico	Rua Dom Bosco, 1300 - Dom Bosco, Ji-Paraná, Rondônia, Brasil	-10.8694	-61.9487
BA	Jiquiriçá	Hospital e Maternidade Júlia Maia	(75) 3631-2002	2483408	Botrópico, Crotálico, Elapídico, Escorpiônico, Araneídico, Lonômico	Rua Coronel Vicente, 148 - Centro, Jiquiriçá, Bahia, Brasil	-13.2584	-39.568
SC	Joaçaba	Hospital Universitário Santa Terezinha	(49) 3551-9500	2560771	Botrópico, Crotálico, Elapídico, Escorpiônico, Fonêutrico, Loxoscélico, Lonômico	Avenida Barão do Rio Branco, 600 - Centro, Joaçaba, Santa Catarina, Brasil	-27.1718	-51.5066
MG	Joaima	Hospital Municipal Antônia Grapiuna	(33) 3745-1295	2139057	Escorpiônico, Botrópico, Crotálico	Rua Getúlio Vargas, 140 - Centro, Joaima, Minas Gerais, Brasil	-16.6548	-41.0248
RN	João Câmara	Hospital Regional Josefa Alves Godeiro	(84) 3262-3559/1965	2474751	Botrópico, Laquético, Crotálico, Elapídico	Rua Jerônimo Câmara, 1063 – Bela Vista, João Câmara, Rio Grande do Norte, Brasil	-5.52944	-35.8106
MG	João Molevade	Hospital Margarida	(31) 3859-3144	2709848	Fonêutrico, Loxoscélico, Botrópico, Crotálico, Elapídico, Escorpiônico, Lonômico	Rua Dr. Geraldo Soares de Sá , s/n - Vila Tanque, João Molevade, Minas Gerais, Brasil	-19.8266	-43.1446
ES	João Neiva	Hospital e Maternidade Sagrado Coração de Maria	(27) 3258-1050	2403242	Fonêutrico, Loxoscélico, Escorpiônico, Botrópico	Rua Eurico Sales, 110 - CentroHospital e Maternidade Sagrado Coração de Maria, João Neiva, Espírito Santo, Brasil	-19.7569	-40.3772
PB	João Pessoa	Hospital Universitário Lauro Wanderley	(83) 3216-7042/7031	2400243	Botrópico, Crotálico, Laquético, Elapídico, Escorpiônico, Fonêutrico, Loxoscélico, Lonômico	Campus I, s/n - Cidade Universitária, Hospital Universitário Lauro Wanderley, Paraíba, Brasil	-7.13597	-34.84
PR	Joaquim Távora	Hospital Comunitário Dr. Lincoln Graça	(43) 3559-1344	2781719	Botrópico, Crotálico, Escorpiônico, Fonêutrico, Loxoscélico	Rua Tenente Ubirajara de Souza, 633 - Centro, Joaquim Távora, Paraná, Brasil	-23.501	-49.9218
SC	Joinville	Hospital Infantil Dr. Jeser Amarante Faria	(47) 3145-1600	6048692	Botrópico, Crotálico, Elapídico, Escorpiônico, Fonêutrico, Loxoscélico, Lonômico	Rua Araranguá, 554 - América, Joinville, Santa Catarina, Brasil	-26.2889	-48.8527
MG	Jordânia	Fundação Paulo VI	(33) 3726-1517	2139065	Fonêutrico, Loxoscélico, Crotálico, Escorpiônico, Botrópico	Rua Lero Gomes, 483 - Centro, Jordânia, Minas Gerais, Brasil	-15.8983	-40.1805
AC	Jordão	Hospital da Família de Jordão	(68) 3464-1037/1042	5353947	Botrópico, Fonêutrico, Loxoscélico, Escorpiônico	Rua Romildo Magalhães, s/n – Centro, Jordão, Acre, Brasil	-9.19112	-71.9503
SP	José Bonifácio	Santa Casa de Misericórdia	(17) 3265- 9022	2080095	Botrópico, Crotálico, Escorpiônico, Loxoscélico, Fonêutrico	Rua XV de Novembro, s/n - Bela Vista, José Bonifácio, São Paulo	-21.0549	-49.6785
MA	Joselândia	Unidade Mista Santa Marta	(99) 98400-9691	2461099	Botrópico, Crotálico, Laquético, Elapídico, Fonêutrico, Loxoscélico, Escorpiônico	Rua Francisco Vieira, 134 - Centro, Joselândia, Maranhão, Brasil	-4.98717	-44.6973
MT	Juara	Hospital e Maternidade São Lucas	(66) 3556-1211	2392887	Botrópico, Crotálico, Elapídico, Laquético, Escorpiônico, Fonêutrico, Loxoscélico.	Avenida Rio Arinos, s/n - Centro, JuaraMato Grosso	-12.6819	-56.9211
BA	Juazeiro	Hospital Regional de Juazeiro	(74) 3612-5625	4028155	Botrópico, Crotálico, Elapídico, Escorpiônico, Araneídico, Lonômico	Travessa do Hospital, s/n - Santo Antônio, Juazeiro, Bahia, Brasil	-9.41537	-40.5104
MT	Juina	Unidade de Pronto Atendimento de Juina Dr. Santos	(66) 3566-2009	7050577	Botrópico, Crotálico, Elapídico, Laquético, Escorpiônico, Fonêutrico, Loxoscélico.	Rua das Andorinhas, s/n - Módulo 04, JuinaMato Grosso	-12.6819	-56.9211
MG	Juiz de Fora	Hospital de Pronto Socorro	(35) 3690-8125	2115786	Fonêutrico, Loxoscélico, Botrópico, Crotálico, Escorpiônico, Lonômico	Avenida Rio Branco, 3408 - Centro, Juiz de Fora, Minas Gerais, Brasil	-21.772	-43.3478
SP	Jundiaí	Hospital São Vicente de Paulo	(11) 4583-8155	2786435	Botrópico, Crotálico, Laquético, Elapídico, Escorpiônico, Loxoscélico, Fonêutrico, Lonômico	Rua São Vicente de Paulo, 223 - Centro, Jundiaí, São Paulo	-23.1838	-46.8902
PR	Jundiaí do Sul	Unidade Mista de Saúde São Francisco de Assis	(43) 3626-1542	2781794	Botrópico	Rua São Francisco, 600 - Centro, Jundiaí do Sul, Paraná, Brasil	-23.4377	-50.2478
SP	Junqueirópolis	Santa Casa de Junqueirópolis	(18) 3841-9420	2751003	Botrópico, Crotálico, Laquético, Elapídico, Escorpiônico, Loxoscélico, Fonêutrico, Lonômico	Rua Porto Alegre, 1221 - Centro, Junqueirópolis, São Paulo	-21.515	-51.439
SP	Juquia	Hospital Santo Antonio	(13) 3844-1422	2093030	Botrópico, Crotálico, Laquético, Elapídico, Escorpiônico, Loxoscélico, Fonêutrico, Lonômico	Praça Felipe Fernandes, 108 - Centro, Juquia, São Paulo	-24.3214	-47.6348
SP	Juquitiba	Unidade Mista de Saúde de Juquitiba	(11) 4681-4226	4048660	Botrópico, Crotálico, Escorpiônico, Loxoscélico, Fonêutrico, Lonômico	Rua José Antonio Nunes, 90 - Centro, Juquitiba, São Paulo	-23.9332	-47.0698
PR	Juranda	Hospital Municipal N. Sra. Mãe de Deus	(44) 3569-1381	2733501	Botrópico, Crotálico, Escorpiônico, Fonêutrico, Loxoscélico	Rua Poti, 1726 - Centro, Juranda, Paraná, Brasil	-24.4181	-52.8384
AM	Juruá	Unidade Mista de Juruá	(97) 3427-1109	2708914	Botrópico, Laquético, Fonêutrico, Loxoscélico, Escorpiônico, Elapídico	Rua Samuel Amaral, 13 - Centro, Juruá, Amazonas, Brasil	-3.47665	-66.0653
MT	Juruena	Hospital Municipal de Juruena	(66) 3553-1331	2392895	Botrópico, Crotálico, Elapídico, Laquético, Escorpiônico, Fonêutrico, Loxoscélico.	Travessa Lucinda Kness, 20 - Centro, JuruenaMato Grosso	-10.3281	-58.4943
PA	Juruti	Hospital Municipal de Juruti Francisco Rodrigues Barros	(93) 3536-1211	2316757	Botrópico, Escorpiônico, Fonêutrico, Loxoscélico	Travessa Dário Rodrigues de Souza, s/n - Bom Pastor, Juruti, Pará, Brasil	-2.15945	-56.0926
GO	Jussara	Hospital Municipal Dr. Abiud Ponciano Dias	(62) 3373-2050	3795292	Botrópico, Crotálico, Escorpiônico, Fonêutrico, Loxoscélico	Avenida Presidente Prudente, 204 - Setor Guanabara, Jussara, Goiás	-15.8651	-50.8661
AM	Jutaí	Unidade Hospitalar de Jutaí	(97) 3425-1132	2011875	Botrópico, Laquético, Fonêutrico, Loxoscélico, Escorpiônico, Elapídico	Rua 7 de março, s/n - Centro, Jutaí, Amazonas, Brasil	-2.74865	-66.7728
MS	Juti	Hospital Municipal Santa Luzia	(67) 3463-1492	2374366	Escorpiônico, Botrópico	Avenida Sérgio Maciel, 550 - Centro, Juti, Mato Grosso do Sul	-22.857	-54.6052
PR	Kaloré	Hospital Municipal São Lucas	(43) 3453-1188	2573415	Botrópico, Crotálico, Escorpiônico, Lonômico	Rua Professora Onice de Melo Souza, 715 - Centro, Kaloré, Paraná, Brasil	-23.8251	-51.6671
AM	Lábrea	Unidade Mista de Lábrea	(97) 3331-1465	2012618	Botrópico, Laquético, Fonêutrico, Loxoscélico, Escorpiônico, Elapídico, Crotálico	Rua Coronel Luiz Gomes, s/n - Centro, Lábrea, Amazonas, Brasil	-7.26376	-64.7965
MG	Ladainha	Hospital Municipal Dr. Arthur Rausch	(33) 3524-1290	2797496	Escorpiônico, Botrópico, Crotálico	Rua Americo Taipina, 27 - Centro, Ladainha, Minas Gerais, Brasil	-17.6266	-41.7368
SE	Lagarto	Hosp. Universitário Monsenhor João Batista de Carvalho Daltro		7903081	Botrópico, Crotálico, Laquético, Elapídico, Escorpiônico, Fonêutrico, Loxoscélico, Lonômico	Avenida Governador Marcelo Deda, 13 - Centro, Lagarto, Sergipe, Brasil	-10.9289	-37.6722
SC	Lages	Hospital Nossa Senhora dos Prazeres	(49) 3221-6400	2504316	Botrópico, Crotálico, Elapídico, Escorpiônico, Fonêutrico, Loxoscélico, Lonômico	Rua Hercílio Luz, 35 - Centro, Lages, Santa Catarina, Brasil	-27.8181	-50.3277
MA	Lago da Pedra	Hospital Municipal Professor Serra de Castro	(99) 99120-9631	2696029	Botrópico, Crotálico, Laquético, Elapídico, Fonêutrico, Loxoscélico, Escorpiônico	Rua Senador Vitorino Freire, 001 - Centro, Lago da Pedra, Maranhão, Brasil	-4.56721	-45.128
MA	Lago do Junco	Hospital Municipal Alcy Alves Arruda	(99) 99120-0631	2307707	Botrópico, Crotálico, Laquético, Elapídico, Fonêutrico, Loxoscélico, Escorpiônico	Rua São Pedro, s/n - Centro, Lago do Junco, Maranhão, Brasil	-4.61128	-45.0557
TO	Lagoa da Confusão	Hospital Municipal Bartolomeu Bandeira Barros	(63) 3364-1176	2680327	Botrópico, Crotálico	Avenida Vitorino Panta, s/n - Centro, Lagoa da Confusão, Tocantins	-10.7896	-49.6208
MA	Lagoa do Mato	Centro de Saúde Claro Cruz	(99) 98408-4210/3492-1140	2462850	Botrópico, Crotálico, Laquético, Elapídico, Fonêutrico, Loxoscélico, Escorpiônico	Avenida Jacy Saraiva da Silva Santos, s/n - Centro, Lagoa do Mato, Maranhão, Brasil	-6.04605	-43.5267
MA	Lagoa Grande do Maranhão	Hospital Municipal José Vieira de Melo	(99) 98829-4987	7982291	Botrópico, Crotálico, Laquético, Elapídico, Fonêutrico, Loxoscélico, Escorpiônico	Avenida 01 de Maio, 123 - Centro, Lagoa Grande do Maranhão, Maranhão, Brasil	-4.99235	-45.3861
SC	Laguna	Hospital de Caridade Senhor Bom Jesus Passos	(48) 3646-0522	2558017	Botrópico, Escorpiônico, Lonômico	Rua Osvaldo Aranha, 280 - Centro, Laguna, Santa Catarina, Brasil	-28.4857	-48.7803
MS	Laguna Carapã	Unidade de Saúde da Família Urbana	(67) 3438-1329	2482541	Crotálico, Escorpiônico, Botrópico, Fonêutrico, Loxoscélico, Elapídico	Rua João Lourenço Lima, 853 - Centro, Laguna Carapã, Mato Grosso do Sul	-22.558	-55.1509
BA	Laje	Hosp. e Matern. Mun. Ranulfo José de Almeida	(75) 3662-2067	2390078	Botrópico, Crotálico, Elapídico, Escorpiônico, Araneídico, Lonômico	Avenida Antonio Carlos Magalhães, s/n - Centro, Laje, Bahia, Brasil	-12.9856	-38.4666
RS	Lajeado	Hospital Bruno Born	(51) 3714-7500	2252287	Botrópico, Crotálico, Laquético, Elapídico, Escorpiônico, Loxoscélico, Fonêutrico, Lonômico	Avenida Benjamin Constant, 881 - Centro, Lajeado, Rio Grande do Sul, Brasil	-29.4632	-51.9666
MG	Lajinha	Pronto Atendimento Municipal de Lajinha	(33) 3344-1417	5046688	Botrópico	Rua Orlando Francisco Misael, 582 - Novo Horizonte, Lajinha, Minas Gerais, Brasil	-20.1503	-41.6348
PR	Lapa	Hospital Regional da Lapa São Sebastião	(41) 3547-8800	17663	Botrópico, Crotálico, Elapídico, Escorpiônico, Fonêutrico, Loxoscélico, Lonômico	Rodovia do Xisto, Km 194, s/n - Colônia Wirmond, Lapa, Paraná, Brasil	-25.3817	-52.2046
ES	Laranja da Terra	Unidade Mista de Saúde São João Batista - UMSSJB	(27) 3736-1323	3007472	Escorpiônico, Botrópico	Rua Projetada, s/n - NiteróiUnidade Mista de Saúde São João Batista - UMSSJB, Laranja da Terra, Espírito Santo, Brasil	-19.9009	-41.056
MG	Laranjal	Hospital Comunitário de Laranjal	(32) 3424-1392	2122897	Fonêutrico, Loxoscélico, Botrópico, Escorpiônico	Rua Sebastião Soares da Silveira, s/n - PX61, Laranjal, Minas Gerais, Brasil	-21.3659	-42.4802
AP	Laranjal do Jarí	Hospital Estadual de Laranjal do Jarí	(96) 3621-2719	2020076	Botrópico, Laquético, Fonêutrico, Loxoscélico, Escorpiônico, Crotálico, Lonômico, Elapídico	Avenida Tancredo Neves, 2435 - Agreste, Laranjal do Jarí, Amapá, Brasil	-0.841798	-52.5213
SE	Laranjeiras	Unidade e Pronto Atendimento São João de Deus	(79) 3281-1149	2421461	Botrópico, Crotálico, Laquético, Elapídico, Escorpiônico, Fonêutrico, Loxoscélico, Lonômico	Rua Tramandaí, s/n - Tramandaí, Laranjeiras, Sergipe, Brasil	-29.9838	-50.1343
PR	Laranjeiras do Sul	Hospital São Lucas	(42) 3635-1384	2742071	Botrópico, Crotálico, Elapídico, Escorpiônico, Fonêutrico, Loxoscélico, Lonômico	Rua XV de Novembro, 1113 - Centro, Laranjeiras do Sul, Paraná, Brasil	-25.4091	-52.4171
BA	Lauro de Freitas	Hospital Geral Menandro de Farias	(71) 3379-0099/7352	2802023	Botrópico, Escorpiônico	Estrada do Côco Km 45, s/n - Estrada do Côco, Lauro de Freitas, Bahia, Brasil	-12.8785	-38.3107
SC	Lauro Müller	Fundação Hospitalar Henrique Lage	(48) 3464-3136	2419246	Botrópico, Escorpiônico, Fonêutrico, Loxoscélico	Rua Padre Hercílio Cappeller, s/n - Centro, Lauro Müller, Santa Catarina, Brasil	-28.4125	-49.4098
MG	Lavras	Unidade Regional de Pronto Atendimento	(35) 3822-8149	2115786	Botrópico, Crotálico, Escorpiônico	Rua Ernesto Matioli, 885 - Santa Efigênia, Lavras, Minas Gerais, Brasil	-21.2597	-44.9911
RS	Lavras do Sul	Fundação Médico Hospitalar	(55) 3282-1090	2262029	Botrópico	Avenida 9 de Maio, 141 - Hospital, Lavras do Sul, Rio Grande do Sul, Brasil	-30.8161	-53.9017
SP	Leme	Santa Casa de Leme	(19) 3573-6500	2078074	Botrópico, Crotálico, Laquético, Elapídico, Escorpiônico, Loxoscélico, Fonêutrico, Lonômico	Rua Padre Julião, 1213 - Centro, Leme, São Paulo	-22.1901	-47.3921
BA	Lençóis	Hospital Municipal Sebastião Martins Alves	(75) 3341-1996	2483688	Botrópico, Crotálico, Laquético, Elapídico, Escorpiônico, Lonômico, Fonêutrico, Loxoscélico	Rua Vai Quem Quer, s/n - Centro, Lençóis, Bahia, Brasil	-12.5605	-41.3888
MG	Leopoldina	Casa de Caridade Leopoldinense	(32) 3401-4625	2122650	Fonêutrico, Loxoscélico, Botrópico, Crotálico, Escorpiônico	Rua Padre Júlio, 138 - Centro, Leopoldina, Minas Gerais, Brasil	-21.5328	-42.6409
MA	Lima Campos	Hospital Municipal de Lima Campos	(99) 98123-2258	2656159	Botrópico, Crotálico, Laquético, Elapídico, Fonêutrico, Loxoscélico, Escorpiônico	Avenida 15 de Janeiro, s/n - Centro, Lima Campos, Maranhão, Brasil	-4.51429	-44.4616
SP	Limeira	Santa Casa de Misericórdia	(19) 3446-6100	2081458	Botrópico, Crotálico, Laquético, Elapídico, Escorpiônico, Loxoscélico, Fonêutrico, Lonômico	Avenida Antonio Ometto, 675 - Vila Claudia, Limeira, São Paulo	-22.5794	-47.4002
PA	Limoeiro do Ajuru	Unid. Mista de Limoeirodo do Ajuru	(91) 3636-1106	2772329	Botrópico, Escorpiônico, Fonêutrico, Loxoscélico	Rua Conceição, 32 - Centro, Limoeiro do Ajuru, Pará, Brasil	-1.89439	-49.3824
SC	Lindóia do Sul	Hospital Izolde Hubner Dalmora	(49) 3446-1129	2691876	Botrópico	Rua da Paz, 136 - Centro, Lindóia do Sul, Santa Catarina, Brasil	-27.0513	-52.087
ES	Linhares	Hospital Geral de Linhares – HGL	(27) 3372-3043/1965	2465825	Fonêutrico, Loxoscélico, Escorpiônico, Botrópico	Rua Monsenhor Pedrinha, 800 - AraçásHospital Geral de Linhares – HGL, Linhares, Espírito Santo, Brasil	-19.3987	-40.0606
SP	Lins	Santa Casa de Lins	(14) 3533-2500	2758245	Botrópico, Crotálico, Laquético, Elapídico, Escorpiônico, Loxoscélico, Fonêutrico	Rua Pedro de Toledo, 486 - Centro, Lins, São Paulo	-21.6721	-49.7556
BA	Livramento de Nossa Senhora	Hospital Municipal Dr. Ulysses Celestino da Silva	(77) 3444-2223	2487616	Botrópico, Crotálico, Elapídico, Escorpiônico, Araneídico, Lonômico	Avenida Presidente Vargas, 829 - Centro, Livramento de Nossa Senhora, Bahia, Brasil	-13.6397	-41.8396
TO	Lizarda	Unidade Básica de Saúde	(63) 3539-1151	2487055	Botrópico, Crotálico, Escorpiônico	Rua 2, s/n - Centro, Lizarda, Tocantins	-9.52694	-48.5913
PR	Loanda	Hospital e Maternidade Municipal Seitugu Hirata	(44) 3425-2213	2753774	Botrópico, Crotálico, Elapídico, Escorpiônico, Fonêutrico, Loxoscélico	Rua Cristóvão Colombo, 67 - Centro, Loanda, Paraná, Brasil	-22.9326	-53.1302
PR	Londrina	Hospital Universitário Regional do Norte do Paraná (CIATox - Londrina)	(43) 3371-2244	2781859	Botrópico, Crotálico, Elapídico, Escorpiônico, Fonêutrico, Loxoscélico, Lonômico	Avenida Robert Koch, 60 - Vila Operária, Londrina, Paraná, Brasil	-23.3258	-51.1294
SP	Lorena	Pronto Socorro Municipal	(12) 3159-3344	2087111	Botrópico, Crotálico, Laquético, Elapídico, Escorpiônico, Loxoscélico, Fonêutrico, Lonômico	Rua Dom Bosco, 562 - Centro, Lorena, São Paulo	-22.734	-45.1201
MA	Loreto	Unidade Mista Nanu Costa	(99) 98105-7644	2646633	Botrópico, Crotálico, Laquético, Elapídico, Fonêutrico, Loxoscélico, Escorpiônico	Avenida Rio Balsas, s/n - Centro, Loreto, Maranhão, Brasil	-7.53238	-46.0328
MT	Lucas do Rio Verde	Hospital São Lucas	(65) 3548-4000	2767953	Botrópico, Crotálico, Elapídico, Laquético, Escorpiônico, Fonêutrico, Loxoscélico.	Avenida Brasil, 120 - Rio Verde, Lucas do Rio VerdeMato Grosso	-13.0766	-55.9107
MT	Luciara	Centro de Saúde de Luciara	(66) 3528-1346	2311488	Botrópico, Crotálico, Elapídico, Laquético, Escorpiônico, Fonêutrico, Loxoscélico.	Rua D, s/n - Setor Universitário, LuciaraMato Grosso	-16.6767	-49.2461
SC	Luis Alves	Hospital Hoscola	(47) 3377-1132	2672154	Botrópico, Escorpiônico, Fonêutrico, Loxoscélico	Rua Prof. Simão Hess, 203 - Vila do Salto, Luis Alves, Santa Catarina, Brasil	-26.7111	-48.9141
GO	Luziania	UPA Luziânia	(61) 3620 - 0155/0111	7883668	Botrópico, Crotálico, Escorpiônico, Fonêutrico, Loxoscélico, Elapídico	Avenida José do Patrocínio, s/n - Parque Estrela Dalva, Luziania, Goiás	-16.2486	-47.9178
RJ	Macaé	Hosp. Público Mun. De Macaé HPM	(22) 2773-0061 R: 2053	5412447	Botrópico, Fonêutrico, Loxoscélico, Escorpiônico	Rodovia RJ-168, Km 4, s/n - Virgem Santa, Macaé, Rio de Janeiro, Brasil	-22.3555	-41.8283
BA	Macajuba	Hospital Municipal Julieta Sampaio	(74) 3259-2402	2492881	Botrópico, Crotálico, Elapídico, Escorpiônico, Araneídico, Lonômico	Praça Dilson Pamponete Lopes, s/n - Planalto, Macajuba, Bahia, Brasil	-12.143	-40.3624
AP	Macapá	Hospital de Emergência Oswaldo Cruz	(96) 3212-6233	2020653	Botrópico, Laquético, Fonêutrico, Loxoscélico, Escorpiônico, Crotálico, Lonômico, Elapídico	Rua Hamilton Silva, 139 - Central, Macapá, Amapá, Brasil	0.034589	-51.0647
BA	Macarani	Hospital São Pedro	(77) 3274-2165	2492911	Botrópico, Crotálico, Laquético, Elapídico, Escorpiônico, Lonômico, Fonêutrico, Loxoscélico	Avenida Camilo de Jesus Lima km 10, 999 - Centro, Macarani, Bahia, Brasil	-14.8787	-40.8654
BA	Macaúbas	UPA de Macaúbas	(77) 3473-1269	7175973	Botrópico, Crotálico, Elapídico, Escorpiônico, Araneídico, Lonômico	Avenida Via do Acesso, s/n - Luís Eduardo Magalhães, Macaúbas, Bahia, Brasil	-13.0175	-42.6868
AL	Maceió	Hospital Escola Dr. Helvio Auto	(82) 3221-3100/3315-3204	2720035	Botrópico, Crotálico, Laquético, Elapídico, Escorpiônico, Fonêutrico, Lonômico, Loxoscélico	Rua Cônego Lyra, s/n - Trapiche, Maceió, Alagoas, Brasil	-9.67404	-35.7585
MG	Machacalis	Hospital Cura D'Ars	(33) 3627-1655	2208067	Botrópico, Escorpiônico	Rua Governador Juscelino Kubitscheck, 118 - Centro, Machacalis, Minas Gerais, Brasil	-17.0699	-40.7197
RN	Machadinho D'Oeste	Hospital Municipal de Machadinho D'Oeste	(69) 3581-3286/2119	2808617	Botrópico, Laquético	Avenida Getúlio Vargas, 2263 - Centro, Machadinho D'Oeste, Rondônia, Brasil	-9.42688	-62.0081
BA	Madre de Deus	Hospital Municipal Dr. Eduardo Ribeiro Bahiana	(71) 3604-4005	3289826	Botrópico, Escorpiônico	Avenida Milton Bahia Ribeiro, 1900 - Centro, Madre de Deus, Bahia, Brasil	-12.7396	-38.6181
PA	Mãe do Rio	Hospital Municipal Dr. Silas Freitas	(91) 3444-1488	2677407	Botrópico, Escorpiônico, Fonêutrico, Loxoscélico	Rua Voluntários da Pátria, 391 - São sebastião, Mãe do Rio, Pará, Brasil	-2.04636	-47.5501
BA	Maetinga	Centro de Saúde de Maetinga/ Alexnaldo Pinheiro Bandeira	(77) 3472-2276/2247	6436838	Botrópico, Crotálico, Laquético, Elapídico, Escorpiônico, Lonômico, Fonêutrico, Loxoscélico	Rua Sebastião Lima, 1 - Centro, Maetinga, Bahia, Brasil	-14.6618	-41.4912
SC	Mafra	Hospital São Vicente de Paulo	(47) 3641-3600	2379333	Botrópico, Crotálico, Elapídico, Escorpiônico, Fonêutrico, Loxoscélico, Lonômico	Rua Senador Salgado Filho, 983 - Buenos Aires, Mafra, Santa Catarina, Brasil	-26.1156	-49.8105
PA	Magalhães Barata	Centro de Saúde Magalhães Barata	(91) 98501-8996	2317532	Botrópico, Escorpiônico, Fonêutrico, Loxoscélico	Rua Narcisa Gomes, s/n - Centro, Magalhães Barata, Pará, Brasil	-0.798668	-47.6046
BA	Maiquinique	Hospital Maternidade Municipal de Maiquinique	(77) 3275-2200	2493578	Botrópico, Crotálico, Laquético, Elapídico, Escorpiônico, Lonômico, Fonêutrico, Loxoscélico	Rua Maria Dalia Pereira de Almeida, 00 - União Operária, Maiquinique, Bahia, Brasil	-15.6193	-40.2645
BA	Mairi	Hospital Dep. Luis Eduardo Magalhães	(74) 3632-2111	4028511	Botrópico, Crotálico, Laquético, Elapídico, Escorpiônico, Lonômico, Fonêutrico, Loxoscélico	Avenida ACM, s/n - Reviver, Mairi, Bahia, Brasil	-11.7126	-40.1513
SC	Major Vieira	Hospital Municipal São Lucas	(47) 3655-1113	2543079	Botrópico, Escorpiônico	Praça Ercília Gadotti, 1333 - Centro, Major Vieira, Santa Catarina, Brasil	-26.3649	-50.3279
MG	Malacacheta	Hospital Dr. Carlos Marx	(33) 3514-1377	2208075	Botrópico, Escorpiônico	Praça Monsenhor Jorge Lopes, 130 - Centro, Malacacheta, Minas Gerais, Brasil	-17.8442	-42.079
PR	Mallet	Hospital de Caridade São Pedro	(42) 3542-1202	2554011	Botrópico, Crotálico, Elapídico, Escorpiônico, Fonêutrico, Loxoscélico, Lonômico	Rua Vicente Machado, 548 - Centro, Mallet, Paraná, Brasil	-25.8861	-50.8277
GO	Mambaí	Hospital Municipal de Mambaí	(62) 3484-1201	2437988	Botrópico, Crotálico, Escorpiônico, Fonêutrico, Loxoscélico	Rua Costa e Silva, s/n - Centro, Mambaí, Goiás	-14.4894	-46.1143
AM	Manacapuru	Hospital Regional de Manacapuru Lázaro Reis	(92) 3361-1907	2013258	Botrópico, Laquético, Fonêutrico, Loxoscélico, Escorpiônico, Elapídico	Estrada Manoel Urbano - KM 83 - São José, Manacapuru, Amazonas, Brasil	-3.27777	-60.6471
AM	Manaquiri	Hospital Raimundo Rodrigues Irmãos	(92) 3363-1323	2011891	Botrópico, Laquético, Fonêutrico, Loxoscélico, Escorpiônico, Elapídico	Rua Bom Pastor, s/n - Centro, Manaquiri, Amazonas, Brasil	-3.42982	-60.4599
AM	Manaus	Fundação de Medicina Tropical	(92) 2127-3471	2013606	Botrópico, Laquético, Fonêutrico, Loxoscélico, Escorpiônico, Elapídico, Lonômico, Crotálico	Avenida Pedro Teixeira, 25 - Dom Pedro I, Manaus, Amazonas, Brasil	-3.08778	-60.0391
AC	Mâncio Lima	Hospital Dr. Abel Pinheiro Maciel Filho	(68) 3343-1026/1096/1208	2000083	Botrópico, Fonêutrico, Loxoscélico, Escorpiônico	Avenida Japiim, s/n - Centro, Mâncio Lima, Acre, Brasil	-7.61297	-72.9035
PR	Mandirituba	Hospital Municipal de Mandirituba	(41) 3626-1133	17779	Botrópico, Crotálico, Elapídico, Escorpiônico, Fonêutrico, Loxoscélico, Lonômico	Praça Bom Jesus, 23 - Centro, Mandirituba, Paraná, Brasil	-25.7789	-49.3261
RJ	Mangaratiba	Hosp. Mun. Victor de Souza Breves	(21) 2789-6012	2288109	Fonêutrico, Loxoscélico, Botrópico, Escorpiônico	Avenida Nilo Peçanha, 85 - Centro, Mangaratiba, Rio de Janeiro, Brasil	-22.9065	-43.1753
PR	Mangueirinha	Hospital São Judas Tadeu - Associação Saúde de Mangueirinha	(46) 3243-1213	2595265	Botrópico, Crotálico, Elapídico, Escorpiônico, Fonêutrico, Loxoscélico,	Rua Castro Alves, 699 - Centro, Mangueirinha, Paraná, Brasil	-23.8719	-53.893
MG	Manhumirim	Hospital Padre Julio Maria	(33) 3341-1569	2114763	Botrópico, Escorpiônico	Rua Maria Olinda, 132 - Centro, Manhumirim, Minas Gerais, Brasil	-20.3632	-41.9619
AM	Manicoré	Hospital Regional de Manicoré Dr. Hamilton Cidade	(97) 3385-1043/1040	2014688	Botrópico, Laquético, Fonêutrico, Loxoscélico, Escorpiônico, Elapídico	Travessa 24 de outubro, s/n - Centro, Manicoré, Amazonas, Brasil	-5.81105	-61.293
AC	Manoel Urbano	Unidade Mista de Manuel Urbano	(68) 3611-1005/1006	2000970	Botrópico, Fonêutrico, Loxoscélico, Escorpiônico	Rua Francisco Freitas, s/n - São José, Manoel Urbano, Acre, Brasil	-8.84167	-69.2606
ES	Mantenópolis	Pronto Atendimento Municipal - PAM	(27) 3752-1072	7327404	Fonêutrico, Loxoscélico, Escorpiônico, Botrópico	Rua Jaime dos Santos Neves, 1 - CentroPronto Atendimento Municipal - PAM, Mantenópolis, Espírito Santo, Brasil	-18.8648	-41.1242
GO	Mara Rosa	Hospital Municipal José Inocencio Oliveira de Mara Rosa	(62) 3366-1764	2569671	Botrópico, Crotálico, Escorpiônico, Fonêutrico, Loxoscélico	Rua Rio de Janeiro, s/n - Vila União, Mara Rosa, Goiás	-14.0224	-49.1784
AM	Maraã	Unidade Mista de Maraã	(97) 3428-1099	2017660	Botrópico, Laquético, Fonêutrico, Loxoscélico, Escorpiônico, Elapídico	Avenida 25 de março, s/n - Centro, Maraã, Amazonas, Brasil	-1.85929	-65.59
PA	Marabá	Hospital Municipal de Marabá	(94) 3322-2110	2615797	Botrópico, Crotálico, Laquético, Escorpiônico, Fonêutrico, Loxoscélico	Folha 17 Quadra Especial, s/n - Nova Marabá, Marabá, Pará, Brasil	-5.34512	-49.0781
MS	Maracaju	Hospital Soriano Correa da Silva	(67) 3454-1721	2646943	Crotálico, Botrópico	Rua Dracena, 61 - Centro, Maracaju, Mato Grosso do Sul	-21.6231	-55.1555
PA	Maracanã	Hospital Municipal de Maracanã	(91) 99915-2588	2793903	Botrópico, Escorpiônico, Fonêutrico, Loxoscélico	Avenida Magalhães Barata, 2210 - Centro, Maracanã, Pará, Brasil	-0.76329	-47.4626
BA	Maracás	Hospital Municipal Dr. Alvaro Bezerra	(73) 3533-2132	2600854	Botrópico, Crotálico, Laquético, Elapídico, Escorpiônico, Lonômico, Fonêutrico, Loxoscélico	Rua Desembargador Julho Virgilio, 65 - Centro, Hospital Municipal Dr. Alvaro Bezerra, Bahia, Brasil	-11.4099	-41.2809
PA	Marapanim	Unidade Mista Municipal de Marapanim	(91) 99108-3403	2621584	Botrópico, Escorpiônico, Fonêutrico, Loxoscélico	Rua Magalhães Barata, s/n - Centro, Marapanim, Pará, Brasil	-0.70637	-47.6969
SC	Maravilha	Hospital São José de Maravilha	(49) 3664-0078	2538180	Botrópico, Escorpiônico, Fonêutrico, Loxoscélico, Lonômico	Avenida Sul Brasil, 584 - Centro, Maravilha, Santa Catarina, Brasil	-26.7682	-53.1799
PR	Marechal Cândido Rondon	Unidade de Pronto Atendimento Marechal Cândido Rondon	(45) 3284-1351	9614990	Botrópico, Crotálico, Elapídico, Escorpiônico, Fonêutrico, Loxoscélico, Lonômico	Rua Presidente Costa e Silva, 510 - Líder, Marechal Cândido Rondon, Paraná, Brasil	-24.5591	-54.0502
AC	Marechal Thaumaturgo	Unidade Mista de Marechal Thaumaturgo	(68) 3325-1048	2001594	Botrópico, Fonêutrico, Loxoscélico, Escorpiônico	Rua 5 de novembro, s/n - Centro, Marechal Thaumaturgo, Acre, Brasil	-8.94788	-72.7893
MG	Mariana	Hospital Monsenhor Horta	(31) 3557-1224/1329	2200945	Fonêutrico, Loxoscélico, Botrópico, Crotálico, Elapídico, Escorpiônico, Lonômico	Rua Colina de São Pedro, 01 - Centro, Mariana, Minas Gerais, Brasil	-20.3742	-43.4162
ES	Marilândia	Pronto Atendimento de Marilandia	(27) 3724-2977/2983	2484633	Fonêutrico, Loxoscélico, Escorpiônico, Botrópico	Rua Luiz Catelan, 110 - CentroPronto Atendimento de Marilandia, Marilândia, Espírito Santo, Brasil	-19.4108	-40.543
SP	Marília	Hospital de Clínicas I HCFAMEMA (Adultos)	(14) 3402-1744	2025507	Botrópico, Crotálico, Elapídico, Escorpiônico, Loxoscélico, Fonêutrico	Rua Doutor Reinaldo Machado, 255 - Fragata, Marília, São Paulo	-22.227	-49.9357
PR	Maringá	Hospital Universitário de Maringá - CIATox	(44) 3011-9431	2587335	Botrópico, Crotálico, Elapídico, Escorpiônico, Fonêutrico, Loxoscélico, Lonômico	Avenida Mandacaru, 1590 - Zona 7, Maringá, Paraná, Brasil	-23.4011	-51.956
PR	Marmeleiro	Hospital N. Sra. Graças	(46) 3525-3336	2585367	Botrópico, Crotálico, Elapídico, Escorpiônico, Fonêutrico, Loxoscélico, Lonômico	Avenida Dambros e Piva, 210 - Centro, Marmeleiro, Paraná, Brasil	-26.15	-53.0222
SP	Martinópolis	Santa Casa de Misericórdia Padre João Schneider	(18) 3275-1000	2751011	Botrópico, Crotálico, Laquético, Elapídico, Escorpiônico, Loxoscélico, Fonêutrico, Lonômico	Rua José Henrique de Mello, 236 - Centro, Martinópolis, São Paulo	-22.146	-51.1699
PR	Marumbi	Hospital Municipal Bom Jesus	(43) 3444-1134	2572265	Botrópico, Crotálico, Escorpiônico, Lonômico	Avenida Tiradentes, 1090 - Centro, Marumbi, Paraná, Brasil	-23.7058	-51.6419
BA	Mata de São João	Hosp. Municipal Dr. Eurico Goulart de Freitas	(71) 3635-1005/1705	2627418	Botrópico, Crotálico, Laquético, Elapídico, Escorpiônico, Lonômico, Fonêutrico, Loxoscélico	Rua Maurilio Moreira, s/n - Centro, Hosp. Municipal Dr. Eurico Goulart de Freitas, Bahia, Brasil	-11.4099	-41.2809
MA	Mata Roma	Hospital Municipal Thales Ribeiro Gonçalves	(98) 3246-0017	2460017	Botrópico, Crotálico, Laquético, Elapídico, Fonêutrico, Loxoscélico, Escorpiônico	Avenida Raimundo Vieira de Almeida, s/n - Centro, Mata Roma, Maranhão, Brasil	-3.62427	-43.1162
MG	Mata Verde	UBS Mata Verde	(33) 98867-8465	2119862	Botrópico, Crotálico	Rua Tiradentes, 07 - Centro, Mata Verde, Minas Gerais, Brasil	-23.7179	-46.5412
SP	Matão	Hospital Carlos Fernando Malzoni	(16) 3383-2500	2090961	Botrópico, Crotálico, Laquético, Elapídico, Escorpiônico, Loxoscélico, Fonêutrico, Lonômico	Rua Sinharinha Frota, 556 - Centro, Matão, São Paulo	-21.6053	-48.3678
TO	Mateiros	Centro Municipal de Saúde Cristo Rei	(63) 3534-1007	2487039	Botrópico, Crotálico, Escorpiônico	Rua 14, lote 01/02 - Centro, Mateiros, Tocantins	-10.5467	-46.4168
PR	Matelândia	Hospital e Maternidade Padre Tezza	(45) 3262-1289	2588188	Botrópico, Crotálico	Rua Alfredo Chaves, 216 - Centro, Matelândia, Paraná, Brasil	-25.2449	-53.9878
MA	Matinha	Hospital Municipal Dr. Afonso Matos	(98) 98900-0436	2461005	Botrópico, Crotálico, Laquético, Elapídico, Fonêutrico, Loxoscélico, Escorpiônico	MA 014, s/n - Centro, Matinha, Maranhão, Brasil	-3.05797	-45.0308
MG	Mato Verde	Hospital Municipal de Mato Verde	(38) 3813-1249	2204630	Fonêutrico, Loxoscélico, Botrópico, Escorpiônico	Rua Mário dos Reis Silveira, 345 - São Bento, Mato Verde, Minas Gerais, Brasil	-15.3981	-42.8614
MA	Matões	Hospital Municipal Divino Espírito Santo	(99) 98816-3597	2702703	Botrópico, Crotálico, Laquético, Elapídico, Fonêutrico, Loxoscélico, Escorpiônico	Rua 15 de Novembro, s/n - Centro, Matões, Maranhão, Brasil	-5.52226	-43.2038
MT	Matupá	Hospital Municipal Matupá	(66) 3595-1783	2391724	Botrópico, Crotálico, Elapídico, Laquético, Escorpiônico, Fonêutrico, Loxoscélico.	Rua 01, 24 - Centro, MatupáMato Grosso	-10.1701	-54.9256
MG	Matutina	Hospital Municipal de Matutina	(34) 3674-1200	6466591	Botrópico, Crotálico	Rua Morato, 226 - Centro, Matutina, Minas Gerais, Brasil	-19.222	-45.9661
AM	Maués	Hospital Raimunda Francisca Dinelly da Silva	(92) 3542-1112/3222	2018144	Botrópico, Laquético, Fonêutrico, Loxoscélico, Escorpiônico, Elapídico	Estrada dos Moraes, 898 - Maresia, Maués, Amazonas, Brasil	-3.39955	-57.7064
AP	Mazagão	Unidade Mista de Saúde de Mazagão	(96) 3721-1366	2020165	Botrópico, Crotálico, Escorpiônico	Rua Presidente Vargas, 1274 - Centro, Mazagão, Amapá, Brasil	-0.116728	-51.2842
PR	Medianeira	Unidade de Pronto Atendimento 24h	(45) 3264-8686	9198695	Botrópico, Crotálico, Escorpiônico, Fonêutrico, Loxoscélico,	Avenida Brasil, s/n - Itaipu, Medianeira, Paraná, Brasil	-25.2988	-54.1065
PA	Medicilândia	Hospital Municipal de Medicilândia	(93) 3531-1224	2622475	Botrópico, Escorpiônico, Fonêutrico, Loxoscélico	Travessa Cassandro Silvério, 1014 - Centro, Medicilândia, Pará, Brasil	-3.4448	-52.8892
SC	Meleiro	Hospital São Judas Tadeu	(48) 3537-8600	2305534	Botrópico, Crotálico, Escorpiônico, Fonêutrico, Loxoscélico	Rua São Judas Tadeu, 120 - Centro, Meleiro, Santa Catarina, Brasil	-28.8304	-49.6361
PA	Melgaço	Hospital Municipal de Melgaço	(91) 3637-1309	6559476	Botrópico, Escorpiônico, Fonêutrico, Loxoscélico	Rua Wilson Ribeiro, s/n - Centro, Melgaço, Pará, Brasil	-1.80305	-50.7137
MG	Mercês	Hospital São Vicente de Palua	(32) 3337-1219	2161575	Botrópico, Escorpiônico	Rua Carangola, 134 - Centro, Mercês, Minas Gerais, Brasil	-21.1902	-43.3405
BA	Miguel Calmon	Hospital Padre Paulo Felber	(74) 3627-2119/ 1990	2498421	Botrópico, Crotálico, Laquético, Elapídico, Escorpiônico, Lonômico, Fonêutrico, Loxoscélico	Avenida Odonel Miranda Rios, s/n - Centro, Hospital Padre Paulo Felber, Bahia, Brasil	-11.4099	-41.2809
BA	Milagres	Hospital Municipal de Milagres	(75) 3545-2097	2498456	Botrópico, Crotálico, Elapídico, Escorpiônico, Araneídico, Lonômico	Avenida Conrado Menezes da Silva, s/n - Centro, Hospital Municipal de Milagres, Bahia, Brasil	-12.8616	-39.8558
ES	Mimoso do Sul	Hospital Apóstolo Pedro - HAP	(28) 3555-1566	2448173	Fonêutrico, Loxoscélico, Escorpiônico, Botrópico	Rua Colina Araribóia, s/n - CentroHospital Apóstolo Pedro - HAP, Mimoso do Sul, Espírito Santo, Brasil	-21.0652	-41.3627
GO	Minaçu	Hospital Municipal Dr. Ednaldo Barbosa Machado	(62) 3379-1364	2438313	Botrópico, Crotálico, Elapídico, Escorpiônico	Avenida Cana Brava, 230 - Centro, Minaçu, Goiás	-13.5288	-48.215
GO	Mineiros	UPA 24 hs	(64) 3661-0303	7813767	Botrópico, Crotálico, Escorpiônico, Fonêutrico, Loxoscélico, Elapídico	Rua 4 esq/Avenida 5 C, s/n - Marcelino Teodoro, Mineiros, Goiás	-17.5621	-52.5563
SP	Miracatu	Unidade Hospitalar de Miracatu	(13) 3847-7010	2072653	Botrópico, Crotálico, Laquético, Elapídico, Escorpiônico, Loxoscélico, Fonêutrico, Lonômico	Avenida Dona Evarista de Castro Ferreira, 77 - Centro, Miracatu, São Paulo	-24.2818	-47.4592
TO	Miracema	Hospital Regional de Miracema	(63) 3929-3030	2765659	Botrópico, Crotálico, Escorpiônico	Avenida Irmã Emma Rudolfh Navarro, s/n - Universitário, Miracema, Tocantins	-9.56577	-48.3929
MA	Mirador	Hospital Municipal Raimundo Borba Galvão	(99) 9987-2393	2461838	Botrópico, Crotálico, Laquético, Elapídico, Fonêutrico, Loxoscélico, Escorpiônico	Avenida Central, s/n - Muriçoca, Mirador, Maranhão, Brasil	-6.37154	-44.3617
MS	Miranda	Hospital Municipal Renato Albuquerque Filho	(67) 3242-2166	3569543	Crotálico, Escorpiônico, Botrópico, Elapídico	Avenida Nicola Candia, 922 - Jardim Mondego, Miranda, Mato Grosso do Sul	-20.2397	-56.3821
MA	Miranda do Norte	Hospital Municipal Pedro Vera Cruz Bezerra	(98) 98110-8602/98607-5814	2455463	Botrópico, Crotálico, Laquético, Elapídico, Fonêutrico, Loxoscélico, Escorpiônico	Rua da Faixa, s/n - Santa Cruz, Miranda do Norte, Maranhão, Brasil	-3.56741	-44.5763
SP	Mirandópolis	Hospital Estadual de Mirandópolis Dr. Oswaldo Brandi Faria	(18) 3701-1611	2083019	Botrópico, Crotálico, Laquético, Elapídico, Escorpiônico, Loxoscélico, Fonêutrico, Lonômico	Avenida Dr. Raul da Cunha Bueno, 585 - Centro, Mirandópolis, São Paulo	-21.125	-51.1035
SP	Mirante do Paranapanema	AME Mirante	(18) 3991-1292	2062852	Botrópico, Crotálico, Laquético, Elapídico, Escorpiônico, Loxoscélico, Fonêutrico, Lonômico	Avenida Zil Brasil, 320 - Centro, Mirante do Paranapanema, São Paulo	-22.2857	-51.9068
MA	Mirinzal	Hospital Materno Nossa Senhora da Vitória	(98) 93399-1686	2457326	Botrópico, Crotálico, Laquético, Elapídico, Fonêutrico, Loxoscélico, Escorpiônico	Rua Urbano Santos, 10 - Centro, Mirinzal, Maranhão, Brasil	-2.06879	-44.7845
PA	Mocajuba	Hosp. Municipal Maria do Carmo Gomes	(91) 3661-1517	2677431	Botrópico, Escorpiônico, Fonêutrico, Loxoscélico	Travessa Miguel Dias de Almeida, s/n - Caixa D'Água, Mocajuba, Pará, Brasil	-2.58131	-49.5055
SP	Mococa	UPA 24 Horas Dr. Amadeu Vieira Guerra	(19) 3656-9200	9389822	Botrópico, Crotálico, Escorpiônico	Avenida da Saudade, 189, Mococa, São Paulo	-21.4642	-47.0064
SC	Modelo	Hospital de Modelo	(49) 3365-3138	2553066	Botrópico	Rua XV de Novembro, 4000 - Centro, Modelo, Santa Catarina, Brasil	-26.7729	-53.059
SP	Mogi das Cruzes	Hospital das Clínicas Luzia de Pinho Melo	(11) 3583-2800	2080680	Botrópico, Crotálico, Laquético, Elapídico, Escorpiônico, Loxoscélico, Fonêutrico, Lonômico	Rua Manoel de Oliveira, s/n - Mogilar, Mogi das Cruzes, São Paulo	-23.5098	-46.1933
SP	Mogi Guaçu	Santa Casa de Mogi Guaçu	(19) 3818-5943	2096463	Botrópico, Crotálico, Escorpiônico, Loxoscélico, Fonêutrico	Rua Chico de Paula, 608 - Centro, Mogi Guaçu, São Paulo	-22.3646	-46.9435
PA	Mojú	Hosp. Divino Espirito Santo (Unidade Mista)	(91) 3756-1644	2697289	Botrópico, Escorpiônico, Fonêutrico, Loxoscélico	Rua Salomão Cardoso, 355 - Liderança, Mojú, Pará, Brasil	-1.89207	-48.7601
MA	Monção	Hospital Geral de Monção	(98) 991226565	7321252	Botrópico, Crotálico, Laquético, Elapídico, Fonêutrico, Loxoscélico, Escorpiônico	Rua da Jaqueira, s/n - Cidade Nova, Monção, Maranhão, Brasil	-3.48154	-45.2436
SC	Mondaí	Sociedade Hospitalar Mondaí	(49) 3674-0111	2378108	Botrópico	Travessa Osvaldo Otto Wolschick, 620 - Centro, Mondaí, Santa Catarina, Brasil	-27.0986	-53.3988
SP	Mongaguá	Unidade de Pronto Atendimento de Agenor de Campos	(13) 3507-1110 / 3506-5044	9364226	Botrópico, Crotálico, Laquético, Elapídico, Escorpiônico, Loxoscélico, Fonêutrico, Lonômico	Avenida Monteiro Lobato, 9400 - Agenor de Campos, Mongaguá, São Paulo	-24.1254	-46.6853
ES	Montanha	Hospital e Maternidade Nossa Sra. Aparecida - HMNSA	(27) 3754-1215	2483998	Escorpiônico, Botrópico	Avenida Antônio Paulino, 1060 - CentroHospital e Maternidade Nossa Sra. Aparecida - HMNSA, Montanha, Espírito Santo, Brasil	-18.1272	-40.3618
PA	Monte Alegre	Hosp. Municipal de Monte Alegre	(93) 3533-1211/2263	2652706	Botrópico, Escorpiônico, Fonêutrico, Loxoscélico	Pas. Tem. Pedro Nunes, 3388 - Serra Ocidente, Monte Alegre, Pará, Brasil	-2.00587	-54.0714
GO	Monte Alegre de Goiás	Hospital Municipal de Monte Alegre de Goiás	(62) 3457-1166	2534924	Botrópico, Crotálico, Escorpiônico, Fonêutrico, Loxoscélico, Elapídico	Avenida Bom Jesus, s/n - Setor Palmares, Monte Alegre de Goiás, Goiás	-13.2591	-46.891
MG	Monte Azul	Hospital e Maternidade Nossa Senhora das Graças	(38) 3811-1244/1417	2119404	Botrópico, Crotálico, Escorpiônico	Rua Governador Magalhães Pinto, 899 - São Geraldo, Monte Azul, Minas Gerais, Brasil	-15.161	-42.875
SC	Monte Castelo	Sociedade Hosp. Comunitária Padre Clemente Kampmann	(47) 3654-0348	2663422	Botrópico	Rua Três de Maio, s/n - Centro, Monte Castelo, Santa Catarina, Brasil	-26.4589	-50.237
RS	Montenegro	Hospital Montenegro	(51) 3632-1233	2257556	Botrópico, Crotálico, Laquético, Elapídico, Escorpiônico, Loxoscélico, Fonêutrico, Lonômico	Rua Assis Brasil, 1621 - Centro, Montenegro, Rio Grande do Sul, Brasil	-29.6836	-51.4653
MG	Montes Claros	Hospital Universitário Clemente de Faria	(38) 3229-8200	2219564	Fonêutrico, Loxoscélico, Elapídico, Escorpiônico, Botrópico, Crotálico	Avenida Cula Mangabeira, 562 - Santo Expedito, Montes Claros, Minas Gerais, Brasil	-16.7339	-43.8723
BA	Morpará	Unidade Mista Jonival Lucas	(77) 3663-2168	3320944	Botrópico, Crotálico, Elapídico, Escorpiônico, Araneídico, Lonômico	Rua Dr. Clemente Mariane 82 - Centro, Unidade Mista Jonival Lucas, Bahia, Brasil	-12.9935	-38.4549
PR	Morretes	Hospital e Maternidade Municipal Dr. Alcídio Bortolin	(41) 3462-1114	2687119	Botrópico	Rua Santos Dumont, 91 - Centro, Morretes, Paraná, Brasil	-25.4788	-48.8298
GO	Morrinhos	Hospital Municipal de Morrinhos	(64) 3417-2002	2382466	Botrópico, Crotálico, Escorpiônico, Fonêutrico, Loxoscélico	Rua 17, 170 - Setor Aeroporto, Morrinhos, Goiás	-13.2813	-50.1742
SP	Morro Agudo	Hospital São Marcos	(16) 3851-3000	2745801	Botrópico, Crotálico, Laquético, Elapídico, Escorpiônico, Loxoscélico, Fonêutrico, Lonômico	Rua Sebastião Antonio Muniz, 164 - Parque Dom Pedro, Morro Agudo, São Paulo	-22.3509	-47.3254
SC	Morro da Fumaça	Hospital de Caridade São Roque	(48) 3434-1311	2419378	Botrópico	Rua Jorge Silva, 307 - Centro, Morro da Fumaça, Santa Catarina, Brasil	-28.6504	-49.2142
BA	Morro do Chapéu	Hospital e Maternidade São Vicente de Paula	(74) 3669-2470	2801906	Botrópico, Crotálico, Laquético, Elapídico, Escorpiônico, Lonômico, Fonêutrico, Loxoscélico	Rua 2 de Julho, 192 - Centro, Hospital e Maternidade São Vicente de Paula, Bahia, Brasil	-11.4099	-41.2809
MA	Morros	Hospital Regional	(98) 98755-6753	6871747	Botrópico, Crotálico, Laquético, Elapídico, Fonêutrico, Loxoscélico, Escorpiônico	Bairro do Coelho, s/n - Bairro do Coelho, Morros, Maranhão, Brasil	-2.86478	-44.0389
RN	Mossoró	Hospital Regional Tarcísio Maia	(84) 3315-3379/3414	2389061	Botrópico, Laquético, Crotálico, Elapídico, Escorpiônico, Fonêutrico, Loxoscélico	Rua Antônio Vieira de Sá, s/n – Aeroporto, Mossoró, Rio Grande do Norte, Brasil	-5.1877	-37.3648
GO	Mozarlândia	Hospital Municipal de Mozarlândia	(62) 3348-7657	2535165	Botrópico, Crotálico, Escorpiônico, Fonêutrico, Loxoscélico	Rua São Paulo, s/n - Centro, Mozarlândia, Goiás	-14.7471	-50.5719
PA	Muaná	Unidade Mista de Muaná	(91) 3494-1442	2316005	Botrópico, Escorpiônico, Fonêutrico, Loxoscélico	Rua Dr. José Ferreira Teixeira, 43 - Centro, Muaná, Pará, Brasil	-1.52881	-49.2162
RR	Mucajaí	Hospital José Guedes Catão	(95) 3542-1386	2320886	Escorpiônico, Botrópico	Rua Marlene Araujo, s/n - Centro, Mucajaí, Roraima, Brasil	2.44614	-60.928
BA	Mucugê	Hospital Augusta Medrado	(75) 3338-2100/2112	2498790	Botrópico, Crotálico, Laquético, Elapídico, Escorpiônico, Lonômico, Fonêutrico, Loxoscélico	Praça Coronel Propércio, s/n - Centro, Hospital Augusta Medrado, Bahia, Brasil	-13.0068	-41.3704
ES	Mucurici	Hospital São João Batista	(27) 3751-331	2702800	Escorpiônico, Botrópico	Rua Coronel Vindilino Lima, 117 - CentroHospital São João Batista, Mucurici, Espírito Santo, Brasil	-18.0965	-40.5214
BA	Mundo Novo	Hospital Municipal de Mundo Novo	(74) 3626-2102	2498731	Botrópico, Crotálico, Laquético, Elapídico, Escorpiônico, Lonômico, Fonêutrico, Loxoscélico	Rua do Sapé, s/n - Centro, Hospital Municipal de Mundo Novo, Bahia, Brasil	-11.8592	-40.4787
GO	Mundo Novo	Hospital Municipal Mundo Novo	(62) 3391-3177	2333988	Botrópico, Crotálico, Elapídico, Escorpiônico	Rua Cascalheira c/ Avenida Acre, s/n - Gabriel Falchi, Mundo Novo, Goiás	-13.7724	-50.279
MS	Mundo Novo	Unidade Básica de Saúde Dr. Valdir Pazzoti	(67) 3474-1545	2374323	Crotálico, Escorpiônico, Botrópico, Fonêutrico, Loxoscélico	Avenida Campo Grande, 1200 - Centro, Mundo Novo, Mato Grosso do Sul	-23.9382	-54.2852
ES	Muniz Freire	Hospital Santa Casa de Misericórdia Jesus, Maria e José - HSCJMJ	(28) 3544-1147	2547090	Fonêutrico, Loxoscélico, Escorpiônico, Botrópico	Rua Cônego José Bazzarella, 66 - CentroHospital Santa Casa de Misericórdia Jesus, Maria e José - HSCJMJ, Muniz Freire, Espírito Santo, Brasil	-20.4648	-41.4123
ES	Muqui	Hospital Maternidade Martagão Gesteira - HOMMAGE	(28) 3544-1339	2446782	Fonêutrico, Loxoscélico, Escorpiônico, Botrópico	Rua João Jacinto 84 - Boa EsperançaHospital Maternidade Martagão Gesteira - HOMMAGE, Muqui, Espírito Santo, Brasil	-20.951	-41.3453
MG	Muriaé	Hospital São Paulo	(32) 3722-2600	4042085	Fonêutrico, Loxoscélico, Elapídico, Escorpiônico, Botrópico, Crotálico, Lonômico	Rua Coronel Izalino, 187 - Centro, Muriaé, Minas Gerais, Brasil	-21.1374	-42.3654
BA	Mutuípe	Hospital Maternidade Clélia Rebouças	(75) 3635-2078	2601575	Botrópico, Crotálico, Elapídico, Escorpiônico, Araneídico, Lonômico	Rua Bartolomeu Chaves, s/n - Centro, Hospital Maternidade Clélia Rebouças, Bahia, Brasil	-13.2259	-39.5034
MG	Mutum	Hospital São Vicente de Paulo	(33) 3312-1382/1358	2760711	Botrópico, Escorpiônico	Rua Luís Pascoal Borges, 285 - Centro, Mutum, Minas Gerais, Brasil	-19.8201	-41.4393
MG	Nanuque	Pronto Socorro Municipal	(33) 3621-4242	2211262	Botrópico, Escorpiônico	Rua Lambari, 369 - Centro, Nanuque, Minas Gerais, Brasil	-17.8416	-40.345
RN	Natal	Hospital Giselda Trigueiro	(84) 3232-7959	4013484	Botrópico, Laquético, Crotálico, Elapídico, Escorpiônico, Fonêutrico, Loxoscélico	Rua Cônego Monte, 110 – Quintas, Natal, Rio Grande do Norte, Brasil	-5.7973	-35.226
TO	Natividade	Hospital Municipal de Natividade	(63) 3372-1796	2600420	Botrópico, Crotálico, Escorpiônico	Rua F QD 10, s/n - Setor Nova Esperança, Natividade, Tocantins	-11.709	-47.7249
SC	Navegantes	Hospital Nossa Senhora dos Navegantes	(47) 3065-9779	2674327	Botrópico, Escorpiônico	Rua Manoel Constâncio Mafra, 641 - São Domingos, Navegantes, Santa Catarina, Brasil	-26.8878	-48.6557
MS	Navirai	Hospital Municipal de Naviraí	(67) 3924-4040	2710498	Crotálico, Escorpiônico, Botrópico, Fonêutrico, Loxoscélico	Rua Pelotas, 133 - Centro, Navirai, Mato Grosso do Sul	-23.0683	-54.1966
BA	Nazaré	Hospital Gonçalves Martins	(75) 3636-2016	2301601	Botrópico, Crotálico, Elapídico, Escorpiônico, Araneídico, Lonômico	Rua Ferreira Bastos, 04 - Batatan, Hospital Gonçalves Martins, Bahia, Brasil	-13.0318	-39.0171
SE	Neópolis	Hospital de Neópolis	(79) 3344-1239	2421534	Botrópico, Crotálico, Laquético, Elapídico, Escorpiônico, Fonêutrico, Loxoscélico, Lonômico	Avenida José Odin Ribeiro, 791 - Centro, Neópolis, Sergipe, Brasil	-10.9134	-37.0481
AM	Nhamundá	Hospital Coronel Pedro Macedo	(92) 3534-7624/7300	2016540	Botrópico, Laquético, Fonêutrico, Loxoscélico, Escorpiônico, Elapídico	Rua Senador Álvaro Maia, 23 - Centro, Nhamundá, Amazonas, Brasil	-2.19111	-56.7171
MA	Nina Rodrigues	Hospital Municipal Prefeita Madalena Braga	(98) 3465-1274	2655918	Botrópico, Crotálico, Laquético, Elapídico, Fonêutrico, Loxoscélico, Escorpiônico	Avenida Diortino Sampaio de Castro, s/n - Centro, Nina Rodrigues, Maranhão, Brasil	-3.46834	-43.9103
MG	Ninheira	Centro de Saúde de Ninheira	(38) 3832-8113/8182	2203391	Escorpiônico, Botrópico, Crotálico	Avenida Domingos José de Matos, 518 - Centro, Ninheira, Minas Gerais, Brasil	-15.3186	-41.7595
MS	Nioaque	Unidade Mista Aroldo Lima Couto	(67) 3236-2667	2676869	Crotálico, Escorpiônico, Botrópico	Rua Coronel Camisão, s/n - Jardim Ouro Verde, Nioaque, Mato Grosso do Sul	-21.4785	-56.1422
GO	Niquelândia	Hospital e Maternidade Santa Efigênia	(62) 3354-2254/4035	2534789	Botrópico, Crotálico, Escorpiônico, Fonêutrico, Loxoscélico, Elapídico	Avenida Anhanguera, 86 - Setor Belo Horizonte, Niquelândia, Goiás	-14.4663	-48.4581
RJ	Niterói	Hospital Universitário Antônio Pedro	(21) 2629-9000	12505	Fonêutrico, Loxoscélico, Botrópico, Crotálico, Elapídico, Escorpiônico	Rua Marques do Paraná, 303 - Centro, Niterói, Rio de Janeiro, Brasil	-22.8952	-43.1121
RS	Nonoai	Hospital Comunitário Nonoai	(54) 3362-1212	2228688	Botrópico, Crotálico, Laquético, Elapídico, Escorpiônico, Loxoscélico, Fonêutrico, Lonômico	Rua Pe. Manoel Gomes Gonzales, 395 - Operário, Nonoai, Rio Grande do Sul, Brasil	-27.3005	-52.842
BA	Nordestina	Hospital Municipal Dr. Otto Alencar	(75) 3650-2237	3358860	Botrópico, Crotálico, Laquético, Elapídico, Escorpiônico, Lonômico, Fonêutrico, Loxoscélico	Avenida João Araújo Peixinho, s/n - Casas Populares, Hospital Municipal Dr. Otto Alencar, Bahia, Brasil	-10.8254	-39.4364
RR	Normandia	Unidade Mista Ruth Quitéria	(95) 3262-1210	2320541	Crotálico, Escorpiônico, Botrópico, Laquético	Rua Ruth Quitéria, 7 - Centro, Normandia, Roraima, Brasil	3.87972	-59.634
SE	Nossa Senhora da Glória	Hosp. Regional Governador João Alves Filho	(79) 3411-1335/1783/7007	2421542	Botrópico, Crotálico, Laquético, Elapídico, Escorpiônico, Fonêutrico, Loxoscélico, Lonômico	Avenida 26 de Setembro, 121 - Silos, Nossa Senhora da Glória, Sergipe, Brasil	-10.2129	-37.4164
SE	Nossa Senhora do Socorro	Pronto Atendimento 24h Fernando Franco	(79) 3254-8074/3279-1125	6451632	Botrópico, Crotálico, Laquético, Elapídico, Escorpiônico, Fonêutrico, Loxoscélico, Lonômico	BR 235, s/n - Parque dos Farois, Nossa Senhora do Socorro, Sergipe, Brasil	-10.8703	-37.1688
MS	Nova Alvorada do Sul	Hospital Municipal Francisca Ortega	(67) 3456-1804	2558262	Crotálico, Escorpiônico, Botrópico, Fonêutrico, Loxoscélico	Avenida Irineu de Souza Araújo, 641 - Jardim Eldorado, Nova Alvorada do Sul, Mato Grosso do Sul	-21.4669	-54.379
MS	Nova Andradina	Fundação Serviços de Saúde de Nova Andradina FUNSAU	(67) 3441-5050	2371243	Crotálico, Escorpiônico, Botrópico, Fonêutrico, Loxoscélico, Elapídico	Rua Eulenir de Oliveira Lima, 71 - Durval Andrade Filho, Nova Andradina, Mato Grosso do Sul	-22.2555	-53.361
RN	Nova Brasilândia	Hospital Municipal Ancelmo Bianchini	-	2808633	Botrópico, Laquético, Crotálico, Loxoscélico, Fonêutrico, Escorpiônico	Rua Pirarara, 2551 - Setor 14, Nova Brasilândia, Rondônia, Brasil	-11.7323	-62.3312
BA	Nova Canaã	Hospital Edimir de Souza Costa	(73) 3207-2182	2526492	Botrópico, Crotálico, Laquético, Elapídico, Escorpiônico, Lonômico, Fonêutrico, Loxoscélico	Praça Leovigildo Rodrigues de Matos, 031 - Centro, Hospital Edimir de Souza Costa, Bahia, Brasil	-11.4099	-41.2809
PR	Nova Cantu	Hospital Municipal Alvadi Monticelli	(44) 3527-1190	2733358	Botrópico, Crotálico, Escorpiônico, Fonêutrico, Loxoscélico	Rua Vereador Francisco de Morais, 399 - Centro, Nova Cantu, Paraná, Brasil	-24.6741	-52.5704
MA	Nova Colinas	Centro de Saúde Cândida da Silva Rego	(99) 98213-5211	2645424	Botrópico, Crotálico, Laquético, Elapídico, Fonêutrico, Loxoscélico, Escorpiônico	Avenida José Sarney, s/n - Centro, Nova Colinas, Maranhão, Brasil	-7.11822	-46.2596
SC	Nova Erechim	Hospital Nova Erechim	(49) 3333-0142	2538148	Botrópico, Lonômico	Rua São Marcos, 132 - Centro, Nova Erechim, Santa Catarina, Brasil	-26.9019	-52.9007
PA	Nova Esperança do Piriá	Hospital e Maternidade Municipal Ruben Alfredo Tutaya Menese		5968496	Botrópico, Escorpiônico, Fonêutrico, Loxoscélico	Rua Marechal Deodoro da Fonseca, s/n - Vila Nova, Nova Esperança do Piriá, Pará, Brasil	-2.26739	-46.9673
PR	Nova Esperança do Sudoeste	Hospital São Matheus	(46) 3546-1210	2587645	Botrópico, Crotálico, Elapídico, Escorpiônico, Fonêutrico, Loxoscélico, Lonômico	Rua Brasil, 90 - Centro, Nova Esperança do Sudoeste, Paraná, Brasil	-25.9027	-53.2588
BA	Nova Fátima	Hospital Municipal Florisvaldo Josuel Araújo	(75) 3234-1050	2505819	Botrópico, Crotálico, Laquético, Elapídico, Escorpiônico, Lonômico, Fonêutrico, Loxoscélico	Rua Pedro Maia de Matos, s/n - Centro, Hospital Municipal Florisvaldo Josuel Araújo, Bahia, Brasil	-11.4099	-41.2809
RJ	Nova Friburgo	Hospital Municipal Raul Sertã	(21) 2524-2300	2272784	Fonêutrico, Loxoscélico, Botrópico, Crotálico, Escorpiônico	Rua General Osório, 324 - Centro, Nova Friburgo, Rio de Janeiro, Brasil	-22.2717	-42.5338
RJ	Nova Iguaçu	Hospital Geral de Nova Iguaçu	(21) 3773-9900 R: 144	2798662	Botrópico	Avenida Henrique Duque Estrada Mayer, 953 - Posse, Nova Iguaçu, Rio de Janeiro, Brasil	-22.731	-43.4617
MT	Nova Maringá	Pronto Atendimento Municipal “Décio Lordano”	(66) 3537-1170	5146437	Botrópico, Crotálico, Elapídico, Laquético, Escorpiônico, Fonêutrico, Loxoscélico.	Rua Getúlio Vargas, s/n - Jardim América, Nova MaringáMato Grosso	-13.0349	-57.0918
MT	Nova Monte Verde	Unidade Mista de Saúde Ignácio Konopka	(66) 3597 1700	2471205	Botrópico, Crotálico, Elapídico, Laquético, Escorpiônico, Fonêutrico, Loxoscélico.	Avenida Manoel Rodrigues de Souza, s/n - Centro, Nova Monte VerdeMato Grosso
AM	Nova Olinda do Norte	Hospital Dr. Galo Manuel Ibañez	(92) 3318-1207/1227	2011905	Botrópico, Laquético, Fonêutrico, Loxoscélico, Escorpiônico, Elapídico	Rua 7 de setembro, 364 - Santa Luzia, Nova Olinda do Norte, Amazonas, Brasil	-3.89099	-59.0964
PR	Nova Prata do Iguaçu	Policlínica Nova Prata do Iguaçu	(46) 3545-1214	2586088	Botrópico, Crotálico, Elapídico, Escorpiônico, Fonêutrico, Loxoscélico, Lonômico	Avenida Iguaçu, 808 - Centro, Nova Prata do Iguaçu, Paraná, Brasil	-25.6348	-53.3452
BA	Nova Redenção	Maternidade Valdionor Novais Nunes	(75) 3345-2103	6774792	Botrópico, Crotálico, Elapídico, Escorpiônico, Araneídico, Lonômico	Avenida Nascer do Sol, s/n - Centro, Maternidade Valdionor Novais Nunes, Bahia, Brasil	-11.4099	-41.2809
BA	Nova Soure	Unidade Hospitalar Coracao de Jesus	(75) 3437-2113	2505843	Botrópico, Crotálico, Elapídico, Escorpiônico, Araneídico, Lonômico	Rua do Coité, s/n - Bairro de Fátima, Unidade Hospitalar Coracao de Jesus, Bahia, Brasil	-11.6288	-39.9146
SC	Nova Trento	Hospital Nossa Senhora da Imaculada Conceição	(48) 3267-0132	2778831	Botrópico, Elapídico, Escorpiônico, Lonômico	Rua Floriano Peixoto, 151 - Centro, Nova Trento, Santa Catarina, Brasil	-27.2871	-48.9305
ES	Nova Venécia	Hospital São Marcos - HSM	(27) 3772-1147/6873	2484943	Escorpiônico, Botrópico	Rua Paraná, 164 - Beira-RioHospital São Marcos - HSM, Nova Venécia, Espírito Santo, Brasil	-18.7084	-40.3955
SC	Nova Veneza	Hospital São Marcos	(48) 3436-1144	2691558	Botrópico, Escorpiônico, Fonêutrico, Loxoscélico	Rua Dr. Carlos Gorini, 17 - Centro, Nova Veneza, Santa Catarina, Brasil	-28.6387	-49.4967
MT	Nova Xavantina	Hospital Municipal de Nova Xavantina	(66) 3438-2462	2395428	Botrópico, Crotálico, Elapídico, Laquético, Escorpiônico, Fonêutrico, Loxoscélico.	Rua Ferancisco Lima, 416 - Jardim Alvorada, Nova XavantinaMato Grosso	-14.6803	-52.3512
AM	Novo Airão	Unidade Hospitalar de Novo Airão	(92) 3365-1535	2708922	Botrópico, Laquético, Fonêutrico, Loxoscélico, Escorpiônico, Elapídico	Avenida João Tiburtino da Silva, s/n - Centro, Novo Airão, Amazonas, Brasil	-2.62663	-60.9399
AM	Novo Aripuanã	Hospital Regional de Novo Aripuanã	(97) 3379-1481/1101	2019604	Botrópico, Laquético, Fonêutrico, Loxoscélico, Escorpiônico, Elapídico	Rua Raimundo Oliveira, s/n - Tucumã, Novo Aripuanã, Amazonas, Brasil	-5.12443	-60.3759
RS	Novo Hamburgo	Fundação de Saúde Pública de Novo Hamburgo	(51) 3272-3272	2232146	Botrópico, Crotálico, Laquético, Elapídico, Escorpiônico, Loxoscélico, Fonêutrico, Lonômico	Avenida Pedro Adams Filho, 6520 - Operário, Novo Hamburgo, Rio Grande do Sul, Brasil	-29.6756	-51.1324
SP	Novo Horizonte	Irmandade Santa Casa de Misericórdia	(17) 3542 9292/1020	2088487	Botrópico, Crotálico, Escorpiônico	Rua Vinte e Oito de Outubro, 1202 - Centro, Novo Horizonte, São Paulo	-21.4664	-49.2262
MT	Novo Horizonte do Norte	Hospital Municipal José Kara José	(66) 3559-1118	2392720	Botrópico, Crotálico, Elapídico, Laquético, Escorpiônico, Fonêutrico, Loxoscélico.	Avenida Kara Jose, 909 - Centro, Novo Horizonte do NorteMato Grosso	-11.3912	-57.3137
PA	Novo Progresso	Hospital Municipal de Novo Progresso	(93) 3528-2550	2331578	Botrópico, Escorpiônico, Fonêutrico, Loxoscélico	Rua Juscelino Kubitschek, 98 - Rui Pires de Lima, Novo Progresso, Pará, Brasil	-7.03744	-55.4198
PA	Novo Repartimento	Hospital Municipal São Francisco		2312123	Botrópico, Escorpiônico, Fonêutrico, Loxoscélico	Praça da Bíblia, s/n - Espigão, Novo Repartimento, Pará, Brasil	-4.24874	-49.9493
MT	Novo São Joaquim	Hospital Municipal Nossa Senhora de Lurdes	(66) 3479-1158	2395509	Botrópico, Crotálico, Elapídico, Laquético, Escorpiônico, Fonêutrico, Loxoscélico.	Rua 2, s/n - Jardim das Palmeiras, Novo São JoaquimMato Grosso	-14.9108	-53.0178
PA	Óbidos	Santa Casa de Misericórdia de Óbidos	(93) 3547-1417	2332299	Botrópico, Escorpiônico, Fonêutrico, Loxoscélico	Travessa Rui Barbosa, 331 - Centro, Óbidos, Pará, Brasil	-1.91598	-55.5144
PI	Oeiras	Hospital Regional Deolindo Couto	(89) 3462-1714/1213	2777762	Botrópico, Crotálico, Elapídico, Fonêutrico, Loxoscélico, Laquético, Escorpiônico	Avenida Rui Barbosa, 586 - Centro, Oeiras, Piauí, Brasil	-7.01531	-42.1259
PA	Oeiras do Pará	Hospital de Pequeno Porte	(91) 3796-1104	6578373	Botrópico, Laquético, Escorpiônico, Fonêutrico, Loxoscélico	Travessa Honório Bastos, 1008 - Santa Maria, Oeiras do Pará, Pará, Brasil	-2.00318	-49.8578
AP	Oiapoque	Hospital Estadual de Oiapoque		2021463	Botrópico, Laquético, Fonêutrico, Loxoscélico, Escorpiônico, Crotálico, Elapídico, Lonômico	Rua Presidente Kennedy, 700 - Centro, Oiapoque, Amapá, Brasil	3.84637	-51.8315
SP	Olímpia	Unidade de Pronto Atendimento 24h Wilson Zangirolami	(17) 3281-6044/3280-6305	7040792	Botrópico, Crotálico, Laquético, Elapídico, Escorpiônico, Loxoscélico, Fonêutrico, Lonômico	Avenida Valdemar Lopes Ferraz, 288 - Centro, Olímpia, São Paulo	-20.7393	-48.9064
MA	Olinda Nova do Maranhão	Hospital Municipal Cristino Ananias de Campos	(98) 98821-0974	3028593	Botrópico, Crotálico, Laquético, Elapídico, Fonêutrico, Loxoscélico, Escorpiônico	Rua Oseias da Mota Cutrim, s/n - Centro, Olinda Nova do Maranhão, Maranhão, Brasil	-2.99809	-44.9932
BA	Oliveira dos Brejinhos	Unidade Mista de Saude Dr. João Cupertino da Silva	(77) 3642-2438	2771276	Botrópico, Crotálico, Elapídico, Escorpiônico, Araneídico, Lonômico	Avenida Engenheiro Antônio Leite do Vale, s/n - Centro, Unidade Mista de Saude Dr. João Cupertino da Silva, Bahia, Brasil	-11.4099	-41.2809
PA	Oriximiná	Hospital Municipal de Oriximiná	(93) 3544-1370	2331969	Botrópico, Escorpiônico, Fonêutrico, Loxoscélico	Rua Barão do Rio Branco, 3288 - Santa Terezinha, Oriximiná, Pará, Brasil	-1.7772	-55.86
SP	Orlândia	Hospital Beneficente Santo Antonio de Orlândia	(16) 3820-4200	2745798	Botrópico, Crotálico, Laquético, Elapídico, Escorpiônico, Loxoscélico, Fonêutrico, Lonômico	Avenida 3, 941 - Centro, Orlândia, São Paulo	-20.7167	-47.8845
SC	Orleans	Fundação Hospitalar Santa Otília	(48) 3466-0171	2555840	Botrópico	Rua Miguel Couto, 800 - Centro, Orleans, Santa Catarina, Brasil	-28.3571	-49.288
RS	Osório	Hospital São Vicente de Paulo	(51) 3663-3377	2257815	Botrópico, Crotálico, Laquético, Elapídico, Escorpiônico, Loxoscélico, Fonêutrico, Lonômico	Rua João Sarmento, 391 - Centro, Osório, Rio Grande do Sul, Brasil	-29.8862	-50.2657
SC	Otacílio Costa	Hospital Santa Clara	(49) 3275-2111	2300486	Botrópico	Rua Joseph William Schaller, 473 - Poço Rico, Otacílio Costa, Santa Catarina, Brasil	-27.5042	-50.1219
PA	Ourem	Hospital Municipal Luis Carlos de Souza	(91) 3467-1121	2314819	Botrópico, Escorpiônico, Fonêutrico, Loxoscélico	Rua Luiz de Moua, 365 - Centro, Ourem, Pará, Brasil	-1.54729	-47.1162
PE	Ouricuri	Hospital Regional Fernando Bezerra	(87) 3874-4844	2712040	Botrópico, Crotálico, Elapídico, Escorpiônico, Fonêutrico, Loxoscélico	Rua Teobaldo Gomes Torres, 8 - Centro, Ouricuri, Pernambuco, Brasil	-7.88283	-40.0842
PA	Ourilândia do Norte	Hospital Municipal Jadson Pescone	(94) 99257-9309	2322935	Botrópico, Escorpiônico, Fonêutrico, Loxoscélico	Rua Ceará, s/n - Asevec, Ourilândia do Norte, Pará, Brasil	-6.75441	-51.068
SP	Ourinhos	Santa Casa de Ourinhos	(14) 3322-1133	4049020	Botrópico, Crotálico, Laquético, Elapídico, Escorpiônico, Loxoscélico, Fonêutrico, Lonômico	Rua D. Pedro I, 716 - Vila Moraes, Ourinhos, São Paulo	-22.9839	-49.8637
MG	Ouro Preto	Santa Casa de Misericórdia	(31) 3551-1133	2163829	Fonêutrico, Loxoscélico, Botrópico, Crotálico, Elapídico, Escorpiônico	Rua José de Moringa, 620 - Vila Itacolomi, Ouro Preto, Minas Gerais, Brasil	-20.4008	-43.5047
SP	Ouroeste	Hosp. Municipal João Veloso Ouro Oeste	(17) 3843-1312	2716291	Botrópico, Crotálico, Laquético, Elapídico, Escorpiônico, Loxoscélico, Fonêutrico, Lonômico	Avenida Bandeirantes, 1026 - Centro, Ouroeste, São Paulo	-20.0047	-50.3709
PA	Pacajá	Unidade Mista de Pacajá	(91) 3798-1499	2616211	Botrópico, Escorpiônico, Fonêutrico, Loxoscélico	Avenida Marechal Castelo Branco, s/n - Centro, Pacajá, Pará, Brasil	-3.84059	-50.6373
RR	Pacaraima	Hospital Délio de Oliveira Tupinambá	(95) 3592-1984	2476827	Crotálico, Elapídico, Escorpiônico, Botrópico, Laquético	Rua Caribe, s/n - Centro, Pacaraima, Roraima, Brasil	4.4826	-61.141
GO	Padre Bernardo	Hospital Municipal Dr. Maria Marcia Gonzaga	(61) 3633-1313	2437171	Botrópico, Crotálico, Escorpiônico, Fonêutrico, Loxoscélico	Avenida Martins, s/n - Vila Maria, Padre Bernardo, Goiás	-15.1614	-48.288
MG	Padre Paraíso	Hospital Nossa Senhora Mãe da Igreja	(33) 3534-1210	2208083	Botrópico, Escorpiônico	Rua Amazonas, 79 - Centro, Padre Paraíso, Minas Gerais, Brasil	-17.0735	-41.4824
PA	Palestina do Pará	Hospital Municipal José Homobono Paes Andrade	(94) 99212-9716	2312182	Botrópico, Escorpiônico, Fonêutrico, Loxoscélico	Avenida 15, s/n - Cidade Nova, Palestina do Pará, Pará, Brasil	-5.74357	-48.319
MG	Palma	Centro de Saúde Dr. Marco A. Freitas	(32) 3446-1118	2195178	Fonêutrico, Loxoscélico, Botrópico, Escorpiônico	Rua Paula Freitas, 327 - Centro, Palma, Minas Gerais, Brasil	-21.3778	-42.3174
SC	Palma Sola	Hospital Palma Sola	(49) 3652-0185	2378213	Botrópico, Lonômico	Rua Dona Cecília, 556 - Centro, Palma Sola, Santa Catarina, Brasil	-26.3481	-53.2814
PR	Palmas	Instituto Santa Pelizzari	(46) 3263-1181	2738287	Botrópico, Crotálico, Elapídico, Escorpiônico, Fonêutrico, Loxoscélico, Lonômico	Avenida Barão do Rio Branco, 1066 - Centro, Palmas, Paraná, Brasil	-26.481	-51.992
TO	Palmas	Hospital Geral de Palmas Dr. Francisco Ayres - HGP	(63) 3218-7814	2786117	Botrópico, Crotálico, Laquético, Elapídico, Escorpiônico, Loxoscélico, Fonêutrico	201 Sul, Avenida NS 01 Conj. 02 Lote 01 - Centro, Palmas, Tocantins	-10.179	-48.337
PR	Palmeira	Hosp. Madre Tereza de Calcutá	(42) 3252-3637	2686910	Botrópico, Crotálico, Elapídico, Escorpiônico, Fonêutrico, Loxoscélico, Lonômico	Rua Francisco Cherobin, 299 - Vila Maria, Palmeira, Paraná, Brasil	-25.4119	-50.0006
RS	Palmeira das Missões	Hospital de Caridade Palmeira das Missões	(55) 3742-1003	2235323	Botrópico, Crotálico, Laquético, Elapídico, Escorpiônico, Loxoscélico, Fonêutrico, Lonômico	Rua Marechal Deodoro, 251 - Centro, Palmeira das Missões, Rio Grande do Sul, Brasil	-27.9002	-53.3172
AL	Palmeira Dos Índios	Hospital Regional Santa Rita	(82) 3421-9000	2010631	Botrópico, Crotálico, Laquético, Elapídico, Escorpiônico, Fonêutrico, Lonômico, Loxoscélico	Avenida Dep. Medeiros Neto, 76 - São Cristovam, Palmeira Dos Índios, Alagoas, Brasil	-9.41144	-36.6331
MA	Palmeirândia	Hospital São Carlos	(98) 98841-8867	2464101	Botrópico, Crotálico, Laquético, Elapídico, Fonêutrico, Loxoscélico, Escorpiônico	Praça Santo Antonio, 01 - Centro, Palmeirândia, Maranhão, Brasil	-2.64606	-44.8967
GO	Palmeiras de Goiás	Pronto Socorro Municipal de Palmeiras de Goiás	(64) 99952-0077	2383950	Botrópico, Crotálico, Escorpiônico, Fonêutrico, Loxoscélico	Rua Dr. José Mendonça Esq./ Couto Magalhães, 149 - Centro, Palmeiras de Goiás, Goiás	-16.8059	-49.9234
TO	Palmeirópolis	Hospital Municipal Francisco Macedo	(63) 3386-1110	2658801	Botrópico, Crotálico, Escorpiônico	Rua 16, 146 - Setor Alto da Boa Vista, Palmeirópolis, Tocantins	-11.7312	-49.0967
GO	Palminópolis	Hospital Municipal João Vitorino	(64) 3675-1506	2437775	Botrópico, Crotálico, Escorpiônico, Fonêutrico, Loxoscélico	Rua Benjamim Gomes Pereira, s/n - Centro, Palminópolis, Goiás	-16.7962	-50.1654
SC	Palmitos	Hospital Palmitos	(49) 3647-0282	2664984	Botrópico, Escorpiônico, Fonêutrico, Loxoscélico, Lonômico	Rua Sete de Setembro, 183 - Centro, Palmitos, Santa Catarina, Brasil	-27.0696	-53.162
PR	Palotina	Hospital Municipal Prefeito Quinto Abrão Delazari	(44) 3913-1084	4054695	Botrópico, Crotálico, Elapídico, Escorpiônico, Fonêutrico, Loxoscélico, Lonômico	Rua Pioneiro, 348 - Centro, Palotina, Paraná, Brasil	-24.28	-53.8488
ES	Pancas	Hospital e Maternidade de Pancas	(27) 3726-1201	2448645	Fonêutrico, Loxoscélico, Escorpiônico, Botrópico	Rua Espírito Santo s/n - Bairro OperárioHospital e Maternidade de Pancas, Pancas, Espírito Santo, Brasil	-19.2229	-40.8529
SP	Panorama	Santa Casa de Panorama	(18) 3871-1583	2079283	Botrópico, Crotálico, Laquético, Elapídico, Escorpiônico, Loxoscélico, Fonêutrico, Lonômico	Rua Manoel Fernandes da Cunha, 512 - Centro, Panorama, São Paulo	-21.3608	-51.8589
AL	Pão de Açúcar	Unid. Mista Djalma G. dos Anjos	(82) 3624-1128	2719290	Botrópico, Crotálico, Laquético, Elapídico, Escorpiônico, Fonêutrico, Lonômico, Loxoscélico	Rua Padre José Soares Pinto, 850 - Centro, Pão de Açúcar, Alagoas, Brasil	-9.74992	-37.4315
SC	Papanduva	Hospital São Sebastião	(47) 3653-2011	2379163	Botrópico	Rua Governador Jorge Lacerda, 845 - Centro, Papanduva, Santa Catarina, Brasil	-28.936	-49.483
MG	Pará de Minas	Hospital Nossa Senhora da Conceição	(37) 3233-5400	2206064	Botrópico	Rua Benedito Valadares, 358 - Centro, Pará de Minas, Minas Gerais, Brasil	-19.8647	-44.6052
MG	Paracatu	Hospital Municipal de Paracatu	(38) 3671-1282	2100754	Botrópico, Crotálico, Elapídico	Avenida Olegário Maciel, 714 - Centro, Paracatu, Minas Gerais, Brasil	-17.2172	-46.8752
PA	Paragominas	UPA Paragominas Solange Maria do Nascimento Melo	(91) 3729-8058	7117086	Botrópico, Crotálico, Laquético, Escorpiônico, Fonêutrico, Loxoscélico	Rua Menestrite, 01 - Uraim, Paragominas, Pará, Brasil	-3.00178	-47.3633
SP	Paraguaçu Paulista	Santa Casa de Paraguaçu Paulista	(18) 3361-1133	2082519	Botrópico, Crotálico, Laquético, Elapídico, Escorpiônico, Loxoscélico, Fonêutrico, Lonômico	Rua Caramuru, 568 - Centro, Paraguaçu Paulista, São Paulo	-22.4143	-50.5794
MA	Paraibano	Hospital Municipal Dr. Pedro Neiva de Santana	(99) 98448-1334	2699966	Botrópico, Crotálico, Laquético, Elapídico, Fonêutrico, Loxoscélico, Escorpiônico	Praça Bernardino Brito, 942 - Centro, Paraibano, Maranhão, Brasil	-6.43193	-43.9882
SP	Paraibuna	Pronto Socorro Municipal de Paraibuna	(12) 3974-0003	4049039	Botrópico, Crotálico, Laquético, Elapídico, Escorpiônico, Loxoscélico, Fonêutrico, Lonômico	Praça Dr. João Cavalcante Albuquerque, 23 - Centro, Paraibuna, São Paulo	-23.3872	-45.6628
TO	Paraíso do Tocantins	Hospital Regional de Paraíso Dr. Alfredo Oliveira Barros	(63) 3904 1204	2755149	Botrópico, Crotálico, Escorpiônico, Loxoscélico, Fonêutrico	Rua 3 Lt. 1 - 19, s/n - Setor Aeroporto, Paraíso do Tocantins, Tocantins	-10.1733	-48.8851
BA	Paramirim	Hospital Dr. Aurélio Justiniano Rocha	(77) 3471-2021	4029607	Botrópico, Crotálico, Elapídico, Escorpiônico, Araneídico, Lonômico	Rua Herculano Chaves Martins, s/n - São José, Hospital Dr. Aurélio Justiniano Rocha, Bahia, Brasil	-13.459	-42.2461
TO	Paranã	Hospital Municipal Tia Junieta	(63) 3371-1394	2560240	Botrópico, Crotálico, Escorpiônico	Avenida L, Quadra 107, Lote 4 e 5 - Centro, Paranã, Tocantins	-15.8303	-48.0322
PR	Paranaguá	Hospital Regional do Litoral	(41) 3420-7400	2687127	Botrópico, Escorpiônico, Fonêutrico, Loxoscélico	Rua Presidente Getúlio Vargas, 222 - Palmital, Paranaguá, Paraná, Brasil	-25.5252	-48.5144
MS	Paranaiba	Santa Casa de Misericórdia de Paranaíba	(67) 3668-1256	2375850	Crotálico, Escorpiônico, Botrópico, Fonêutrico, Loxoscélico, Elapídico	Avenida Durval Rodrigues Lopes, 400 - Ipê Branco, Paranaiba, Mato Grosso do Sul	-19.6817	-51.1973
MT	Paranaita	Hospital Municipal de Paranaíta	(66) 3563 2082	2471663	Botrópico, Crotálico, Elapídico, Laquético, Escorpiônico, Fonêutrico, Loxoscélico.	Avenida Maria Elisa Miyazima, 2220 - Setor Sul, ParanaitaMato Grosso	-9.67198	-56.4737
MT	Paranatinga	Centro de Saúde Irmã Theodora	(66) 3573-1333	2390949	Botrópico, Crotálico, Elapídico, Laquético, Escorpiônico, Fonêutrico, Loxoscélico.	Avenida Brasil, 1562 - Centro, ParanatingaMato Grosso	-14.4316	-54.0501
PR	Paranavaí	Santa Casa de Paranavaí	(44) 3421-8300	2754738	Botrópico, Crotálico, Elapídico, Escorpiônico, Fonêutrico, Loxoscélico	Rua Rio Grande do Sul, 2425 - Centro, Paranavaí, Paraná, Brasil	-23.0725	-52.4641
MS	Paranhos	Hospital Maternidade Nossa Senhora da Conceição	(67) 3480-1290	2710463	Crotálico, Botrópico	Rua João Ponce de Arruda, 2383 - Centro, Paranhos, Mato Grosso do Sul	-23.8988	-55.431
DF	Paranoá	Hospital da Região Leste	(61) 3369-6663	2645157	Botrópico, Laquético, Crotálico, Elapídico, Escorpiônico	Quadra 2, Conj. K, Lt. 1, Setor Hospitalar, Paranoá, Brasília, Brasil	-15.7757	-47.7799
BA	Paratinga	Hospital Municipal de Paratinga	(77) 3664-2278/3664-2009	2601702	Botrópico, Crotálico, Elapídico, Escorpiônico, Araneídico, Lonômico	Rua Dr. Manoel Novaes, 436 - Centro, Hospital Municipal de Paratinga, Bahia, Brasil	-12.6904	-43.1806
RJ	Paraty	Hospital Municipal São Pedro de Alcântara	(24) 3371-6551/2954	2704587	Fonêutrico, Loxoscélico, Botrópico, Crotálico, Elapídico, Escorpiônico	Avenida São Pedro de Alcântara, s/n - Pontal, Paraty, Rio de Janeiro, Brasil	-23.2152	-44.7129
PA	Parauapebas	Hospital Municipal de Parauapebas Manoel Evaldo Benevides Alves	(94) 3346-1020	2615746	Botrópico, Escorpiônico, Fonêutrico, Loxoscélico	Rua A, Quadra 07, Lote Especial, s/n - Cidade Nova, Parauapebas, Pará, Brasil	-6.06441	-49.9098
GO	Parauna	Hospital Municipal de Parauna	(64) 99997-3487	6277578	Botrópico, Crotálico, Escorpiônico, Fonêutrico, Loxoscélico	Rua Sebastião da Silva Melo, 19 - Centro, Parauna, Goiás	-16.9473	-50.4472
AM	Parintins	Hospital Padre Colombo	(92) 3533-1474	2016893	Botrópico, Laquético, Fonêutrico, Loxoscélico, Escorpiônico, Elapídico	Rua Oneldes Martins. 5125 - São José Operário, Parintins, Amazonas, Brasil	-2.63445	-56.7476
BA	Paripiranga	Hospital Municipal Ismael Dias Trindade	(75) 3279-2255	4029623	Botrópico, Crotálico, Elapídico, Escorpiônico, Araneídico, Lonômico	Rua Bricio Matos Carvalho, s/n - Centro, Hospital Municipal Ismael Dias Trindade, Bahia, Brasil	-12.978	-38.5142
SP	Pariquera-Açu	Hospital Regional Dr. Leopoldo Bevilacqua	(13) 3856-9600	2077434	Botrópico, Crotálico, Laquético, Elapídico, Escorpiônico, Loxoscélico, Fonêutrico, Lonômico	Rua dos Expedicionários, 140 - Centro, Pariquera-Açu, São Paulo	-24.7151	-47.8753
PI	Parnaíba	Hospital Estadual Dirceu Arcoverde	(86) 3323-7188/7226	8015899	Botrópico, Crotálico, Elapídico, Fonêutrico, Loxoscélico, Laquético, Escorpiônico	Rua Rodrigo Coimbra, 1650 - Rodoviária, Parnaíba, Piauí, Brasil	-2.92851	-41.7485
MA	Parnarama	Hospital Municipal São Domingos	(99) 98410-6346	2454750	Botrópico, Crotálico, Laquético, Elapídico, Fonêutrico, Loxoscélico, Escorpiônico	Avenida Vitorino Freire, s/n - Agrovema, Parnarama, Maranhão, Brasil	-5.68828	-43.1085
MA	Passagem Franca	Hospital Municipal Prefeito Afonso Costa	(99) 98463-4664	2613751	Botrópico, Crotálico, Laquético, Elapídico, Fonêutrico, Loxoscélico, Escorpiônico	Rua 15 de Novembro, 10 - Centro, Passagem Franca, Maranhão, Brasil	-6.17981	-43.7799
RS	Passo Fundo	Hospital São Vicente de Paulo	(54) 3311-2000	2246988	Botrópico, Crotálico, Laquético, Elapídico, Escorpiônico, Loxoscélico, Fonêutrico, Lonômico	Rua Teixeira Soares, 808 - Centro, Passo Fundo, Rio Grande do Sul, Brasil	-28.2596	-52.4135
MG	Passos	Unidade Pronto Atendimento	(35) 3522-4214	4042751	Fonêutrico, Loxoscélico, Escorpiônico, Botrópico, Crotálico, Lonômico	Rua Barão de Passos, 1785 - Centro, Passos, Minas Gerais, Brasil	-20.7105	-46.5983
MA	Pastos Bons	Hospital Municipal Dr. Theoplistes Teixeira Filho	(99) 98824-4758	2458470	Botrópico, Crotálico, Laquético, Elapídico, Fonêutrico, Loxoscélico, Escorpiônico	Praça Gonçalves Dias, s/n - Centro, Pastos Bons, Maranhão, Brasil	-6.59913	-44.0869
PR	Pato Branco	ISSAL Instituto de Saúde São Lucas	(46) 3220-3544	17884	Botrópico, Crotálico, Elapídico, Escorpiônico, Fonêutrico, Loxoscélico, Lonômico	Rua Dr. Silvio Vidal, 67 - Centro, Pato Branco, Paraná, Brasil	-26.2273	-52.6708
PB	Patos	Hospital Regional Deputado Janduir Carneiro	(83) 3421-4288	2605473	Botrópico, Crotálico, Laquético, Elapídico, Escorpiônico, Fonêutrico, Loxoscélico, Lonômico	Rua Horacio Nobrega, s/n - Belo Horizonte, Hospital Regional Deputado Janduir Carneiro, Paraíba, Brasil	-7.23996	-36.782
MG	Patos de Minas	Hospital Regional Antônio Dias	(34) 3818-6000	2726726	Fonêutrico, Loxoscélico, Botrópico, Crotálico, Elapídico, Escorpiônico, Lonômico	Rua Major Gote, 1231 - Centro, Patos de Minas, Minas Gerais, Brasil	-18.5937	-46.5143
SP	Patrocínio Paulista	Santa Casa de Patrocínio Paulista	(16) 3145-1121	2078449	Botrópico, Crotálico, Laquético, Elapídico, Escorpiônico, Loxoscélico, Fonêutrico, Lonômico	Rua Cônego Peregrino, 1281 - Centro, Patrocínio Paulista, São Paulo	-20.645	-47.2798
BA	Pau Brasil	Hospital Arlete Magalhães		2508141	Botrópico, Crotálico, Laquético, Elapídico, Escorpiônico, Lonômico, Fonêutrico, Loxoscélico	Rua Antônio Carlos Magalhães, 01 - Rui Falcão, Hospital Arlete Magalhães, Bahia, Brasil	-12.0871	-45.7665
PA	Pau D'arco	Hospital Municipal Enfermeira Antônia Pinheiro Cavalcante	(94) 99127-9554	2615991	Botrópico, Escorpiônico, Fonêutrico, Loxoscélico	Rua Vivaldo Lima Nunes, s/n - Setor Paraíso, Pau D'arco, Pará, Brasil	-7.83248	-50.0399
RN	Pau dos Ferros	Hospital Dr. Cleodon C. Andrade	(84) 3351-9840	2409275	Botrópico, Laquético, Crotálico, Elapídico, Escorpiônico, Fonêutrico, Loxoscélico	BR 405, Km 03, 1971 - Arizona, Pau dos Ferros, Rio Grande do Norte, Brasil	-6.11231	-38.2051
AM	Pauini	Ambulatório Municipal Mario Said	(97) 3458-1253/1132	2018381	Botrópico, Laquético, Fonêutrico, Loxoscélico, Escorpiônico, Elapídico	Rua 19 de março, 536 - Cidade Alta, Pauini, Amazonas, Brasil	-7.71204	-67.0028
MA	Paulino Neves	Hospital Municipal de Paulino Neves	(98) 99975-3294/98452-0672	6872328	Botrópico, Crotálico, Laquético, Elapídico, Fonêutrico, Loxoscélico, Escorpiônico	Rua Boa Viagem, s/n - Centro, Paulino Neves, Maranhão, Brasil	-2.71981	-42.5422
PI	Paulistana	Hospital Regional Mariana Pires Ferreira	(89) 3487-1400	2364913	Botrópico, Crotálico, Elapídico, Escorpiônico	Avenida Marechal Deodoro da Fonseca, Paulistana, Piauí, Brasil	-8.13598	-41.1417
BA	Paulo Afonso	Hospital Municipal de Paulo Afonso	(75) 3692-1755	2549905	Botrópico, Crotálico, Laquético, Elapídico, Escorpiônico, Lonômico, Fonêutrico, Loxoscélico	Rua Wilson Pereira, 155 - BTN 3, Hospital Municipal de Paulo Afonso, Bahia, Brasil	-9.4481	-38.2226
PR	Paulo de Frontin	Hospital São João Batista	(42) 3543-1102	2559188	Botrópico, Crotálico, Elapídico, Escorpiônico, Fonêutrico, Loxoscélico, Lonômico	Rua Rui Barbosa, 209 - Centro, Paulo de Frontin, Paraná, Brasil	-23.5406	-46.6321
BA	Pé de Serra	Hospital Municipal Isadora Alencar		2508532	Botrópico, Crotálico, Laquético, Elapídico, Escorpiônico, Lonômico, Fonêutrico, Loxoscélico	Rua Otavio Carneiro Rios, s/n - Centro, Hospital Municipal Isadora Alencar, Bahia, Brasil	-11.4099	-41.2809
MG	Peçanha	Hospital Santo Antônio	(33) 3411-1211	2103257	Botrópico, Escorpiônico	Rua Horácio, 29 - Centro, Peçanha, Minas Gerais, Brasil	-18.5474	-42.5598
AP	Pedra Branca	Unidade Mista de Saúde de Pedra Branca do Amaparí	(96) 3322-1212	2021218	Botrópico, Fonêutrico, Loxoscélico, Escorpiônico	Rua Francisco Dutra, 517 - Centro, Pedra Branca, Amapá, Brasil	0.775118	-51.9495
MT	Pedra Preta	Hospital Pronto Atendimento Municipal Luciana Martins Amorim	(66) 3486-2354	2752638	Botrópico, Crotálico, Elapídico, Laquético, Escorpiônico, Fonêutrico, Loxoscélico.	Avenida Ponce Arruda, 485 - Centro, Pedra PretaMato Grosso	-16.6213	-54.4771
SP	Pedregulho	Santa Casa de Misericórdia de Pedregulho	(16) 3171-2149	2080478	Botrópico, Crotálico, Laquético, Elapídico, Escorpiônico, Loxoscélico, Fonêutrico, Lonômico	Rua Tenente Salviano, 125 - Centro, Pedregulho, São Paulo	-20.2586	-47.4769
MA	Pedreiras	Hospital Municipal Geral e Maternidade de Pedreiras	(99) 98153-0049	2452952	Botrópico, Crotálico, Laquético, Elapídico, Fonêutrico, Loxoscélico, Escorpiônico	Avenida Rio Branco, 732 - Centro, Pedreiras, Maranhão, Brasil	-4.57185	-44.601
TO	Pedro Afonso	Hospital Regional de Pedro Afonso	(63) 3466-1911	2468271	Botrópico, Crotálico, Escorpiônico	Avenida Numeriano Bezerra de Castro, s/n - Aeroporto, Pedro Afonso, Tocantins	-8.97552	-48.1736
SP	Pedro de Toledo	Unidade Mista de Pedro de Toledo	(13) 3419-7010	2081830	Botrópico, Crotálico, Laquético, Elapídico, Escorpiônico, Loxoscélico, Fonêutrico, Lonômico	Avenida Coronel Raimundo Vasconcelos, 365 - Centro, Pedro de Toledo, São Paulo	-24.2751	-47.2329
MS	Pedro Gomes	Hospital Municipal de Pedro Gomes	(67) 3230-1301	2376946	Crotálico, Escorpiônico, Botrópico	Rua Nicanor Fernandes Moura, 128 - Centro, Pedro Gomes, Mato Grosso do Sul	-18.0927	-54.5559
MA	Peitoró	Hospital Regional de Peritoró	(99) 98163-3111	7077378	Botrópico, Crotálico, Laquético, Elapídico, Fonêutrico, Loxoscélico, Escorpiônico	Avenida da Rodoviária BR 316, s/n - Centro, Peitoró, Maranhão, Brasil	-4.3528	-44.3693
MT	Peixoto de Azevedo	Hospital Municipal Peixoto de Azevedo	(66) 3575-1710/1895	2699842	Botrópico, Crotálico, Elapídico, Laquético, Escorpiônico, Fonêutrico, Loxoscélico.	Rua Bartolomeu Dias, 269 - Alvorada, Peixoto de AzevedoMato Grosso	-10.2351	-54.9912
RS	Pelotas	UCPEL Hospital Universitario São Francisco de Paula	(53) 2128-8300	2253046	Botrópico, Crotálico, Laquético, Elapídico, Escorpiônico, Loxoscélico, Fonêutrico, Lonômico	Rua Marechal Deodoro, 1123 - Centro, Pelotas, Rio Grande do Sul, Brasil	-31.7575	-52.3408
MA	Penalva	Hospital Municipal Jesus de Nazaré	(98) 98460-8616	2454947	Botrópico, Crotálico, Laquético, Elapídico, Fonêutrico, Loxoscélico, Escorpiônico	Rua Satu Bello, s/n - Centro, Penalva, Maranhão, Brasil	-3.28296	-45.1788
SP	Penápolis	Santa Casa de Penápolis	(18) 3652-2210	2078503	Botrópico, Crotálico, Laquético, Elapídico, Escorpiônico, Loxoscélico, Fonêutrico, Lonômico	Avenida Santa Casa, 566 - Centro, Penápolis, São Paulo	-21.4233	-50.0718
AL	Penedo	Unid. de Emergência Enfermeiro Antônio de Jesus	(82) 3551-3355	7097794	Botrópico, Crotálico, Laquético, Elapídico, Escorpiônico, Fonêutrico, Lonômico, Loxoscélico	Rua Matheus Ferreira, s/n - Santa Luzia, Penedo, Alagoas, Brasil	-10.284	-36.5621
SP	Pereira Barreto	Santa Casa de Misericórdia de Pereira Barreto	(18) 3704-4255	2083027	Botrópico, Crotálico, Laquético, Elapídico, Escorpiônico, Loxoscélico, Fonêutrico, Lonômico	Rua Dermival Franceschi, 505 - Vila Carvalho, Pereira Barreto, São Paulo	-20.6343	-51.105
MA	Peri-Mirim	Hospital São Sebastião	(98) 98191-7530	2460726	Botrópico, Crotálico, Laquético, Elapídico, Fonêutrico, Loxoscélico, Escorpiônico	Avenida Duque de Caxias, s/n - Centro, Peri-Mirim, Maranhão, Brasil	-2.57811	-44.854
SC	Peritiba	Associação Beneficente Hospitalar São Camilo de Peritiba	(49) 3453-1114	2689863	Botrópico	Rua Frei Bonifácio, 211 - Centro, Peritiba, Santa Catarina, Brasil	-27.3732	-51.9056
SP	Peruíbe	Unidade de Pronto Atendimento de Peruíbe	(13) 3454-1589	7135173	Botrópico, Crotálico, Laquético, Elapídico, Escorpiônico, Loxoscélico, Fonêutrico, Lonômico	Avenida Prof. Terezinha Rodrigues Kalil, s/n - Parque Daville, Peruíbe, São Paulo	-24.3178	-47.0059
PE	Petrolina	Hospital Universitário de Petrolina (HU-UNIVASF)	(87) 2101-6501/6526	6042414	Botrópico, Crotálico, Elapídico, Escorpiônico, Fonêutrico, Loxoscélico	Avenida José de Sá Maniçoba, s/n - Centro, Petrolina, Pernambuco, Brasil	-9.39225	-40.4954
RJ	Petrópolis	UPA Centro	(24) 2246-9131	6909663	Fonêutrico, Loxoscélico, Botrópico, Crotálico, Escorpiônico	Rua Washington Luiz, 600 - Centro, Petrópolis, Rio de Janeiro, Brasil	-22.5162	-43.1838
PA	Piçarras	Unidade Mista de Saúde de Piçarras	(94) 3422-1190	2622491	Botrópico, Escorpiônico, Fonêutrico, Loxoscélico	Rua João Abreu Angel, 00 - Brasil Novo, Piçarras, Pará, Brasil	-6.44917	-48.8662
PI	Picos	Hospital Regional Justino Luz	(89) 3422-1314	4009622	Botrópico, Crotálico, Elapídico, Fonêutrico, Loxoscélico, Laquético, Escorpiônico	Praça Antenor Neiva, 184 - Bomba, Picos, Piauí, Brasil	-7.07445	-41.4669
PR	Piên	Centro de Saúde de Piên	(41) 2632-1291	18031	Botrópico, Crotálico, Elapídico, Escorpiônico, Fonêutrico, Loxoscélico, Lonômico	Rua Belo Horizonte, 92 - Centro, Piên, Paraná, Brasil	-26.0998	-49.4281
BA	Pilão Arcado	Hospital Municipal Luis Eduardo Magalhães	(74) 3534-2709/2704	5166292	Botrópico, Crotálico, Laquético, Elapídico, Escorpiônico, Lonômico, Fonêutrico, Loxoscélico	Avenida João Ribeiro do Vale, 51 - Centro, Hospital Municipal Luis Eduardo Magalhães, Bahia, Brasil	-12.0807	-45.7786
RN	Pimenta Bueno	Hospital e Maternidade Municipal Ana Neta Pimenta Bueno	(69) 3451-2649	2496534	Botrópico	Avenida JK, 62 - Alvorada, Pimenta Bueno, Rondônia, Brasil	-11.6767	-61.1784
SP	Pindamonhangaba	Pronto Socorro Municipal de Pindamonhangaba	(12) 3643-2644/3642-2244 R. 270	9225137	Botrópico, Crotálico, Laquético, Elapídico, Escorpiônico, Loxoscélico, Fonêutrico, Lonômico	Rua Major José dos Santos Moreira, 466 - Centro, Pindamonhangaba, São Paulo	-22.9317	-45.4589
MA	Pindaré Mirim	Hospital Maternidade José Sarney	(98) 98902-5189	2461285	Botrópico, Crotálico, Laquético, Elapídico, Fonêutrico, Loxoscélico, Escorpiônico	Avenida Elias Haickel, 21 - Centro, Pindaré Mirim, Maranhão, Brasil	-3.6102	-45.3424
BA	Pindobaçu	Hospital Prof. Edgar Santos	(74) 3548-2157	4029801	Botrópico, Crotálico, Laquético, Elapídico, Escorpiônico, Lonômico, Fonêutrico, Loxoscélico	Trav. Boa Ventura, s/n - Antônio José Carvalho, Hospital Prof. Edgar Santos, Bahia, Brasil	-7.4219	-38.2176
PR	Pinhais	UPA 24h Pinhais	(41) 3059-9280	2822318	Botrópico, Crotálico, Elapídico, Escorpiônico, Fonêutrico, Loxoscélico, Lonômico	Rua Renato Nunes Ribas, 731 - Centro, Pinhais, Paraná, Brasil	-25.4343	-49.1918
PR	Pinhalão	Hospital e Maternidade Santa Rita de Cássia	(43) 3569-1470	4054954	Botrópico, Crotálico, Escorpiônico, Fonêutrico, Loxoscélico	Rua Manoel Ribas, 315 - Centro, Pinhalão, Paraná, Brasil	-25.583	-49.3964
SC	Pinhalzinho	Hospital de Pinhalzinho	(49) 3366-1711	2537826	Botrópico, Escorpiônico, Fonêutrico, Loxoscélico, Lonômico	Avenida Belo Horizonte, 2200 - Santo Antônio, Pinhalzinho, Santa Catarina, Brasil	-26.848	-52.9923
PR	Pinhão	Hospital Santa Cruz	(42) 3677-1231	2742039	Botrópico, Crotálico, Elapídico, Escorpiônico, Fonêutrico, Loxoscélico, Lonômico	Rua XV de Novembro, 800 - Centro, Pinhão, Paraná, Brasil	-25.6969	-51.6567
MA	Pinheiro	Hospital Reginal Dr. Antenor Abreu	(98) 98558-5869	2310511	Botrópico, Crotálico, Laquético, Elapídico, Fonêutrico, Loxoscélico, Escorpiônico	Rua Maria Pinheiro Paiva, s/n - Antigo Aeroporto, Pinheiro, Maranhão, Brasil	-2.51974	-45.0865
ES	Pinheiros	Hospital Municipal de Pinheiros - HP	(27) 3765-2155	2484366	Escorpiônico, Botrópico	Rua Dr. Lobato, s/n - CentroHospital Municipal de Pinheiros - HP, Pinheiros, Espírito Santo, Brasil	-18.4127	-40.2127
MA	Pio XII	Hospital Municipal de Pio XII	(98) 99126-9123	2451425	Botrópico, Crotálico, Laquético, Elapídico, Fonêutrico, Loxoscélico, Escorpiônico	Rua Juscelino Kubistchek, s/n - Centro, Pio XII, Maranhão, Brasil	-3.89264	-45.1643
GO	Piracanjuba	Hospital São Vicente de Paulo	(64) 3405-4065	2442205	Botrópico, Crotálico, Escorpiônico, Fonêutrico, Loxoscélico, Elapídico	Praça Dimas Costa, s/n - Centro, Piracanjuba, Goiás	-17.3029	-49.0187
SP	Piracicaba	Santa Casa de Piracicaba	(19) 3417-5000	2772310	Botrópico, Crotálico, Laquético, Elapídico, Escorpiônico, Loxoscélico, Fonêutrico, Lonômico	Avenida Independência, 953 - Alto, Piracicaba, São Paulo	-22.7373	-47.6434
PR	Piraí do Sul	Hospital Municipal Santo Antonio	(42) 3237-6250	2687046	Botrópico, Crotálico, Elapídico, Escorpiônico, Fonêutrico, Loxoscélico, Lonômico	Rua Joanino Milléo, 49 - Centro, Piraí do Sul, Paraná, Brasil	-24.5474	-49.9285
SP	Piraju	Hospital de Piraju	(14) 3305-9444	2081350	Botrópico, Escorpiônico, Loxoscélico, Fonêutrico	Rua 7 de Setembro, 818 - Centro, Piraju, São Paulo, Brasil	-21.7807	-48.5618
AL	Piranhas	Unid. Senador Afonso Farias de Melo	(82) 3686-1972/1195	2704544	Botrópico, Crotálico, Laquético, Elapídico, Escorpiônico, Fonêutrico, Lonômico, Loxoscélico	Avenida Maceió, s/n - Xingó, Piranhas, Alagoas, Brasil	-9.60304	-37.7716
MA	Pirapemas	Hospital Geral Gertrudes Melo Martins	(98) 3466-1115	2702711	Botrópico, Crotálico, Laquético, Elapídico, Fonêutrico, Loxoscélico, Escorpiônico	Rua Newton Belo, s/n - Centro, Pirapemas, Maranhão, Brasil	-3.72527	-44.2252
MG	Pirapetinga	Centro de Saúde	(32) 3465-1227	2179091	Fonêutrico, Loxoscélico, Botrópico, Crotálico, Elapídico, Escorpiônico	Rua Martins Peixoto, 122 - Centro, Pirapetinga, Minas Gerais, Brasil	-21.6584	-42.3461
MG	Pirapora	Fundação Hospitalar Doutor Moises Magalhães Freire	(38) 3742-1079	2119528	Fonêutrico, Loxoscélico, Elapídico, Escorpiônico, Botrópico, Crotálico	Rua Montes Claros, 1237 - Cajamba, Pirapora, Minas Gerais, Brasil	-17.3489	-44.9468
PR	Piraquara	UPA 24h Armando Neme Filho	(41) 3590-3758	7309708	Botrópico, Crotálico, Elapídico, Escorpiônico, Fonêutrico, Loxoscélico, Lonômico	Rodovia João Leopoldo Jacomel, s/n - Primavera, Piraquara, Paraná, Brasil	-25.4507	-49.1233
SP	Pirassununga	Santa Casa de Pirassununga	(19) 3565-8100	2785382	Botrópico, Crotálico, Laquético, Elapídico, Escorpiônico, Loxoscélico, Fonêutrico, Lonômico	Avenida Newton Prado, 1883 - Centro, Pirassununga, São Paulo, Brasil	-21.9961	-47.4222
GO	Pirenópolis	Hospital Estadual Ernestina Lopes Jaime	(62) 3331-7500	2437783	Botrópico, Crotálico, Escorpiônico, Fonêutrico, Loxoscélico, Elapídico	Rua Pirineus, s/n - Centro, Pirenópolis, Goiás	-15.8492	-48.9567
GO	Pires do Rio	Hospital Municipal Pires do Rio	(64) 3461-4061	2340526	Botrópico, Crotálico, Escorpiônico, Fonêutrico, Loxoscélico	Rua José Alexandre de Rezende, 28 - Santa Cecília, Pires do Rio, Goiás	-17.2922	-48.2728
BA	Piripá	Hospital Municipal Maria Pereira Barbosa	(77) 3454-2561	4029844	Botrópico, Crotálico, Laquético, Elapídico, Escorpiônico, Lonômico, Fonêutrico, Loxoscélico	Rua Oliveira Brito, s/n - Centro, Hospital Municipal Maria Pereira Barbosa, Bahia, Brasil	-11.4099	-41.2809
PI	Piripiri	Hosp. Reg. Chagas Rodrigues	(86) 3276-3362/1325	2777746	Botrópico, Crotálico, Elapídico, Escorpiônico	Avenida Dr. Pádua Oliveira, 300 - Morro da Saudade, Piripiri, Piauí, Brasil	-4.27093	-41.7631
BA	Piritiba	Hospital Municipal Dr.Ayres de Almeida	(74) 3628-2122/2218	2508915	Botrópico, Crotálico, Laquético, Elapídico, Escorpiônico, Lonômico, Fonêutrico, Loxoscélico	Avenida Roberto Santos, s/n - Cansanção, Hospital Municipal Dr.Ayres de Almeida, Bahia, Brasil	-10.6678	-39.4965
PR	Pitanga	Hospital São Vicente de Paulo	(42) 3646-3144	2742098	Botrópico, Crotálico, Elapídico, Escorpiônico, Fonêutrico, Loxoscélico, Lonômico	Rua João Gonçalves Padilha, 190 - Centro, Pitanga, Paraná, Brasil	-24.7588	-51.7648
MG	Piumhi	Santa Casa de Misericórdia de Piumhi	(37) 3371-9500	2776006	Fonêutrico, Loxoscélico, Botrópico, Crotálico, Elapídico, Escorpiônico	Praça Guia Lopes, 51 - Centro, Piumhi, Minas Gerais, Brasil	-20.4693	-45.9567
PA	Placas	Hospital Municipal de Placas	(93) 3534-1127	3654796	Botrópico, Escorpiônico, Fonêutrico, Loxoscélico	Travessa Olivio Alves, s/n - Centro, Placas, Pará, Brasil	-3.86816	-54.2167
AC	Plácido de Castro	Hospital Dr. Manoel Marinho Monte	(68) 3237-1821/1066	2000997	Botrópico, Fonêutrico, Loxoscélico, Escorpiônico	Rua Epitácio Pessoa, 550 - Centro, Plácido de Castro, Acre, Brasil	-10.3218	-67.1869
DF	Planaltina	Hospital Regional Planaltina	(61) 3385-9820	10529	Fonêutrico, Loxoscélico, Botrópico, Laquético, Crotálico, Escorpiônico	Av. WL 4, Setor Hospitalar Oeste – Área Especial, Planaltina, Brasília, Brasil	-15.455	-47.6152
GO	Planaltina de Goiás	Hospital Municipal Materno Infantil Santa Rita de Cassia	(61) 3637-8166/2115	2437651	Botrópico, Crotálico, Escorpiônico, Fonêutrico, Loxoscélico	Quadra 08, 115 - Setor Leste, Planaltina de Goiás, Goiás	-15.4533	-47.6025
BA	Planalto	Hospital Municipal Nilton Ferreira dos Santos	(77) 3434-2206/2561	2601117	Botrópico, Crotálico, Laquético, Elapídico, Escorpiônico, Lonômico, Fonêutrico, Loxoscélico	Avenida 15 de Novembro, 001 - Centro, Hospital Municipal Nilton Ferreira dos Santos, Bahia, Brasil	-11.4099	-41.2809
PR	Planalto	Hospital N. Sra. de Lourdes	(46) 3555-1143	2584832	Botrópico, Crotálico, Elapídico, Escorpiônico, Fonêutrico, Loxoscélico, Lonômico	Rua Paraná, 1568 - Centro, Planalto, Paraná, Brasil	-25.7235	-53.7628
MA	Poção de Pedras	Hospital Municipal Agostinho Cruz Marques	(99) 98442-0827	2308061	Botrópico, Crotálico, Laquético, Elapídico, Fonêutrico, Loxoscélico, Escorpiônico	Rua Manoel Máximo, 104 - Centro, Poção de Pedras, Maranhão, Brasil	-4.7497	-44.9425
MG	Poço Fundo	Hospital do Gimirim	(35) 3283-1158	2167727	Botrópico	Praça Tancredo Neves, 228 - Centro, Poço Fundo, Minas Gerais, Brasil	-21.787	-45.968
SE	Poço Redondo	Hospital Municipal Zumira Soares	(79) 3337-1308	2420120	Botrópico, Crotálico, Laquético, Elapídico, Escorpiônico, Fonêutrico, Loxoscélico, Lonômico	Rua Alto de Gado Manso, s/n - Lídia Souza Cruz, Poço Redondo, Sergipe, Brasil	-9.80052	-37.6796
SE	Poço Verde	Clínica de Saúde da Família João Antônio de Abreu	(79) 3549-1717	2420368	Botrópico, Crotálico, Laquético, Elapídico, Escorpiônico, Fonêutrico, Loxoscélico, Lonômico	Rua Gabriel Benevindes do Rosario, s/n - Nação, Poço Verde, Sergipe, Brasil	-10.7117	-38.1771
BA	Poções	Hospital São Lucas	(77) 3431-5448/5248/2380	2601583	Botrópico, Crotálico, Laquético, Elapídico, Escorpiônico, Lonômico, Fonêutrico, Loxoscélico	Rua Oswaldo Cruz, 259 - Centro, Hospital São Lucas, Bahia, Brasil	-13.0124	-38.4861
MT	Poconé	Hospital Geral de Poconé Dr Nicolau Frageli	(65) 3345-1963	2391449	Botrópico, Crotálico, Elapídico, Laquético, Escorpiônico, Fonêutrico, Loxoscélico.	Avenida Dom Aquino, 406 - Centro, PoconéMato Grosso
MG	Poços de Caldas	Unidade de Pronto Atendimento	(35) 3697-5361	2115786	Fonêutrico, Loxoscélico, Botrópico, Crotálico, Escorpiônico	Praça Bandeira do Sul, s/n - Bairro José Carlos, Poços de Caldas, Minas Gerais, Brasil	-21.8119	-46.4862
BA	Pojuca	Conjunto Assistencial Antonio Balbino	(75) 3645-1165/1013/3156	2627027	Botrópico, Crotálico, Elapídico, Escorpiônico, Araneídico, Lonômico	Praça Almirante Vasconcelos, s/n, Conjunto Assistencial Antonio Balbino, Bahia, Brasil	-12.4317	-38.3297
SC	Pomerode	Hospital e Maternidade Rio do Testo	(47) 3395-3800	2513838	Botrópico	Rua Hermann Weege, 2727 - Centro, Pomerode, Santa Catarina, Brasil	-26.7165	-49.1682
PA	Ponta de Pedras	Unidade Mista de Ponta de Pedras	(91) 3777-1420	2316013	Botrópico, Escorpiônico, Fonêutrico, Loxoscélico	Avenida Raimundo Malato, 85 - Campinho, Ponta de Pedras, Pará, Brasil	-1.39026	-48.8699
PR	Ponta Grossa	Hospital Municipal Dr. Amadeu Puppi	(42) 3220-7800	2683202	Botrópico, Crotálico, Elapídico, Escorpiônico, Fonêutrico, Loxoscélico, Lonômico	Rua Augusto Ribas, 81 - Centro, Ponta Grossa, Paraná, Brasil	-25.1011	-50.1594
MS	Ponta Porã	Hospital Regional Dr. José de Simone Netto	(67) 3926-6779	2651610	Crotálico, Escorpiônico, Botrópico	Rua Baltazar Saldanha, 1501 - Centro, Ponta Porã, Mato Grosso do Sul	-22.5233	-55.7231
GO	Pontalina	UPA Dr. Osires de Urzeda Natal	(64) 3471-1364	247774	Botrópico, Crotálico, Escorpiônico, Fonêutrico, Loxoscélico	Rua 6 com Avenida B, s/n - Setor Bela Vista, Pontalina, Goiás	-16.7145	-49.2601
MG	Ponte Nova	Hospital Nossa Senhora das Dores	(31) 3897-2600	2111640	Botrópico, Escorpiônico	Rua Dr. Leonardo, 200 - Centro, Ponte Nova, Minas Gerais, Brasil	-20.4161	-42.9059
SC	Ponte Serrada	Hospital Santa Luzia de Deolindo José Baggio	(49) 3435-0220	2411164	Botrópico	Avenida XV de Novembro, 860 - Centro, Ponte Serrada, Santa Catarina, Brasil	-26.8682	-52.0202
MT	Pontes e Lacerda	Hospital Vale do Guaporé	(65) 3266-1355	2752654	Botrópico, Crotálico, Elapídico, Laquético, Escorpiônico, Fonêutrico, Loxoscélico.	Avenida José Martins Monteiro, 992 - Centro, Pontes e LacerdaMato Grosso	-15.2335	-59.3383
BA	Ponto Novo	Unidade Hospitalar Nossa Senhora de Fátima	(74) 3677-1387	2600714	Botrópico, Crotálico, Laquético, Elapídico, Escorpiônico, Lonômico, Fonêutrico, Loxoscélico	Rua São Jorge, s/n - Centro, Unidade Hospitalar Nossa Senhora de Fátima, Bahia, Brasil	-11.4099	-41.2809
GO	Porangatu	Hospital Municipal de Porangatu	(62) 3362-5053	110140	Botrópico, Crotálico, Elapídico, Escorpiônico	Rua Goiás, 20 - Jardim Brasília, Porangatu, Goiás	-13.4386	-49.1502
PA	Portel	Hospital Municipal de Saúde de Portel	(91) 98502-6894	2676923	Botrópico, Escorpiônico, Fonêutrico, Loxoscélico	Avenida Augusto Montenegro, s/n - Centro, Portel, Pará, Brasil	-1.9344	-50.815
RS	Porto Alegre	HPS	(51) 3289-7999	2778718	Botrópico, Crotálico, Laquético, Elapídico, Escorpiônico, Loxoscélico, Fonêutrico, Lonômico	Largo Theodoro Herltz, s/n - Bom Fim, Porto Alegre, Rio Grande do Sul, Brasil	-30.0312	-51.2142
MT	Porto Alegre do Norte	Hospital Municipal de Porto Alegre	(66) 3569-1904	2311615	Botrópico, Crotálico, Elapídico, Laquético, Escorpiônico, Fonêutrico, Loxoscélico.	Rua São Pedro, 288 - Centro, Porto Alegre do NorteMato Grosso	-10.8823	-51.6335
PR	Porto Amazonas	Pronto Atendimento Municipal Menino Jesus	(42) 3256-1234	2687054	Botrópico, Crotálico, Elapídico, Escorpiônico, Fonêutrico, Loxoscélico, Lonômico	Rua Manoel Ribas, 85 - Centro, Porto Amazonas, Paraná, Brasil	-25.5444	-49.8891
SE	Porto da Folha	Hosp. Dr. Francisco Rollemberg	(79) 3349-1296	6697712	Botrópico, Crotálico, Laquético, Elapídico, Escorpiônico, Fonêutrico, Loxoscélico, Lonômico	Praça Antonio Pinto de Rezende, 226 - Centro, Porto da Folha, Sergipe, Brasil	-9.91974	-37.2758
PA	Porto de Moz	Hospital Municipal Ana Nery	(91) 3793-1193	2711184	Botrópico, Escorpiônico, Fonêutrico, Loxoscélico	Rua da República, 1780 - Centro, Porto de Moz, Pará, Brasil	-1.75545	-52.2377
SP	Porto Ferreira	Hospital Dona Balbina	(16) 3389-5500	2082322	Botrópico, Crotálico, Laquético, Elapídico, Escorpiônico, Loxoscélico, Fonêutrico, Lonômico	Rua Dr. Carlindo Valeriani, 377 - Centro, Porto Ferreira, São Paulo, Brasil	-21.8543	-47.4818
AP	Porto Grande	Hospital Municipal Porto Grande	(96) 3234-1204	2019736	Botrópico, Laquético, Fonêutrico, Loxoscélico, Crotálico, Elapídico, Escorpiônico	Avenida 8 de Agosto, 336 - Centro, Porto Grande, Amapá, Brasil	0.711423	-51.4141
MS	Porto Murtinho	Hospital Municipal Oscar Ramires Pereira	(67) 3287-1002	2710447	Crotálico, Escorpiônico, Botrópico	Rua Joaquim Murtinho, 436 - Centro, Porto Murtinho, Mato Grosso do Sul	-21.7018	-57.8847
TO	Porto Nacional	Hospital Regional Porto Nacional	(63) 3363-8411	2786125	Botrópico, Crotálico, Elapídico, Escorpiônico, Loxoscélico, Fonêutrico	Avenida Murilo Braga, 1592 - Centro, Porto Nacional, Tocantins	-10.7114	-48.4117
BA	Porto Seguro	Hospital Luis Eduardo Magalhães	(73) 3288-4911	2802090	Botrópico, Crotálico, Laquético, Elapídico, Escorpiônico, Lonômico, Fonêutrico, Loxoscélico	BR 367, Km 56 Lot. Quinta do Descobrimento, s/n - Cambolo, Hospital Luis Eduardo Magalhães, Bahia, Brasil	-12.0807	-45.7786
SC	Porto União	Hospital de Caridade São Braz	(42) 3521-2200	2543044	Botrópico	Rua Frei Rogério, 579 - Centro, Porto União, Santa Catarina, Brasil	-26.2326	-51.0805
RN	Porto Velho	Centro de Medicina Tropical	(69) 3216-2202	2493853	Botrópico, Laquético, Crotálico, Elapídico, Escorpiônico, Loxoscélico, Fonêutrico, Lonômico	Avenida Guaporé, 415 - Lagoa, Porto Velho, Rondônia, Brasil	-8.78395	-63.8565
AC	Porto Walter	Unidade Mista de Porto Walter	(68) 3325-8028	5661714	Botrópico, Fonêutrico, Loxoscélico, Escorpiônico	Rua Mamede Cameli, s/n - Centro, Porto Walter, Acre, Brasil	-8.26157	-72.7571
GO	Posse	Hospital Munic. Dr. Arquimedes Vieira de Brito Posse	(62) 3481-4927	2382792	Botrópico, Crotálico, Escorpiônico, Fonêutrico, Loxoscélico	Rua Correntina, s/n - Centro, Posse, Goiás	-14.0917	-46.3647
MG	Poté	Hospital São Vicente de Paulo	(33) 3525-1330	2178990	Botrópico, Escorpiônico	Rua Militão Maia, 237 - Centro, Poté, Minas Gerais, Brasil	-17.8047	-41.7907
BA	Potiraguá	Hospital Maternidade de Potiraguá	(73) 3285-2140	2600935	Botrópico, Crotálico, Laquético, Elapídico, Escorpiônico, Lonômico, Fonêutrico, Loxoscélico	Rua Tranquilina Ferraz, 01 – Joaquim Sales, Hospital Maternidade de Potiraguá, Bahia, Brasil	-15.5932	-39.876
MG	Pouso Alegre	Hospital Samuel Libânio	(35) 3429-3200	2127989	Fonêutrico, Loxoscélico, Botrópico, Crotálico, Elapídico, Escorpiônico, Lonômico	Rua Comendador José Garcia, 777 - Centro, Pouso Alegre, Minas Gerais, Brasil	-22.2264	-45.9299
SC	Pouso Redondo	Hospital de Pouso Redondo	(47) 3545-1229	2377225	Botrópico	Rod. BR-470, Km 176 - Centro, Pouso Redondo, Santa Catarina, Brasil	-27.2498	-49.9602
SC	Praia Grande	Hospital Nossa Senhora de Fátima	(48) 3532-0139	2305623	Botrópico, Elapídico, Escorpiônico, Fonêutrico, Loxoscélico, Lonômico	Rua Frei Protásio, 431 - Centro, Praia Grande, Santa Catarina, Brasil	-29.1953	-49.9476
SP	Praia Grande	Complexo Hospitalar Irmã Dulce	(13) 3476 4435	2716097	Botrópico, Crotálico, Laquético, Elapídico, Escorpiônico, Loxoscélico, Fonêutrico, Lonômico	Rua Dair Borges, 550 - Boqueirão, Praia Grande, São Paulo, Brasil	-24.0051	-46.4192
PR	Pranchita	Fundação Hospitalar da Fronteira Pranchita	(46) 3540-1270	2584573	Botrópico, Crotálico, Elapídico, Escorpiônico, Fonêutrico, Loxoscélico, Lonômico	Rua João Freddo esq. Avenida Capibaribe, 383 - Centro, Pranchita, Paraná, Brasil	-26.0281	-53.7335
MA	Presidente Dutra	Hospital Municipal Dr. Elígio Abath	(99) 98136-1362	2455145	Botrópico, Crotálico, Laquético, Elapídico, Fonêutrico, Loxoscélico, Escorpiônico	Rua Altino Gomes, s/n - Vila Militar, Presidente Dutra, Maranhão, Brasil	-5.29637	-44.4934
SP	Presidente Epitácio	Santa Casa de Presidente Epitácio	(18) 3251-8010	2751038	Botrópico, Crotálico, Laquético, Elapídico, Escorpiônico, Loxoscélico, Fonêutrico, Lonômico	Rua Antonio Venâncio Lopes, 942 - Vila Maria, Presidente Epitácio, São Paulo, Brasil	-21.774	-52.1114
AM	Presidente Figueiredo	Hospital Geral Evaldo Neves Falcão	(92) 3324-1005	2013320	Botrópico, Laquético, Fonêutrico, Loxoscélico, Escorpiônico, Elapídico	BR 174 Km 107 - Centro, Presidente Figueiredo, Amazonas, Brasil	-2.05199	-60.0246
SC	Presidente Getúlio	Hospital e Maternidade Maria Auxiliadora	(47) 3352-1234	2377330	Botrópico, Escorpiônico, Fonêutrico, Loxoscélico	Rua Padre Adalberto Ortmann, 197 - Centro, Presidente Getúlio, Santa Catarina, Brasil	-27.0512	-49.6228
BA	Presidente Janio Quadros	Centro de Saúde São João Batista	(77) 3492-2231/2282	4030184	Botrópico, Crotálico, Laquético, Elapídico, Escorpiônico, Lonômico, Fonêutrico, Loxoscélico	Avenida Antônio Carlos Magalhães, s/n - Centro, Centro de Saúde São João Batista, Bahia, Brasil	-11.4099	-41.2809
MA	Presidente Juscelino	Hospital Municipal Santo Antônio	(98) 98913-5813	2307049	Botrópico, Crotálico, Laquético, Elapídico, Fonêutrico, Loxoscélico, Escorpiônico	Rua Monsenhor Bacelar, s/n - Centro, Presidente Juscelino, Maranhão, Brasil	-2.92436	-44.0646
ES	Presidente Kennedy	Pronto Atendimento Municipal de Presidente Kennedy - PAM	(28) 3535-1308	2548119	Fonêutrico, Loxoscélico, Escorpiônico, Botrópico	Rua Sebastião Vieira de Menezes, 100 - CentroPronto Atendimento Municipal de Presidente Kennedy - PAM, Presidente Kennedy, Espírito Santo, Brasil	-21.1011	-41.0452
SP	Presidente Prudente	Santa Casa Hospital Dr. Aristóteles Oliveira Martins	(18) 2101-8000	2080532	Botrópico, Crotálico, Laquético, Elapídico, Escorpiônico, Loxoscélico, Fonêutrico, Lonômico	Rua Venceslau Braz, 05 - Vila Euclides, Presidente Prudente, São Paulo, Brasil	-22.1289	-51.393
MA	Presidente Vargas	Hospial Municipal Carlos Vidal da Silva	(98) 98467-1206	2655969	Botrópico, Crotálico, Laquético, Elapídico, Fonêutrico, Loxoscélico, Escorpiônico	Avenida Pio XII, s/n - Centro, Presidente Vargas, Maranhão, Brasil	-3.4081	-44.0283
SP	Presidente Venceslau	Santa Casa de Presidente Venceslau	(18) 3271-2411	2078139	Botrópico, Crotálico, Laquético, Elapídico, Escorpiônico, Loxoscélico, Fonêutrico, Lonômico	Rua Emiliano Vilanova, 66 - Centro, Presidente Venceslau, São Paulo, Brasil	-21.8671	-51.8417
MT	Primavera do Leste	Pronto Atendimento Municipal	(66) 3498-2010	2397498	Botrópico, Crotálico, Elapídico, Laquético, Escorpiônico, Fonêutrico, Loxoscélico.	Rua Silvio Ometto, 440 - Centro Leste, Primavera do LesteMato Grosso	-15.5523	-54.2906
MA	Primeira Cruz	Hospital Municipal Celso Simões	(98) 98135-0846	2461390	Botrópico, Crotálico, Laquético, Elapídico, Fonêutrico, Loxoscélico, Escorpiônico	Rua da Alegria, s/n - Capim Açu, Primeira Cruz, Maranhão, Brasil	-2.50932	-43.4415
SE	Propriá	Hosp. Regional de Propriá	(79) 3322-1902	3559629	Botrópico, Crotálico, Laquético, Elapídico, Escorpiônico, Fonêutrico, Loxoscélico, Lonômico	Rua Elmiro Costa, s/n - Fernandes, Propriá, Sergipe, Brasil	-10.2143	-36.8405
PR	Prudentópolis	Hospital Sagrado Coração de Jesus	(42) 3446-1333	2742012	Botrópico, Crotálico, Elapídico, Escorpiônico, Fonêutrico, Loxoscélico, Lonômico	Rua Marechal Floriano Peixoto, 1377 - Centro, Prudentópolis, Paraná, Brasil	-25.3946	-51.4653
RS	Quaraí	Fundação Hospitalar de Caridade de Quaraí	(55) 3423-1007	2248247	Botrópico, Crotálico, Laquético, Elapídico, Escorpiônico, Loxoscélico, Fonêutrico, Lonômico	Rua Ascanio Tubino, 780 - Centro, Quaraí, Rio Grande do Sul, Brasil	-30.3789	-56.4609
PR	Quatiguá	Hospital Municipal de Quatiguá	(43) 3564-1276	4055470	Botrópico, Crotálico, Escorpiônico, Fonêutrico, Loxoscélico	Rua Capitão Osman, 82 - Centro, Quatiguá, Paraná, Brasil	-23.5675	-49.9131
PR	Quedas do Iguaçu	Ambulatório Municipal Auri Antonio Sanson	(46) 3532-1344	2572818	Botrópico, Crotálico, Escorpiônico, Fonêutrico, Loxoscélico, Lonômico	Rua Quiri, 1666 - Centro, Quedas do Iguaçu, Paraná, Brasil	-25.4514	-52.9081
BA	Queimadas	Hospital Municipal Dr. Edson Silva	(75) 3644-1323	2602032	Botrópico, Crotálico, Laquético, Elapídico, Escorpiônico, Lonômico, Fonêutrico, Loxoscélico	Praça da Matriz, 97 - Centro, Hospital Municipal Dr. Edson Silva, Bahia, Brasil	-10.974	-39.6297
MT	Querência	Hospital San Diego	(66) 3529-2032	6047831	Botrópico, Crotálico, Elapídico, Laquético, Escorpiônico, Fonêutrico, Loxoscélico.	Rua A 14, s/n - Setor A, QuerênciaMato Grosso	-12.5959	-52.2062
BA	Quijingue	Hospital Dr. Edenivaldo Cardoso da Silva Júnior	(75) 3487- 2153	2598221	Botrópico, Crotálico, Laquético, Elapídico, Escorpiônico, Lonômico, Fonêutrico, Loxoscélico	Rua Castro Alves, s/n - Centro, Hospital Dr. Edenivaldo Cardoso da Silva Júnior, Bahia, Brasil	-11.4099	-41.2809
SC	Quilombo	Hospital São Bernardo	(49) 3346-3203	2538342	Botrópico, Escorpiônico, Fonêutrico, Loxoscélico, Lonômico	Rua Duque de Caxias, 329 - Centro, Quilombo, Santa Catarina, Brasil	-26.7744	-48.6436
GO	Quirinópolis	Hospital Municipal Antonio Martins da Costa	(64) 3651-8881/8880	2360470	Botrópico, Crotálico, Escorpiônico, Fonêutrico, Loxoscélico	Avenida Rui Barbosa, 286 - Centro, Quirinópolis, Goiás	-18.4527	-50.4459
PR	Quitandinha	Hospital Cristo Rei	(41) 3623-1311/1107	2817667	Botrópico, Crotálico, Elapídico, Escorpiônico, Fonêutrico, Loxoscélico, Lonômico	Rua Padre Francisco, 1450 - Centro, Quitandinha, Paraná, Brasil	-25.8632	-49.4973
SP	Rancharia	Hospital e Maternidade de Rancharia	(18) 3265-1511	2081873	Botrópico, Crotálico, Laquético, Elapídico, Escorpiônico, Loxoscélico, Fonêutrico, Lonômico	Rua Mário César de Camargo, 1559 - Centro, Rancharia, São Paulo, Brasil	-22.2334	-50.8964
PR	Rebouças	Hospital de Caridade Dona Darcy Vargas	(42) 3457-1300	2554097	Botrópico, Crotálico, Elapídico, Escorpiônico, Fonêutrico, Loxoscélico, Lonômico	Rua Armando Costa, 619 - Centro, Rebouças, Paraná, Brasil	-25.6279	-50.6934
PE	Recife	Hospital da Restauração	0800-7226001/(81) 3181-6453	655	Botrópico, Crotálico, Elapídico, Escorpiônico, Fonêutrico, Loxoscélico, Laquético	Avenida Gov. Agamenon Magalhães, s/n - Derby, Recife, Pernambuco, Brasil	-8.05728	-34.8976
MG	Recreio	Pronto Socorro Municipal	(32) 3444-1144	2122634	Fonêutrico, Loxoscélico, Botrópico, Elapídico, Escorpiônico	Rua Coronel José Maria Cardoso, s/n - Centro, Recreio, Minas Gerais, Brasil	-21.5244	-42.4688
TO	Recursolândia	Unidade Básica de Saúde	(63) 3438-1163	2467577	Botrópico, Crotálico, Escorpiônico	Rua Tocantins, s/n - Centro, Recursolândia, Tocantins	-8.73742	-47.2428
PA	Redenção	Hospital Mun. Drª Irací Machado de Araújo	(94) 3424-7317	2316641	Botrópico, Escorpiônico, Fonêutrico, Loxoscélico	Avenida Maria Ribeiro, s/n - Centro, Redenção, Pará, Brasil	-8.02221	-50.0367
SP	Registro	Hospital São João	(13) 3828-1111	2079593	Botrópico, Crotálico, Laquético, Elapídico, Escorpiônico, Loxoscélico, Fonêutrico, Lonômico	Rua Kiheji Nasuno, 165 - Centro, Registro, São Paulo, Brasil	-24.4928	-47.8403
BA	Remanso	Casa de Saúde de Remanso	(74) 3535-1051	2509377	Botrópico, Crotálico, Elapídico, Escorpiônico, Araneídico, Lonômico	Avenida Presidente João Figueiredo, 660 - Quadra 07, Casa de Saúde de Remanso, Bahia, Brasil	-9.61958	-42.0806
RJ	Resende	Hosp. Mun. de Emergência Henrique Sérgio Gregori	(24) 3381-2080/2053	2288893	Fonêutrico, Loxoscélico, Botrópico, Crotálico, Escorpiônico	Avenida Marcílio Dias, 800 - Jardim Jalisco, Resende, Rio de Janeiro, Brasil	-22.4635	-44.4598
PR	Reserva	Hospital Menino Jesus	(42) 3276-1273	2740575	Botrópico, Crotálico, Elapídico, Escorpiônico, Fonêutrico, Loxoscélico, Lonômico	Rua Generoso Marques, 772 - Centro, Reserva, Paraná, Brasil	-24.6488	-50.8508
MG	Resplendor	Hospital Nossa Sra. do Carmo	(33) 3263-1166	2168731	Botrópico, Escorpiônico	Rua Moraes de Carvalho, 333 - Centro, Resplendor, Minas Gerais, Brasil	-19.3244	-41.2567
BA	Retirolândia	Unidade Básica de Saúde Fernando Presídio	(75) 3202-1299/1301	2653036	Botrópico, Crotálico, Laquético, Elapídico, Escorpiônico, Lonômico, Fonêutrico, Loxoscélico	Rua Joana Angélica, s/n - Centro, Unidade Básica de Saúde Fernando Presídio, Bahia, Brasil	-11.4099	-41.2809
MA	Riachão	Hospital Municipal de Riachão	(99) 3531-0933/98833-3629	2460963	Botrópico, Crotálico, Laquético, Elapídico, Fonêutrico, Loxoscélico, Escorpiônico	Rua Coelho Parede, 100 - Centro, Riachão, Maranhão, Brasil	-7.36332	-46.6192
SE	Riachão do Dantas	Unidade Mista de Saúde Dona Caçula	(79) 3643-1132	3566013	Botrópico, Crotálico, Laquético, Elapídico, Escorpiônico, Fonêutrico, Loxoscélico, Lonômico	Avenida Dr. Luiz Garcia, 500 - Centro, Riachão do Dantas, Sergipe, Brasil	-11.0743	-37.725
BA	Riachão do Jacuípe	Fundação de Saúde e Assistência Social de Riaçhão do Jacuípe	(75) 3264-2607	2601737	Botrópico, Crotálico, Elapídico, Escorpiônico, Araneídico, Lonômico	Rua Dr. Alvaro Covas, s/n - Tancredo Neves, Fundação de Saúde e Assistência Social de Riaçhão do Jacuípe, Bahia, Brasil	-11.8062	-39.3863
MS	Ribas do Rio Pardo	Hospital 19 de Março	(67) 3238-1259	2536935	Escorpiônico, Botrópico	Rua Júlio Viana, 270 - Santos Dumont, Ribas do Rio Pardo, Mato Grosso do Sul	-20.4495	-53.762
BA	Ribeira do Pombal	Hospital Geral Santa Tereza	(75) 3278-1290/1140	2799790	Botrópico, Crotálico, Elapídico, Escorpiônico, Araneídico, Lonômico	Rua Salustiano Guerra, 338 - Centro, Hospital Geral Santa Tereza, Bahia, Brasil	-10.8372	-38.5395
SP	Ribeirão Branco	Hospital Municipal Maria Rosa Cardoso	(15) 3553-1144/99716-4744	2705249	Botrópico, Crotálico, Laquético, Elapídico, Escorpiônico, Loxoscélico, Fonêutrico, Lonômico	Rua Capitão Elias Pereira, 1198 - Centro, Ribeirão Branco, São Paulo, Brasil	-24.2249	-48.768
MT	Ribeirão Cascalheira	Hospital Cristo Rei	(66) 3489-1050	2472791	Botrópico, Crotálico, Elapídico, Laquético, Escorpiônico, Fonêutrico, Loxoscélico.	Avenida São Paulo, s/n - Centro, Ribeirão CascalheiraMato Grosso	-12.9429	-51.8267
PR	Ribeirão Claro	Santa Casa de Ribeirão Claro	(43) 3536-1120	4055683	Botrópico, Crotálico, Escorpiônico, Fonêutrico, Loxoscélico	Rua Zacarias Boueiri, s/n - Vila Gavioli, Ribeirão Claro, Paraná, Brasil	-23.1984	-49.7573
SP	Ribeirão Preto	Hospital das Clínicas FAEPA Ribeirão Preto	(16) 3602-1157	2082187	Botrópico, Crotálico, Escorpiônico, Loxoscélico, Fonêutrico, Lonômico	Campus Universitário, s/n - Monte Alegre, Ribeirão Preto, São Paulo, Brasil	-21.1631	-47.8349
MT	Ribeirãozinho	Hospital Nossa Senhora da Abadia	(66) 3415-1166	2395452	Botrópico, Crotálico, Elapídico, Laquético, Escorpiônico, Fonêutrico, Loxoscélico.	Rua Dom Pedro, 1064 - Centro, RibeirãozinhoMato Grosso	-16.489	-52.6943
PR	Rio Azul	Hospital de Caridade São Francisco de Assis	(42) 3463-1212	2554429	Botrópico, Crotálico, Elapídico, Escorpiônico, Fonêutrico, Loxoscélico, Lonômico	Rua Coronel Hortêncio de Mello, 78 - Centro, Rio Azul, Paraná, Brasil	-25.7276	-50.7923
ES	Rio Bananal	Hospital e Maternidade Alfredo Pinto Fontana – HMAPF	(27) 3265-1101	2494345	Fonêutrico, Loxoscélico, Escorpiônico, Botrópico	Rua João Cipriano, 500 - São SebastiãoHospital e Maternidade Alfredo Pinto Fontana – HMAPF, Rio Bananal, Espírito Santo, Brasil	-19.2662	-40.3335
RJ	Rio Bonito	Hosp. Reg. Darcy Vargas	(21) 3634-9990 R: 9562/ 99987-0134	2296241	Botrópico, Elapídico	Rua João Carmo, 110 - Centro, Rio Bonito, Rio de Janeiro, Brasil	-22.7109	-42.6266
AC	Rio Branco	HUERB - Hosp. de Urgência e Emergência de Rio Branco	(68) 3223-3080/1897	2001578	Botrópico, Laquético, Elapídico, Escorpiônico, Fonêutrico, Lonômico, Loxoscélico	Avenida Nações Unidas, 700 - Bosque, Rio Branco, Acre, Brasil	-9.96547	-67.814
MT	Rio Branco	Hospital Municipal de Rio Branco	(65) 3257-1133	2394782	Botrópico, Crotálico, Elapídico, Laquético, Escorpiônico, Fonêutrico, Loxoscélico.	Avenida Sete de Setembro, 1058 - Cidade Alta, Rio BrancoMato Grosso	-16.0746	-57.6711
PR	Rio Branco do Sul	Hospital Municipal de Rio Branco do Sul	(41) 3973-8070/8072	18600	Botrópico, Crotálico, Elapídico, Escorpiônico, Fonêutrico, Loxoscélico, Lonômico	Rua Generoso Marques, 414 - Centro, Rio Branco do Sul, Paraná, Brasil	-25.1947	-49.3019
MS	Rio Brilhante	Hospital e Maternidade de Rio Brilhante	(67) 3452-7378	4068823	Crotálico, Escorpiônico, Botrópico	Avenida Lourival Barbosa, 1396 - Centro, Rio Brilhante, Mato Grosso do Sul	-21.8014	-54.5471
SP	Rio Claro	Pronto Socorro Municipal	(19) 3533-5484	2034441	Botrópico, Crotálico, Laquético, Elapídico, Escorpiônico, Loxoscélico, Fonêutrico, Lonômico	Avenida 15, s/n - Centro, Rio Claro, São Paulo, Brasil	-22.4061	-47.5627
RJ	Rio de Janeiro	Hospital Municipal Lourenço Jorge	(21) 3111-4736/4765	2270609	Fonêutrico, Loxoscélico, Botrópico, Crotálico, Elapídico, Escorpiônico	Avenida Ayrton Senna, 2000 - Barra da Tijuca, Rio de Janeiro, Rio de Janeiro, Brasil	-22.9939	-43.363
SC	Rio do Campo	Sociedade Cultural e Beneficente São José	(47) 3564-1173	2377462	Botrópico	Rua Cornellius Kniebeler, 486 - Cruzeiro, Rio do Campo, Santa Catarina, Brasil	-26.9459	-50.1348
BA	Rio do Pires	Hospital do Sindicato dos Trabalhadores Rurais de Rio do Pires	(77) 3693-2185	2509830	Botrópico, Crotálico, Laquético, Elapídico, Escorpiônico, Lonômico, Fonêutrico, Loxoscélico	Rua Manoel Marques de Azevedo, 101 - Centro, Hospital do Sindicato dos Trabalhadores Rurais de Rio do Pires, Bahia, Brasil	-13.1262	-42.293
SC	Rio do Sul	Hospital Regional Alto Vale	(47) 3521-2000	2568713	Botrópico, Crotálico, Elapídico, Escorpiônico, Fonêutrico, Loxoscélico, Lonômico	Rua Tuiuti, 218 - Centro, Rio do Sul, Santa Catarina, Brasil	-27.2193	-49.6435
SC	Rio dos Cedros	Hospital Dom Bosco Rio dos Cedros	(47) 3386-0090	6273874	Botrópico	Avenida Tiradentes, 740 - Centro, Rio dos Cedros, Santa Catarina, Brasil	-26.738	-49.2714
SC	Rio Fortuna	Hospital de Rio Fortuna	(48) 3653-1144	2386038	Botrópico	Avenida Sete de Setembro, 1000 - Centro, Rio Fortuna, Santa Catarina, Brasil	-28.1347	-49.1041
RS	Rio Grande	Santa Casa do Rio Grande	(53) 3233-7100	2232995	Botrópico	Rua General Osório, 625 - Centro, Rio Grande, Rio Grande do Sul, Brasil	-32.0308	-52.1026
PA	Rio Maria	Hospital Municipal de Rio Maria	(94) 99124-7675	2317990	Botrópico, Escorpiônico, Fonêutrico, Loxoscélico	Avenida 08, 341 - Setor Remor, Rio Maria, Pará, Brasil	-7.3194	-50.0453
SC	Rio Negrinho	Hospital Rio Negrinho	(47) 3646-2000	2521695	Botrópico	Rua Fritz Klosterman, 403 - Centro, Rio Negrinho, Santa Catarina, Brasil	-26.2545	-49.5105
MS	Rio Negro	Hospital e Maternidade Idimaque Paes Ferreira	(67) 3278-1819	2710455	Crotálico, Escorpiônico, Botrópico, Fonêutrico, Loxoscélico	Rua Boa Vista, 125 - Bairro Alto, Rio Negro, Mato Grosso do Sul	-19.2891	-54.9655
PR	Rio Negro	Hospital Bom Jesus	(41) 3642-3470	18694	Botrópico, Crotálico, Elapídico, Escorpiônico, Fonêutrico, Loxoscélico, Lonômico	Rua Capitão João Bley, 604 - Centro, Rio Negro, Paraná, Brasil	-26.1009	-49.8154
MG	Rio Pardo	Hospital Tácito de Freitas Costa	(38) 3824-1288	2119463	Botrópico, Crotálico, Escorpiônico	Praça Antônio Neves, 324 - Cidade Alta, Rio Pardo, Minas Gerais, Brasil	-14.9301	-42.8162
AM	Rio Preto da Eva	Hospital Thomé de Medeiros Raposo	(92) 3358-1135	2708930	Botrópico, Laquético, Fonêutrico, Loxoscélico, Escorpiônico, Elapídico	Rua Gov. Angelo do Amaral, s/n - Centro, Rio Preto da Eva, Amazonas, Brasil	-2.6998	-59.7001
BA	Rio Real	Hospital e Maternidade Maria Amelia Menezes Santos	(75) 3426-1242	2653699	Botrópico, Crotálico, Elapídico, Escorpiônico, Araneídico, Lonômico	Rua Monsenhor Florisvaldo, 709 - Centro, Hospital e Maternidade Maria Amelia Menezes Santos, Bahia, Brasil	-11.4818	-37.9336
GO	Rio Verde	UPA Dr. José Povoa Mendes	(64) 3620-2040	6834477	Botrópico, Crotálico, Escorpiônico, Fonêutrico, Loxoscélico	Rua Augusta Bastos, 3276 - Jardim Goiás, Rio Verde, Goiás	-17.783	-50.91
MS	Rio Verde	Hospital Geral Paulino Alves da Cunha	(67) 3292-1308	2374439	Crotálico, Escorpiônico, Botrópico, Fonêutrico, Loxoscélico, Elapídico	Rua Semíramis Duailibi, 170 - Tupinambás, Rio Verde, Mato Grosso do Sul	-20.7722	-54.7852
RN	Rolim de Moura	Hospital Municipal Amélio João da Silva	(69) 3442-1192/3091	2495228	Botrópico, Laquético, Crotálico, Loxoscélico, Fonêutrico, Escorpiônico	Avenida Cuiabá, 5414 - Planalto, Rolim de Moura, Rondônia, Brasil	-11.7168	-61.7822
PR	Roncador	Hospital Municipal de Roncador	(44) 3575-2516	7070179	Botrópico, Crotálico, Escorpiônico, Fonêutrico, Loxoscélico	Rua São Paulo, 526 - Centro, Roncador, Paraná, Brasil	-24.5964	-52.274
MT	Rondolândia	Centro de Saúde de Rondolândia	(66) 3542-1056	2393816	Botrópico, Crotálico, Elapídico, Laquético, Escorpiônico, Fonêutrico, Loxoscélico.	Rua Rio Madeirinha, Quadra 68, s/n - Centro, RondolândiaMato Grosso	-10.8422	-61.4608
PA	Rondon do Pará	Hosp. Municipal de Rondon do Pará	(94) 3326-1369	2312131	Botrópico, Escorpiônico, Fonêutrico, Loxoscélico	Rua Lauro Sodré, 235 - Centro, Rondon do Pará, Pará, Brasil	-4.77757	-48.0757
MT	Rondonópolis	Hospital Regional de Rondonópolis	(66) 3411-6400	2604434	Botrópico, Crotálico, Elapídico, Laquético, Escorpiônico, Fonêutrico, Loxoscélico.	Rua Arnaldo Estevão de Figueiredo, 2366 - Jardim Guanabara, RondonópolisMato Grosso	-16.4583	-54.6439
RR	Rorainópolis	Hospital Regional Sul Gov. Ottomar de Souza Pinto	(95) 32382362	7470371	Crotálico, Escorpiônico, Botrópico, Laquético	Rod. BR 174, s/n - Centro, Rorainópolis, Roraima, Brasil	0.945095	-60.4235
SP	Rosana	Hospital Estadual Porto Primavera	(18) 3284-9500	2750546	Botrópico, Crotálico, Laquético, Elapídico, Escorpiônico, Loxoscélico, Fonêutrico, Lonômico	Rua do Hospital, 135 - Primavera, Rosana, São Paulo, Brasil	-22.5306	-52.9515
MA	Rosário	Unidade Mista de Rosário	(98) 98258-4093	2646358	Botrópico, Crotálico, Laquético, Elapídico, Fonêutrico, Loxoscélico, Escorpiônico	Avenida Eurico Macedo, 2447 - Centro, Rosário, Maranhão, Brasil	-2.94311	-44.2476
RS	Rosário do Sul	Hospital Auxiliadora	(55) 3231-2700	2248239	Botrópico, Crotálico, Laquético, Elapídico, Escorpiônico, Loxoscélico, Fonêutrico, Lonômico	Rua Sete de Setembro, 2257 - Centro, Rosário do Sul, Rio Grande do Sul, Brasil	-30.2526	-54.9163
MT	Rosário Oeste	Hospital Amparo	(65) 3356-1308	2655780	Botrópico, Crotálico, Elapídico, Laquético, Escorpiônico, Fonêutrico, Loxoscélico.	Rua Marechal Deodoro, 925 - Centro, Rosário OesteMato Grosso
MG	Rubim	Hospital São Vicente de Paulo	(33) 3746-1222	2139138	Fonêutrico, Loxoscélico, Elapídico, Escorpiônico, Botrópico, Crotálico	Rua Borborema, 477 - Ipê, Rubim, Minas Gerais, Brasil	-16.3787	-40.5424
PA	Rurópolis	Hospital Municipal de Rurópolis	(93) 3543-1688	2331292	Botrópico, Escorpiônico, Fonêutrico, Loxoscélico	Dr. Oswaldo Cruz Entre Av. Pres. Médici Av. Brasil, 80 - Centro, Rurópolis, Pará, Brasil	-22.9071	-43.1819
BA	Ruy Barbosa	Hospistal Regional de Ruy Barbosa	(75) 3252-1092	2510391	Botrópico, Crotálico, Elapídico, Escorpiônico, Araneídico, Lonômico	Rua Juvêncio Chavier, 475 - Centro, Hospistal Regional de Ruy Barbosa, Bahia, Brasil	-12.2794	-40.4938
SP	Salesópolis	Santa Casa de Salesópolis	(11) 4696-1411	2079380	Botrópico, Crotálico, Laquético, Elapídico, Escorpiônico, Loxoscélico, Fonêutrico, Lonômico	Praça Padre João Mendes, 31 - Centro, Salesópolis, São Paulo, Brasil	-23.5339	-45.8496
SC	Salete	Hospital e Maternidade Santa Terezinha	(47) 3563-0197	2377632	Botrópico	Rua Mathias Loch, 125 - São Cristovão, Salete, Santa Catarina, Brasil	-26.9796	-49.9992
PE	Salgueiro	Hospital Regional Inácio de Sá	(87) 3276-1190	2356287	Botrópico, Crotálico, Elapídico, Escorpiônico, Fonêutrico, Loxoscélico	Rua Antonio de Alencar Sampaio, 346 - Planalto, Salgueiro, Pernambuco, Brasil	-8.07476	-39.1346
MG	Salinas	Hospital Municipal Dr. Osvaldo Prediliano Santana	(38) 3841-1014	2204649	Botrópico, Crotálico, Escorpiônico	Avenida Antônio Carlos, 1009 - São Geraldo, Salinas, Minas Gerais, Brasil	-16.1593	-42.2891
PA	Salinópolis	Hosp. Reg. Dr. Olimpio Cardoso da Silveira	(91) 3423-1867	2314819	Botrópico, Escorpiônico, Fonêutrico, Loxoscélico	Avenida Dr. Miguel de Santa Brígida, s/n - Ponta D'Agulha, Salinópolis, Pará, Brasil	-0.626964	-47.3548
MT	Salto Do Céu	Hospital Municipal de Slato do Céu	(65) 3233-1318	2394189	Botrópico, Crotálico, Elapídico, Laquético, Escorpiônico, Fonêutrico, Loxoscélico.	Rua Espirito Santo, s/n - Centro, Salto Do CéuMato Grosso	-15.1282	-58.1294
PR	Salto do Itararé	Hospital Municipal de Salto do Itararé	(43) 3579-1394	2781778	Botrópico	Rua João Crispim, 855 - Vila Nova, Salto do Itararé, Paraná, Brasil	-23.6024	-49.628
RS	Salto do Jacuí	Hospital Municipal Dr. Aderbal Schneider	(55) 3327-2120	2263882	Botrópico, Crotálico, Laquético, Elapídico, Escorpiônico, Loxoscélico, Fonêutrico, Lonômico	Rua Passo Real, 9 - Nova Jacuí, Salto do Jacuí, Rio Grande do Sul, Brasil	-29.0854	-53.2255
PR	Salto do Lontra	Hospital Nossa Senhora de Fátima	(46) 3538-1180	2585340	Botrópico, Crotálico, Elapídico, Escorpiônico, Fonêutrico, Loxoscélico, Lonômico	Avenida Bertinho Warmling, 904 - Centro, Salto do Lontra, Paraná, Brasil	-25.7869	-53.3129
BA	Salvador	Hospital Geral Roberto Santos	(71) 3387-4343/2675	3859	Botrópico, Crotálico, Laquético, Elapídico, Escorpiônico, Lonômico, Fonêutrico, Loxoscélico	Estrada do Saboeiro, s/n - Saboeiro, Hospital Geral Roberto Santos, Bahia, Brasil	-12.9554	-38.4506
PA	Salvaterra	Hospital Municipal de Pequeno Porte Dr. Almir Gabriel	(91) 3765-1250	2316064	Botrópico, Escorpiônico, Fonêutrico, Loxoscélico	Avenida Nossa Senhora da Conceição, s/n - Centro, Salvaterra, Pará, Brasil	-0.757264	-48.5142
MA	Sambaiba	Unidade Mista Bom Jesus	(99) 98125-6163	2646498	Botrópico, Crotálico, Laquético, Elapídico, Fonêutrico, Loxoscélico, Escorpiônico	Rua Manoel Paz Sobrinho, s/n - Sambaiba, Sambaiba, Maranhão, Brasil	-7.14029	-45.3493
GO	Sanclerlândia	Hospital Municipal São Vicente de Paula	(64) 98177-5212	2441500	Botrópico, Crotálico, Escorpiônico, Fonêutrico, Loxoscélico	Avenida Norte Sul, 1128 - Centro, Sanclerlândia, Goiás	-16.2011	-50.3125
SC	Santa Cecília	Hospital e Maternidade Santa Cecília	(49) 3244-2111	2302748	Botrópico	Rua Maria Olicia Conceição, 60 - Centro, Santa Cecília, Santa Catarina, Brasil	-26.9635	-50.4186
RN	Santa Cruz	Hospital Regional Aluízio Bezerra	(84) 3291-2500	4014138	Botrópico, Laquético, Crotálico, Elapídico	Rua São Nicolau, 35 – Conjunto Cônego Monte, Santa Cruz, Rio Grande do Norte, Brasil	-6.22933	-36.0068
BA	Santa Cruz Cabrália	Hospital José Maria de Magalhães Neto	(73) 3282-1188/1417	2510782	Botrópico, Crotálico, Laquético, Elapídico, Escorpiônico, Lonômico, Fonêutrico, Loxoscélico	BR 367, 80 - Mutary, Hospital José Maria de Magalhães Neto, Bahia, Brasil	-16.3215	-39.0231
PA	Santa Cruz do Arari	Unidade Mista de Santa Cruz do Arari	(91) 3658-2219	2316161	Botrópico, Escorpiônico, Fonêutrico, Loxoscélico	Rua Victor Moreira, 01 - Centro, Santa Cruz do Arari, Pará, Brasil	-0.664597	-49.173
SP	Santa Cruz do Rio Pardo	Santa Casa de Santa Cruz Rio Pardo	(14) 3332-1222	2084058	Botrópico, Crotálico, Laquético, Elapídico, Escorpiônico, Loxoscélico, Fonêutrico, Lonômico	Avenida Dr. Ciro de Mello Camarinha, 530 - Centro, Santa Cruz do Rio Pardo, São Paulo, Brasil	-22.9016	-49.6268
RS	Santa Cruz do Sul	Hospital Santa Cruz	(51) 3715-1500	2254964	Botrópico, Crotálico, Laquético, Elapídico, Escorpiônico, Loxoscélico, Fonêutrico, Lonômico	Rua Fernando Abott, 174 - Centro, Santa Cruz do Sul, Rio Grande do Sul, Brasil	-29.7202	-52.4265
SP	Santa Fé do Sul	Unidade de Pronto Atendimento (UPA)	(17) 3631-1015	7409354	Botrópico, Crotálico, Laquético, Elapídico, Escorpiônico, Loxoscélico, Fonêutrico, Lonômico	Rua 01, 800 - Centro, Santa Fé do Sul, São Paulo, Brasil	-20.2115	-50.9272
MA	Santa Filomena do Maranhão	Unidade Mista Adão Gomes	(99) 98406-7994	2461633	Botrópico, Crotálico, Laquético, Elapídico, Fonêutrico, Loxoscélico, Escorpiônico	Avenida Valentim Gomes, 426 - Centro, Santa Filomena do Maranhão, Maranhão, Brasil	-5.49562	-44.5555
MA	Santa Helena	Hospital Santa Helena	(98) 99142-2412	6463045	Botrópico, Crotálico, Laquético, Elapídico, Fonêutrico, Loxoscélico, Escorpiônico	Travessa Manoel Pavão Dias, s/n - Centro, Santa Helena, Maranhão, Brasil	-2.24044	-45.3045
PR	Santa Helena	Policlínica Santa Helena	(45) 3268-1494	4055861	Botrópico, Crotálico, Elapídico, Escorpiônico, Fonêutrico, Loxoscélico, Lonômico	Avenida Brasil, 1858 - Centro, Santa Helena, Paraná, Brasil	-24.8625	-54.3366
MA	Santa Inês	Hospital Municipal Santa Inês	(98) 99904-0406	2772299	Botrópico, Crotálico, Laquético, Elapídico, Fonêutrico, Loxoscélico, Escorpiônico	Avenida Marechal Castelo Branco, 2818 - Laranjeira, Santa Inês, Maranhão, Brasil	-3.6648	-45.3841
SP	Santa Isabel	UPA - Unidade de Pronto Atendimento I Santa Isabel	(11) 4656-8150/8151/8152	7094132	Botrópico, Crotálico, Laquético, Elapídico, Escorpiônico, Loxoscélico, Fonêutrico, Lonômico	Rua Castelo Branco, 320 - Jaguari, Santa Isabel, São Paulo, Brasil	-23.3078	-46.2306
AM	Santa Isabel do Rio Negro	Unidade Mista de Santa Isabel do Rio Negro	(97) 3441-1944/1138	2016478	Botrópico, Laquético, Fonêutrico, Loxoscélico, Escorpiônico, Elapídico	Rua Danilo Correa, s/n - Centro, Santa Isabel do Rio Negro, Amazonas, Brasil	-0.416413	-65.0176
PR	Santa Izabel do Oeste	Casa de Saúde Santa Izabel do Oeste	(46) 3542-1177	2583712	Botrópico, Crotálico, Elapídico, Escorpiônico, Fonêutrico, Loxoscélico, Lonômico	Rua Angico (esq c/ Louro), 801 - Centro, Santa Izabel do Oeste, Paraná, Brasil	-25.8211	-53.4825
PA	Santa Izabel do Pará	Hospital Municipal Dr. Edílson Abreu	(91) 3744-1200	9177140	Botrópico, Escorpiônico, Fonêutrico, Loxoscélico	Rua João Casa Nova, 2085 - Centro, Santa Izabel do Pará, Pará, Brasil	-1.29808	-48.167
ES	Santa Leopoldina	Hospital Nossa Senhora Santa Leopoldina - HNSSL	(27) 3266-1131	2599899	Botrópico	Ladeira Rosalina Ribeiro Nunes, 1000Hospital Nossa Senhora Santa Leopoldina - HNSSL, Santa Leopoldina, Espírito Santo, Brasil	-20.0977	-40.5267
MA	Santa Luzia	Hospital Municipal Pedro dos Reis Fernandes	(98) 98115-8648	2459477	Botrópico, Crotálico, Laquético, Elapídico, Fonêutrico, Loxoscélico, Escorpiônico	Avenida Nagib Haickel, s/n - Centro, Santa Luzia, Maranhão, Brasil	-3.641	-45.1868
DF	Santa Maria	Hospital Regional de Santa Maria	(61) 2017-1500	5717515	Fonêutrico, Loxoscélico, Escorpiônico, Botrópico, Laquético, Crotálico, Elapídico	Avenida dos Alagados, Quadra AC 102, Blocos A, B, C e D, s/n, Santa Maria, Brasília, Brasil	-16.0036	-47.9873
RS	Santa Maria	Husm Hospital Universitario de Santa Maria	(55) 3220-8517	2244306	Botrópico, Crotálico, Laquético, Elapídico, Escorpiônico, Loxoscélico, Fonêutrico, Lonômico	Avenida Roraima Predio 22, 1000 - Camobi, Santa Maria, Rio Grande do Sul, Brasil	-29.711	-53.7165
BA	Santa Maria da Vitória	Hospital Municipal Dr. José Borba	(77) 3483-8925/8926	2799804	Botrópico, Crotálico, Elapídico, Escorpiônico, Araneídico, Lonômico	Avenida Gov. Roberto Santos, s/n - Sambaíba, Hospital Municipal Dr. José Borba, Bahia, Brasil	-7.1396	-45.3464
PA	Santa Maria das Barreiras	Hosp. Mun. de Santa Maria das Barreiras	(94) 3319-3152	2333589	Botrópico, Escorpiônico, Fonêutrico, Loxoscélico	Avenida Dom Sebastião Tomaz, s/n - Centro, Santa Maria das Barreiras, Pará, Brasil	-8.87174	-49.7157
ES	Santa Maria de Jetibá	Hospital Municipal de Concórdia	(27) 3263-1171	2569213	Fonêutrico, Loxoscélico, Escorpiônico, Botrópico	Rua Hermann Miertschink, 210 - CentroHospital Municipal de Concórdia, Santa Maria de Jetibá, Espírito Santo, Brasil	-20.0318	-40.7414
PA	Santa Maria do Pará	Hospital da Ordem Terceira Unidade de Santa Maria doo Pará	(91) 3442-1107	2674785	Botrópico, Crotálico, Laquético, Escorpiônico, Fonêutrico, Loxoscélico	Rua Cezarino Doce, 10 - Centro, Santa Maria do Pará, Pará, Brasil	-1.35363	-47.5823
MG	Santa Maria do Suaçui	Hospital Santa Maria Eterna	(33) 3431-1259	2103990	Botrópico, Crotálico	Praça Batista Lopes, 40 - Centro, Santa Maria do Suaçui, Minas Gerais, Brasil	-18.1901	-42.4182
MA	Santa Quitéria	Hospital Municipal Dr. Zeca Moreira	(98) 98840-5586	2465655	Botrópico, Crotálico, Laquético, Elapídico, Fonêutrico, Loxoscélico, Escorpiônico	Avenida Hermelinda Pedrosa, s/n - Centro, Santa Quitéria, Maranhão, Brasil	-3.50047	-42.5631
MA	Santa Rita	Unidade Municipal Maria Helena Freire	(98) 99202-7835	2532093	Botrópico, Crotálico, Laquético, Elapídico, Fonêutrico, Loxoscélico, Escorpiônico	Avenida Ivar Saldanha, s/n - Centro, Santa Rita, Maranhão, Brasil	-3.13904	-44.3253
MS	Santa Rita do Pardo	Unidade Mista de Saúde N. Sra. Perpétuo Socorro	(67) 3591-1621	2375958	Crotálico, Botrópico	Rua Prudente Moraes, 1148 - Centro, Santa Rita do Pardo, Mato Grosso do Sul	-21.3004	-52.8234
SP	Santa Rita do Passa Quatro	Santa Casa Santa Rita do Passa Quatro	(19) 3582-9555	2091267	Botrópico, Crotálico, Escorpiônico	Rua Inácio Ribeiro, 279 - Centro, Santa Rita do Passa Quatro, São Paulo, Brasil	-21.7059	-47.4819
RS	Santa Rosa	Hospital Vida & Saúde	(55) 3512-5050	2254611	Botrópico, Crotálico, Laquético, Elapídico, Escorpiônico, Loxoscélico, Fonêutrico, Lonômico	Rua Doutor Francisco Timm, 656 - Centro, Santa Rosa, Rio Grande do Sul, Brasil	-27.8674	-54.4854
AC	Santa Rosa do Purus	Unidade Mista de Santa Rosa do Purus	(68) 3615-1056/1426	5858208	Botrópico, Fonêutrico, Loxoscélico, Escorpiônico	Rua Raimundo Fernandes de Moura, s/n - Cidade Nova, Santa Rosa do Purus, Acre, Brasil	-9.44129	-70.4882
ES	Santa Tereza	Hospital Madre Regina Prottmann	(27) 3259-1113	2532190	Fonêutrico, Loxoscélico, Escorpiônico, Botrópico	Avenida das Acácias, 417 - Jardim da MontanhaHospital Madre Regina Prottmann, Santa Tereza, Espírito Santo, Brasil	-19.9414	-40.5926
GO	Santa Terezinha de Goiás	Unidade Básica de Saúde PSF 02	(62)3339-6130	2442337	Botrópico, Crotálico, Escorpiônico, Elapídico	Rua Pedro Batista Ferreira, s/n - Centro, Santa Terezinha de Goiás, Goiás	-14.4343	-49.7076
RS	Santa Vitória do Palmar	Irmandade Santa Casa de Misericórdia de Santa Vitória do Palmar	(53) 3263-1225	2233398	Botrópico, Crotálico, Laquético, Elapídico, Escorpiônico, Loxoscélico, Fonêutrico, Lonômico	Rua Doutor Alípio Santiago Correa, 55 - Centro, Santa Vitória do Palmar, Rio Grande do Sul, Brasil	-33.5248	-53.3727
AL	Santana	Hospital Regional Dr. Clodolfo Melo	(82) 3621-3588	5616298	Botrópico, Crotálico, Laquético, Elapídico, Escorpiônico, Fonêutrico, Lonômico, Loxoscélico	Avenida João Agostinho - Santo Antônio, Santana, Alagoas, Brasil	-9.37418	-37.2578
AP	Santana	Hospital Estadual de Santana	(96) 3281-2373	2021064	Botrópico, Laquético, Fonêutrico, Loxoscélico, Escorpiônico, Crotálico, Lonômico, Elapídico	Rua Salvador Diniz, 187 - Remédios, Santana, Amapá, Brasil	-0.045513	-51.1645
BA	Santana	Hospital Municipal Dr. Francisco Flores	(77) 3784-2910	2514311	Botrópico, Crotálico, Elapídico, Escorpiônico, Araneídico, Lonômico	Rua Manoel Novais, 1 - Centro, Hospital Municipal Dr. Francisco Flores, Bahia, Brasil	-11.4099	-41.2809
PA	Santana do Araguaia	Hosp. Municipal de São Francisco de Assis	(94) 3431-2871	2329565	Botrópico, Escorpiônico, Fonêutrico, Loxoscélico	Avenida Vinicius de Freitas, s/n - Bel Recanto, Santana do Araguaia, Pará, Brasil	-9.33912	-50.3375
PR	Santana do Itararé	Hospital Municipal Vereador João Sílvio Sene	(43) 3526-1170	2781786	Botrópico	Rua Vereador João Pereira Marcondes, 75 - Centro, Santana do Itararé, Paraná, Brasil	-23.7584	-49.6298
RS	Santana do Livramento	Santa Casa de Misericórdia	(55) 3242-2063	2248220	Botrópico, Crotálico, Laquético, Elapídico, Escorpiônico, Loxoscélico, Fonêutrico, Lonômico	Rua Manduca Rodrigues, 295 - Centro, Santana do Livramento, Rio Grande do Sul, Brasil	-30.8899	-55.5381
PA	Santarém	Hospital Municipal de Santarém	(93) 3523-2155	233905	Botrópico, Escorpiônico, Fonêutrico, Loxoscélico	Avenida Presidente Vargas, 1538 - Santa Clara, Santarém, Pará, Brasil	-2.42504	-54.7175
RS	Santiago	Hospital de Caridade de Santiago	(55) 3251-2770	2244357	Botrópico, Crotálico, Laquético, Elapídico, Escorpiônico, Loxoscélico, Fonêutrico, Lonômico	Rua Sete de Setembro, 570 - Centro, Santiago, Rio Grande do Sul, Brasil	-29.1977	-54.8662
BA	Santo Amaro	Hospital Nossa Senhora da Natividade	(75) 3241-8700/1799	2603284	Botrópico, Escorpiônico	Praça da Purificação, 61 - Centro, Hospital Nossa Senhora da Natividade, Bahia, Brasil	-12.5477	-38.714
MA	Santo Amaro	Hospital Municipal de Santo Amaro	(98) 99982-0201	3913163	Botrópico, Crotálico, Laquético, Elapídico, Fonêutrico, Loxoscélico, Escorpiônico	Avenida Principal, s/n - Olho D’água, Santo Amaro, Maranhão, Brasil	-2.48454	-44.2242
SC	Santo Amaro da Imperatriz	Hospital São Francisco	(48) 3245-1212	2418177	Botrópico	Rua Escrivão Alfredo Porto, 99 - Centro, Santo Amaro da Imperatriz, Santa Catarina, Brasil	-27.6893	-48.7794
SP	Santo Anastácio	Santa Casa de Santo Anastácio	(18) 3263-1155	2751046	Botrópico, Crotálico, Laquético, Elapídico, Escorpiônico, Loxoscélico, Fonêutrico, Lonômico	Praça Dr. Luiz Ramos e Silva, 328 - Centro, Santo Anastácio, São Paulo, Brasil	-21.9755	-51.652
RS	Santo Ângelo	Hospital Santo Ângelo	(55) 3313-2000	2259907	Botrópico, Crotálico, Laquético, Elapídico, Escorpiônico, Loxoscélico, Fonêutrico, Lonômico	Avenida Antônio Manoel, 701 - Centro, Santo Ângelo, Rio Grande do Sul, Brasil	-28.3059	-54.2635
PR	Santo Antonio da Platina	Hospital Municipal Nossa Senhora da Saúde	(43) 3534-4212	2781816	Botrópico, Crotálico, Elapídico, Escorpiônico, Fonêutrico, Loxoscélico, Lonômico	Praça São Benedito, 251 - Centro, Santo Antonio da Platina, Paraná, Brasil	-23.2994	-50.0814
MG	Santo Antônio de Jacinto	UBS de Santo Antônio do Jacinto	(33) 3747-1146	6516556	Botrópico, Crotálico, Elapídico	Rua Beira Rio, 741 - Centro, Santo Antônio de Jacinto, Minas Gerais, Brasil	-16.5401	-40.1702
BA	Santo Antonio de Jesus	Hospital Regional de Santo Antônio de Jesus	(75) 3631-1400/4242	6414702	Botrópico, Crotálico, Laquético, Elapídico, Escorpiônico, Lonômico, Fonêutrico, Loxoscélico	Rua Cosme e Damião, s/n - Andaiá, Hospital Regional de Santo Antônio de Jesus, Bahia, Brasil	-12.9804	-39.2812
AM	Santo Antônio do Içá	Unidade Hospitalar Dom Adalberto Marzzin	(97) 3461-1959/1182	3220966	Botrópico, Laquético, Fonêutrico, Loxoscélico, Escorpiônico, Elapídico	Rua Hugo Ribeiro, s/n - Santa Etelvina, Santo Antônio do Içá, Amazonas, Brasil	-3.10179	-67.9508
MG	Santo Antônio do Monte	Pronto Atendimento Municipal	(37) 3281-8900	7933401	Botrópico, Crotálico	Rua Coronel José Luís Gonçalves Sobrinho, 4 - Nossa Senhora de Fátima, Santo Antônio do Monte, Minas Gerais, Brasil	-20.0871	-45.2881
PR	Santo Antônio do Sudoeste	Hospital e Maternidade Santa Izabel	(46) 3563-1186	2585057	Botrópico, Crotálico, Elapídico, Escorpiônico, Fonêutrico, Loxoscélico, Lonômico	Avenida Presidente Vargas, 1023 - Centro, Santo Antônio do Sudoeste, Paraná, Brasil	-26.0692	-53.7277
PA	Santo Antônio do Tauá	Hospital e Maternidade Santo Antônio	(91) 3775-1794	2314436	Botrópico, Escorpiônico, Fonêutrico, Loxoscélico	Rua Francisco Rodrigues, 468 - Moraizao, Santo Antônio do Tauá, Pará, Brasil	-1.15153	-48.1345
MA	Santo Antonio dos Lopes	Hospital Municipal Dr. Zerbini	(99) 98179-3074	2461234	Botrópico, Crotálico, Laquético, Elapídico, Fonêutrico, Loxoscélico, Escorpiônico	Rua do Império, 64 - Centro, Santo Antonio dos Lopes, Maranhão, Brasil	-4.87296	-44.3599
RS	Santo Augusto	Hospital Bom Pastor	(55) 3781-1012	2261065	Botrópico, Crotálico, Laquético, Elapídico, Escorpiônico, Loxoscélico, Fonêutrico, Lonômico	Rua Independência, 73 - Centro, Santo Augusto, Rio Grande do Sul, Brasil	-27.8533	-53.7765
SP	Santos	Hospital Guilherme Álvaro	(13) 3202-1300	2079720	Botrópico, Crotálico, Laquético, Elapídico, Escorpiônico, Loxoscélico, Fonêutrico, Lonômico	Rua Oswaldo Cruz, 197 - Boqueirão, Santos, São Paulo, Brasil	-23.9624	-46.3212
MA	São Benedito do Rio Preto	Hospital Municipal Cassiana Sousa Magalhães	(98) 98535-6243	8013659	Botrópico, Crotálico, Laquético, Elapídico, Fonêutrico, Loxoscélico, Escorpiônico	Rua 25 de Marco, s/n - Centro, São Benedito do Rio Preto, Maranhão, Brasil	-3.33485	-43.5274
MA	São Bento	Hospital Vicente Ribeiro Aragão	(98) 99971-4911	9377123	Botrópico, Crotálico, Laquético, Elapídico, Fonêutrico, Loxoscélico, Escorpiônico	MA 014, s/n - Aeroporto, São Bento, Maranhão, Brasil	-2.70839	-44.8437
SC	São Bento do Sul	Hospital e Maternidade Sagrada Família	(47) 3631-0200	2521792	Botrópico	Rua Henrique Schwarz, 10 - Centro, São Bento do Sul, Santa Catarina, Brasil	-26.2499	-49.3845
MA	São Bernardo	Hospital Municipal Felipe Jorge	(98) 98563-9958/98125-5854	2451565	Botrópico, Crotálico, Laquético, Elapídico, Fonêutrico, Loxoscélico, Escorpiônico	Avenida 034 Km 03, s/n - Abreu, São Bernardo, Maranhão, Brasil	-3.35634	-42.4198
SC	São Bonifácio	Hospital de São Bonifácio	(48) 3252-0138	2596792	Botrópico, Escorpiônico, Fonêutrico, Loxoscélico	Praça Heróis do Combate da Serra da Garganta, 126 - Centro, São Bonifácio, Santa Catarina, Brasil	-27.9011	-48.9297
RS	São Borja	Hospital Infantil	(55) 3431-1650	2248298	Botrópico, Crotálico, Laquético, Elapídico, Escorpiônico, Loxoscélico, Fonêutrico, Lonômico	Rua Presidente Vargas, 1440 - Centro, São Borja, Rio Grande do Sul, Brasil	-28.6583	-55.9983
PA	São Caetano de Odivelas	Unidade Mista de São Caetano de Odivelas		3542017	Botrópico, Escorpiônico, Fonêutrico, Loxoscélico	Travessa Fernando Guilhon, s/n - Pepeua, São Caetano de Odivelas, Pará, Brasil	-0.751101	-48.0252
SC	São Carlos	Associação Hospitalar Padre João Berthier	(49) 3325-4255	2538571	Botrópico, Lonômico	Rua Osvaldo Cruz, 56 - Centro, São Carlos, Santa Catarina, Brasil	-27.0804	-53.0043
SP	São Carlos	Santa Casa de São Carlos	(16) 3509-1100	2080931	Botrópico, Crotálico, Laquético, Elapídico, Escorpiônico, Loxoscélico, Fonêutrico, Lonômico	Rua Paulino Botelho de Abreu Sampaio, 573 - Vila Pureza, São Carlos, São Paulo, Brasil	-22.0123	-47.9009
GO	São Domingos	Hospital Municipal de São Domingos	(62) 3425-1598	2569701	Botrópico, Crotálico, Escorpiônico, Fonêutrico, Loxoscélico	Rua Pedro Matias dos Santos, Qd 10, Lt 01-04 - Setor São Sebastião, São Domingos, Goiás	-13.4003	-46.3222
PA	São Domingos do Araguaia	Hospital Municipal de São Domingos do Araguaia	(94) 3332-1060	2312298	Botrópico, Escorpiônico, Fonêutrico, Loxoscélico	Rua Jerusalém, s/n - Novo São Domingo, São Domingos do Araguaia, Pará, Brasil	-5.54011	-48.7327
MA	São Domingos do Azeitão	Hospital Municipal de São Domingos do Azeitão	(99) 98406-1552/98851-4660	2465027	Botrópico, Crotálico, Laquético, Elapídico, Fonêutrico, Loxoscélico, Escorpiônico	Rua da Assembleia, 10 - Centro, São Domingos do Azeitão, Maranhão, Brasil	-22.9071	-43.1819
PA	São Domingos do Capim	Hosp. Municipal São Domingos do Capim	(91) 98292-3779	2317958	Botrópico, Escorpiônico, Fonêutrico, Loxoscélico	Rua Antonio Correia de Melo, 56 - Centro, São Domingos do Capim, Pará, Brasil	-1.67714	-47.7708
MA	São Domingos do Maranhão	Hospital Municipal Dr. Carlos Macieira	(99) 99132-2027/99167-1216	2461277	Botrópico, Crotálico, Laquético, Elapídico, Fonêutrico, Loxoscélico, Escorpiônico	Travessa 22 de Abril, 12 - Centro, São Domingos do Maranhão, Maranhão, Brasil	-5.58004	-44.3827
BA	São Félix	Hospital Nossa Senhora da Pompéia	(75) 3438-3900/3905	2520613	Botrópico, Crotálico, Elapídico, Escorpiônico, Araneídico, Lonômico	Rua Nova, 01 - Centro, Hospital Nossa Senhora da Pompéia, Bahia, Brasil	-13.4147	-44.1926
MA	São Felix de Balsas	Hospital Municipal de São Felix de Balsas	(99) 98832-9647	2463946	Botrópico, Crotálico, Laquético, Elapídico, Fonêutrico, Loxoscélico, Escorpiônico	Rua Grande, s/n - Centro, São Felix de Balsas, Maranhão, Brasil	-7.08544	-44.8144
MT	São Felix Do Araguaia	Hospital Regional do Araguaia	(66) 3522-2155	2604426	Botrópico, Crotálico, Elapídico, Laquético, Escorpiônico, Fonêutrico, Loxoscélico.	Avenida Açaí, s/n - Vila Santo Antonio, São Felix Do AraguaiaMato Grosso	-20.5206	-40.6225
BA	São Félix do Coribe	Hospital Municipal Dr. José Bastos	(77) 3491-1045	5025729	Botrópico, Crotálico, Elapídico, Escorpiônico, Araneídico, Lonômico	Rua F, s/n - Bela Vista, Hospital Municipal Dr. José Bastos, Bahia, Brasil	-11.4099	-41.2809
TO	São Félix do Tocantins	Unidade Básica de Saúde	(63) 3576-1013	2370662	Botrópico, Crotálico, Escorpiônico	Avenida Francisco Leobas, Qd 07, LT 07 - Centro, São Félix do Tocantins, Tocantins	-10.1591	-46.6665
PA	São Felix do Xingu	Hospital Municipal Orzeu Jonas Guida	(94) 98148-9121	2694891	Botrópico, Escorpiônico, Fonêutrico, Loxoscélico	Avenida Antonio Marques Ribeiro, 1900 - Centro, São Felix do Xingu, Pará, Brasil	-6.64151	-51.9722
BA	São Francisco do Conde	Hospital Célia Almeida Lima	(71) 3651-8556/8553/8558	2520168	Botrópico, Crotálico, Laquético, Elapídico, Escorpiônico, Lonômico, Fonêutrico, Loxoscélico	Rua Rodolfo Tourinho, s/n - Centro, Hospital Célia Almeida Lima, Bahia, Brasil	-11.4099	-41.2809
MA	São Francisco do Maranhão	Hospital Municipal Dr. Luiz Gonzaga Martins	(86) 99968-2668	2457512	Botrópico, Crotálico, Laquético, Elapídico, Fonêutrico, Loxoscélico, Escorpiônico	Rua Hermes Viana, s/n - Centro, São Francisco do Maranhão, Maranhão, Brasil	-6.24808	-42.8587
SC	São Francisco do Sul	Hospital Municipal Nossa Senhora da Graça	(47) 3471-3700	7105088	Botrópico, Escorpiônico, Fonêutrico, Loxoscélico	Rua Manoel Antônio Bueno, s/n - Rocio Grande, São Francisco do Sul, Santa Catarina, Brasil	-26.2628	-48.6452
RS	São Gabriel	Santa Casa de São Gabriel	(55) 3232-6340	2248204	Botrópico, Crotálico, Laquético, Elapídico, Escorpiônico, Loxoscélico, Fonêutrico, Lonômico	Avenida General Marques, 72 - Centro, São Gabriel, Rio Grande do Sul, Brasil	-30.3345	-54.3211
AM	São Gabriel da Cachoeira	Hospital de Guarnição de São Gabriel da Cachoeira	(97) 3471-1413/1475	4004787	Botrópico, Laquético, Fonêutrico, Loxoscélico, Escorpiônico, Elapídico	Rua Quitino de Sá Cavalcante, s/n - Dabarú, São Gabriel da Cachoeira, Amazonas, Brasil	-0.130792	-67.0877
ES	São Gabriel da Palha	Hospital Fernando Serra – HFS	(27) 3727-1387	2448807	Fonêutrico, Loxoscélico, Escorpiônico, Botrópico	Rua 14 De Maio, 90 - CentroHospital Fernando Serra – HFS, São Gabriel da Palha, Espírito Santo, Brasil	-19.0203	-40.5333
MS	São Gabriel d'Oeste	Hospital Municipal José Valdir Antunes de Oliveira	(67) 3295-3206	2659603	Escorpiônico, Botrópico, Fonêutrico, Loxoscélico, Elapídico	Rua João Evangelista Rosa, 1156 - Centro, São Gabriel d'Oeste, Mato Grosso do Sul	-19.3941	-54.581
PA	São Geraldo do Araguaia	Hospital Municipal de São Geraldo do Araguaia	(94) 98120-7673	2333430	Botrópico, Escorpiônico, Fonêutrico, Loxoscélico	Avenida Mogno, 642 - Centro, São Geraldo do Araguaia, Pará, Brasil	-6.39564	-48.5681
RS	São Jerônimo	Hospital de Caridade São Jeronimo	(51) 3651-1177	6424236	Botrópico, Crotálico, Laquético, Elapídico, Escorpiônico, Loxoscélico, Fonêutrico, Lonômico	Rua Rio Branco, 1008 - Bela Vista, São Jerônimo, Rio Grande do Sul, Brasil	-29.9593	-51.7162
MA	São João Batista	Hospital Geral José Maria dos Santos Jacinto	(98) 98476-0611	2460432	Botrópico, Crotálico, Laquético, Elapídico, Fonêutrico, Loxoscélico, Escorpiônico	Rua Cristóvão Cavalcante, s/n - Centro, São João Batista, Maranhão, Brasil	-2.95796	-44.7964
SC	São João Batista	Hospital Monsenhor José Locks de São João Batista	(48) 3265-0250	2418967	Botrópico, Escorpiônico, Fonêutrico, Loxoscélico	Rua Leopoldina Brasil, 112 - Centro, São João Batista, Santa Catarina, Brasil	-27.276	-48.8472
RR	São João da Baliza	Unidade Mista São João da Baliza	(95) 3235-1152	2476703	Crotálico, Escorpiônico, Botrópico, Laquético	Avenida Perimetral Norte, s/n - Centro, São João da Baliza, Roraima, Brasil	0.94967	-59.9118
SP	São João da Boa Vista	Santa Casa de Misericórdia Dona Carolina Malheiros	(19) 3633-2222	2084228	Botrópico, Crotálico, Escorpiônico, Loxoscélico, Fonêutrico	Rua Carolina Malheiros, 92 - Vila Conrado, São João da Boa Vista, São Paulo, Brasil	-21.9819	-46.7955
PA	São João da Ponta	Centro de Saúde Especial de São João da Ponta	(91) 98461-0546	2312026	Botrópico, Escorpiônico, Fonêutrico, Loxoscélico	Travessa 27 de Setembro, s/n - Centro, São João da Ponta, Pará, Brasil	-0.853053	-47.9228
MG	São João da Ponte	Hospital São Geraldo	(38) 3234-1100	2119447	Fonêutrico, Loxoscélico, Botrópico, Crotálico, Escorpiônico	Rua Rufino Cardoso, 381 - Centro, São João da Ponte, Minas Gerais, Brasil	-15.9309	-44.0036
GO	São João D'Aliança	Hospital Municipal Santa Madalena	(62) 3438-1629	2383381	Botrópico, Crotálico, Escorpiônico, Fonêutrico, Loxoscélico	Rua 08 Esq/ Rua 33, s/n - Label, São João D'Aliança, Goiás	-14.7072	-47.5221
MG	São João del Rei	UPA São João del Rei	(32) 3379-1700	6798128	Fonêutrico, Loxoscélico, Escorpiônico, Botrópico, Crotálico, Lonômico	Rua Marechal Ciro Espírito Santo Cardoso, 74 - Jardim Central, São João del Rei, Minas Gerais, Brasil	-21.1328	-44.2501
PA	São João do Araguaia	Hospital Municipal Mário Martins	(94) 3778-1329	2312387	Botrópico, Escorpiônico, Fonêutrico, Loxoscélico	Rodovia Pedro Carneiro, s/n - Novo São João, São João do Araguaia, Pará, Brasil	-5.36399	-48.7923
MA	São João do Caru	Hospital Municipal São João do Caru	(98) 99105-9259	2465108	Botrópico, Crotálico, Laquético, Elapídico, Fonêutrico, Loxoscélico, Escorpiônico	Rua do Comercio, s/n - Centro, São João do Caru, Maranhão, Brasil	-3.55705	-46.2547
SC	São João do Oeste	Hospital Santa Casa Rural	(49) 3636-1133	2378167	Botrópico	Rua Encantado, 88 - Centro, São João do Oeste, Santa Catarina, Brasil	-27.099	-53.594
MG	São João do Paraíso	Fundação de Saúde São João do Paraíso	(38) 3832-1125	2795299	Fonêutrico, Loxoscélico, Botrópico, Crotálico, Escorpiônico	Rua Sebastião da Costa Ferreira, s/n - Centro, São João do Paraíso, Minas Gerais, Brasil	-15.3151	-42.0168
PI	Sao João do Piauí	Hospital Regional Teresinha Nunes Barros	(89) 3483-1518	2365383	Botrópico, Crotálico, Elapídico, Escorpiônico	Avenida Cândido Coêlho, 1215 - Centro, Sao João do Piauí, Piauí, Brasil	-8.36108	-42.247
PR	São João do Triunfo	Hospital e Maternidade Imaculada Conceição	(42) 3447-1261	2686813	Botrópico, Crotálico, Elapídico, Escorpiônico, Fonêutrico, Loxoscélico, Lonômico	Rua Francisco Distéfano Almeida, 400 - Centro, São João do Triunfo, Paraná, Brasil	-25.6903	-50.3015
MA	São João dos Patos	Hospital Regional Celso Rocha Santos	(99) 93551-2384/98448-3509	2457156	Botrópico, Crotálico, Laquético, Elapídico, Fonêutrico, Loxoscélico, Escorpiônico	Rua Joaquim Távora, s/n - Cajazeiras, São João dos Patos, Maranhão, Brasil	-6.54131	-43.686
MG	São João Evangelista	Hospital Municipal de São João Evangelista	(33) 3412-1224	2102765	Botrópico	Rua Josefina Pimenta, 274 - Centro, São João Evangelista, Minas Gerais, Brasil	-18.5501	-42.7642
SC	São Joaquim	Hospital de Caridade Coração de Jesus	(49) 3233-0011	2300516	Botrópico	Rua Murilo Bortoluzzi, s/n - Sede, São Joaquim, Santa Catarina, Brasil	-28.2925	-49.931
SP	São Joaquim da Barra	Santa Casa de São Joaquim da Barra	(16) 3810-4000	2080044	Botrópico, Crotálico, Laquético, Elapídico, Escorpiônico, Loxoscélico, Fonêutrico, Lonômico	Rua Piratininga, 1221 - Centro, São Joaquim da Barra, São Paulo, Brasil	-20.5871	-47.862
PR	São Jorge do Oeste	Hospital Dr. Julio Zavala Barrientos	(46) 3534-1213	2585030	Botrópico, Crotálico, Elapídico, Escorpiônico, Fonêutrico, Loxoscélico, Lonômico	Avenida Iguaçu, 894 - Centro, São Jorge do Oeste, Paraná, Brasil	-25.7086	-52.9229
SC	São José	Hospital Regional de São José Dr. Homero Miranda Gomes	(48) 3271-9000	2555646	Botrópico, Crotálico, Elapídico, Escorpiônico, Fonêutrico, Loxoscélico, Lonômico	Rua Adolfo Donato da Silva, s/n - Praia Comprida, São José, Santa Catarina, Brasil	-27.6081	-48.6304
PR	São José da Boa Vista	Hospital Municipal São José	(43) 3565-1224	2781824	Botrópico, Crotálico, Escorpiônico, Fonêutrico, Loxoscélico	Rua Coronel Francisco Lopes, 63 - Centro, São José da Boa Vista, Paraná, Brasil	-23.9153	-49.6486
SP	São José do Barreiro	Unidade Mista de Saúde Dr. Acácio	(12) 3117-1339	2079771	Botrópico, Crotálico, Laquético, Elapídico, Escorpiônico, Loxoscélico, Fonêutrico, Lonômico	Rua José Bento Teixeira, s/n - Centro, São José do Barreiro, São Paulo, Brasil	-22.6482	-44.5758
ES	São José do Calçado	Hospital São José	(28) 3556-1245	2547317	Botrópico	Rua Dr. José Fernando Medina, s/n - CentroHospital São José, São José do Calçado, Espírito Santo, Brasil	-21.0233	-41.6527
SC	São José do Cedro	Hospital Cedro	(49) 3643-0306	2378809	Botrópico	Avenida Salgado Filho, 1511 - Centro, São José do Cedro, Santa Catarina, Brasil	-26.4571	-53.4996
RS	São José do Norte	Hospital Municipal de São José do Norte	(53) 3238-1565	2233355	Botrópico, Crotálico, Laquético, Elapídico, Escorpiônico, Loxoscélico, Fonêutrico, Lonômico	Rua Dr. Edgardo Pereira Velho, 286 - Centro, São José do Norte, Rio Grande do Sul, Brasil	-32.0097	-52.0411
SP	São José do Rio Pardo	Hospital São Vicente	(19) 3682-7826/3608-7484	2080923	Botrópico, Crotálico, Escorpiônico	Rua Coronel Alípio Dias, 620 - Centro, São José do Rio Pardo, São Paulo, Brasil	-21.6035	-46.894
SP	São José do Rio Preto	Hospital de Base de São José do Rio Preto	(17) 3201-5000	2077396	Botrópico, Crotálico, Elapídico, Escorpiônico, Loxoscélico, Fonêutrico, Lonômico	Avenida Brigadeiro Faria Lima, 5544 - São Pedro, São José do Rio Preto, São Paulo, Brasil	-20.8284	-49.3967
MT	São José Do Xingu	Pronto Atendimento	(66) 3568-1370	6829074	Botrópico, Crotálico, Elapídico, Laquético, Escorpiônico, Fonêutrico, Loxoscélico.	Avenida Sérgio Nunes Resende, 119 - Centro, São José Do XinguMato Grosso
MA	São José dos Basilios	Unidade Mista Luís Ferreira de Sousa	(98) 98239-4887	2457342	Botrópico, Crotálico, Laquético, Elapídico, Fonêutrico, Loxoscélico, Escorpiônico	Travessa Odilon, s/n - Centro, São José dos Basilios, Maranhão, Brasil	-5.05149	-44.5862
SP	São José dos Campos	Hospital Municipal Dr. José de Carvalho Florence	(12) 3901-3400/3912-1232	9628	Botrópico, Crotálico, Laquético, Elapídico, Escorpiônico, Loxoscélico, Fonêutrico, Lonômico	Rua Saigiro Nakamura, 800 - Vila Industrial, São José dos Campos, São Paulo, Brasil	-23.1809	-45.8556
PR	São José dos Pinhais	Hospital e Maternidade Municipal de São José dos Pinhais	(41) 3283-5522	2753278	Botrópico, Crotálico, Elapídico, Escorpiônico, Fonêutrico, Loxoscélico, Lonômico	Rua Paulino de Siqueira Cortês, 2304 - São Pedro, São José dos Pinhais, Paraná, Brasil	-25.543	-49.1969
MG	São Lourenço	Hospital Fundação Casa de Caridade	(35) 3332-2060	5330807	Fonêutrico, Loxoscélico, Elapídico, Escorpiônico, Botrópico, Crotálico, Lonômico	Rua Ida Mascarenhas Laje, 310 - Centro, São Lourenço, Minas Gerais, Brasil	-22.1205	-45.0475
SC	São Lourenço do Oeste	Hospital da Fundação	(49) 3344-1353	2553155	Botrópico, Lonômico	Rua Coronel Bertaso, 1750 - Cruzeiro, São Lourenço do Oeste, Santa Catarina, Brasil	-26.358	-52.8568
MA	São Luís	Socorrão II	(98) 3212-2701/3244-2400	2308800	Botrópico, Crotálico, Laquético, Fonêutrico, Loxoscélico, Escorpiônico	Avenida Tancredo Neves, s/n - Santa Efigênia, São Luís, Maranhão, Brasil	-2.56674	-44.1903
GO	São Luís de Montes Belos	Hospital Regional de São Luís de Montes Belos Dr. Geraldo Lando	(64) 3671-7000	2382474	Botrópico, Crotálico, Escorpiônico, Fonêutrico, Loxoscélico	Rua 3, s/n - Vila Popular, São Luís de Montes Belos, Goiás	-16.5136	-50.3733
SP	São Luis do Paraitinga	Santa Casa de Misericórdia	(12) 3671-1299	2079690	Botrópico, Crotálico, Laquético, Elapídico, Escorpiônico, Loxoscélico, Fonêutrico, Lonômico	Praça Coronel Teodoro Coelho, 48 - Centro, São Luis do Paraitinga, São Paulo, Brasil	-23.2219	-45.3106
RR	São Luiz	Hospital Francisco Ricardo Macedo	(95) 3537-1414	2320800	Botrópico, Fonêutrico, Loxoscélico, Escorpiônico, Laquético, Crotálico	Avenida Macapá, s/n - Centro, São Luiz, Roraima, Brasil	1.01456	-60.042
RS	São Luiz Gonzaga	Hospital São Luiz Gonzaga	(55) 3352-8900	2259893	Botrópico, Crotálico, Laquético, Elapídico, Escorpiônico, Loxoscélico, Fonêutrico, Lonômico	Rua General Portinho, 1425 - Centro, São Luiz Gonzaga, Rio Grande do Sul, Brasil	-28.405	-54.9622
SC	São Martinho	Fundação Médico Social Rural São Martinho	(48) 3645-6088	2550881	Botrópico, Escorpiônico, Fonêutrico, Loxoscélico	Rua Francisco Beckhauser, s/n - Centro, São Martinho, Santa Catarina, Brasil	-28.1649	-48.9798
ES	São Mateus	Hospital Roberto A. Silvares - HRAS	(27) 3767-7540	2550687	Fonêutrico, Loxoscélico, Escorpiônico, Botrópico, Laquético, Elapídico	Avenida Othovarino Duarte Santos, Km 02 - Parque WashingtonHospital Roberto A. Silvares - HRAS, São Mateus, Espírito Santo, Brasil	-18.7277	-39.8364
MA	São Mateus do Maranhão	Hospital Municipal de São Mateus do Maranhão	(99) 98175-8634	2646544	Botrópico, Crotálico, Laquético, Elapídico, Fonêutrico, Loxoscélico, Escorpiônico	Avenida Rodoviária, s/n - Centro, São Mateus do Maranhão, Maranhão, Brasil	-4.03887	-44.4683
PR	São Mateus do Sul	Hospital Paulo Fortes	(42) 3523-3777	2549751	Botrópico, Crotálico, Elapídico, Escorpiônico, Fonêutrico, Loxoscélico, Lonômico	Rua Doutor Paulo Fortes, 22 - Centro, São Mateus do Sul, Paraná, Brasil	-25.8755	-50.3814
SC	São Miguel D’Oeste	Hospital Regional Terezinha Gaio Basso	(49) 3631-1800	6683134	Botrópico, Crotálico, Elapídico, Escorpiônico, Fonêutrico, Loxoscélico, Lonômico	Rua São Cristovão, 335 - São Gotardo, São Miguel D’Oeste, Santa Catarina, Brasil	-26.7336	-53.5028
GO	São Miguel do Araguaia	Hospital Municipal Adailton do Amaral	(62) 3977-7122/7127/7123	2382431	Botrópico, Crotálico, Elapídico, Escorpiônico	Rua Pernambuco, s/n - Setor Eliziário, São Miguel do Araguaia, Goiás	-13.2801	-50.1582
PA	São Miguel do Guamá	Hospital Municipal de São Miguel do Guamá	(91) 3446-2876	2676192	Botrópico, Escorpiônico, Fonêutrico, Loxoscélico	Avenida Américo Lopes, 262 - São Manoel, São Miguel do Guamá, Pará, Brasil	-1.6192	-47.4776
SP	São Paulo	Hospital Vital Brazil	(11) 2627-9529	2091356	Botrópico, Crotálico, Laquético, Elapídico, Escorpiônico, Loxoscélico, Fonêutrico, Lonômico	Avenida Vital Brasil, 1500 - Instituto Butantan, São Paulo, São Paulo, Brasil	-23.5678	-46.7188
AM	São Paulo de Olivença	Unidade Mista de São Paulo de Olivença	(97)3431-1482/1043	2018128	Botrópico, Laquético, Fonêutrico, Loxoscélico, Escorpiônico, Elapídico	Rua Monsenhor Evangelista, 309 - Centro, São Paulo de Olivença, Amazonas, Brasil	-3.46616	-68.9477
MA	São Pedro da Água Branca	Hospital Municipal de São Pedro da Água Branca	(99) 98439-9483/98186-1889	2646366	Botrópico, Crotálico, Laquético, Fonêutrico, Loxoscélico, Escorpiônico	Rua do Sesp, 01 - Centro, São Pedro da Água Branca, Maranhão, Brasil	-5.07949	-48.4244
PR	São Pedro do Ivaí	Santa Casa de Misericórdia Maria Santíssima	(43) 3451-1195	2573466	Botrópico, Crotálico, Escorpiônico, Lonômico	Rua João Batista, s/n - Centro, São Pedro do Ivaí, Paraná, Brasil	-23.8626	-51.854
MA	São Pedro dos Crentes	Hospital Amâncio Coutinho	(99) 98468-3732	7628749	Botrópico, Crotálico, Laquético, Elapídico, Fonêutrico, Loxoscélico, Escorpiônico	Rua Antonio Felizmino, s/n - Setor Tavares, São Pedro dos Crentes, Maranhão, Brasil	-6.8218	-46.5324
MA	São Raimundo das Mangabeiras	Unidade de Saúde de São Raimundo das Mangabeiras	(99) 3547-8822/98250-3715	7137958	Botrópico, Crotálico, Laquético, Elapídico, Fonêutrico, Loxoscélico, Escorpiônico	Rua Braulino Botelho, 54 - Centro, São Raimundo das Mangabeiras, Maranhão, Brasil	-7.02658	-45.4817
PI	São Raimundo Nonato	Hospital Regional Senador José Candido Ferraz	(89) 3582-3663	2777649	Botrópico, Crotálico, Elapídico, Fonêutrico, Loxoscélico, Laquético, Escorpiônico	Praça Coronel Neuton Rubem, 1351- Aldeia, São Raimundo Nonato, Piauí, Brasil	-9.01638	-42.6967
ES	São Roque do Canaã	Unidade de Saúde Ethevaldo Francisco Roldi	(27) 3729-1775/1569	2569191	Fonêutrico, Loxoscélico, Escorpiônico, Botrópico	Rua Olivio Perini, 107 - Cinco CasinhasUnidade de Saúde Ethevaldo Francisco Roldi, São Roque do Canaã, Espírito Santo, Brasil	-19.7375	-40.6554
SP	São Sebastião	Pronto Atendimento de Boiçucanga	(12) 3865-2040	2766116	Botrópico, Crotálico, Laquético, Elapídico, Escorpiônico, Loxoscélico, Fonêutrico, Lonômico	Avenida Walkir Vergani, 1050 - Boiçucanga, São Sebastião, São Paulo, Brasil	-23.7833	-45.6294
PA	São Sebastião da Boa Vista	Unidade Mista de São Sebastião Boa Vista	(91) 3764-1534	2316021	Botrópico, Escorpiônico, Fonêutrico, Loxoscélico	Avenida das Acácias, s/n - Centro, São Sebastião da Boa Vista, Pará, Brasil	-1.7211	-49.5301
BA	São Sebastião do Passé	Hospital Albino Leitão	(71) 3655-1121	2493330	Botrópico, Escorpiônico	Praça Coronel Luiz Ventura, 78 - Centro, Hospital Albino Leitão, Bahia, Brasil	-12.5186	-38.4876
AM	São Sebastião do Uatumã	Hospital Rosa Fabiana Falabella	(92) 3572-1391/1107	2011859	Botrópico, Laquético, Fonêutrico, Loxoscélico, Escorpiônico, Elapídico	Rua Álvaro Maia, s/n - Santa Maria, São Sebastião do Uatumã, Amazonas, Brasil	-2.56504	-57.8725
MA	São Vicente de Ferrer	Hospital Agostinho dos Santos Jacinto	(98) 98117-6713	2450453	Botrópico, Crotálico, Laquético, Elapídico, Fonêutrico, Loxoscélico, Escorpiônico	Avenida Getulio Vargas, s/n - Centro, São Vicente de Ferrer, Maranhão, Brasil	-23.9651	-46.3877
MT	Sapezal	Hospital e Maternidade Renato Sucupira	(65) 3383-4500	2472724	Botrópico, Crotálico, Elapídico, Laquético, Escorpiônico, Fonêutrico, Loxoscélico.	Rua Piramboia, 960 - Centro, SapezalMato Grosso	-13.5487	-58.8184
PA	Sapucaia	Hospital Municipal de Sapucaia	(94) 99128-2049	3001083	Botrópico, Escorpiônico, Fonêutrico, Loxoscélico	Avenida Jacarandá, 123 - Novo Horionte, Sapucaia, Pará, Brasil	-8.0485	-50.0226
RS	Sarandi	Hospital Comunitário Sarandi	(54) 3611-5750	2235404	Botrópico, Crotálico, Laquético, Elapídico, Escorpiônico, Loxoscélico, Fonêutrico, Lonômico	Rua Cosmo Favretto, 676 - Centro, Sarandi, Rio Grande do Sul, Brasil	-27.9393	-52.9265
BA	Sátiro Dias	Hospital Municipal de Sátiro Dias		7223676	Botrópico, Crotálico, Elapídico, Escorpiônico, Araneídico, Lonômico	Rua Alto da Saudade, 1 - Centro, Hospital Municipal de Sátiro Dias, Bahia, Brasil	-11.6007	-38.5997
MA	Satubinha	Hospital Municipal Antônio Rocha Martins	(98) 98459-6128	2531836	Botrópico, Crotálico, Laquético, Elapídico, Fonêutrico, Loxoscélico, Escorpiônico	Rua Cesário Fhad, 530 - Centro, Satubinha, Maranhão, Brasil	-4.03605	-45.2404
SC	Saudades	Hospital Saudades	(49) 3334-0146	2538229	Botrópico, Lonômico	Rua Princesa Isabel, 357 - Centro, Saudades, Santa Catarina, Brasil	-26.925	-53.0027
BA	Saúde	Hospital Municipal Nossa Senhora da Saúde	(74) 3633-2225	2523787	Botrópico, Crotálico, Laquético, Elapídico, Escorpiônico, Lonômico, Fonêutrico, Loxoscélico	Rua Helio Amorim Pereira, s/n - Centro, Hospital Municipal Nossa Senhora da Saúde, Bahia, Brasil	-11.4099	-41.2809
BA	Seabra	Hospital Regional da Chapada Diamantina	(75) 3331-9400	9383298	Botrópico, Crotálico, Laquético, Elapídico, Escorpiônico, Lonômico, Fonêutrico, Loxoscélico	Avenida Francisco Costa, s/n - Centro, Hospital Regional da Chapada Diamantina, Bahia, Brasil	-11.4099	-41.2809
SC	Seara	Hospital São Roque de Seara	(49) 3452-2586	2304155	Botrópico, Lonômico	Rua Padre Anchieta, 240 - Centro, Seara, Santa Catarina, Brasil	-27.1496	-52.3086
BA	Sebastião Laranjeiras	Hospital Municipal Walter Leão Rocha	(77) 3668-2100	2523299	Botrópico, Crotálico, Elapídico, Escorpiônico, Araneídico, Lonômico	Rua Tiradentes, 426 - Centro, Hospital Municipal Walter Leão Rocha, Bahia, Brasil	-14.571	-42.9445
MS	Selvíria	Hospital Municipal Santa Rita de Cássia	(67) 3579-1340	2612135	Escorpiônico, Botrópico	Rua Rui Barbosa, s/n - Centro, Selvíria, Mato Grosso do Sul	-20.3643	-51.4234
AC	Sena Madureira	Hospital João Câncio Fernandes	(68) 3612-2271/2110	2000865	Botrópico, Laquético, Fonêutrico, Loxoscélico, Escorpiônico	Rua Quintino Bocaiúva, 1054 - Centro, Sena Madureira, Acre, Brasil	-9.06766	-68.6584
MA	Senador Alexandre Costa	Hospital Municipal Maria José Machado	(99) 98481-2163	2461625	Botrópico, Crotálico, Laquético, Elapídico, Fonêutrico, Loxoscélico, Escorpiônico	Rua Cônego Anderson, s/n - Centro, Senador Alexandre Costa, Maranhão, Brasil	-5.25754	-44.0556
AC	Senador Guiomard	Hospital Dr. Ari Rodrigues	(68) 3232-2667/2569	2000725	Botrópico, Fonêutrico, Loxoscélico, Escorpiônico	Avenida Eduardo Assmar, 133 - COHAB, Senador Guiomard, Acre, Brasil	-10.1587	-67.7327
PA	Senador José Porfírio	Centro de Saúde Especial de Senador José Porfírio	(91) 3556-1388	2330946	Botrópico, Escorpiônico, Fonêutrico, Loxoscélico	Rua 7 de Setembro, s/n - Centro, Senador José Porfírio, Pará, Brasil	-22.9071	-43.1819
PR	Sengés	Pronto Socorro Municipal de Sengés	(43) 3567-1215	7974213	Botrópico, Crotálico, Elapídico, Escorpiônico, Fonêutrico, Loxoscélico, Lonômico	Rua Vereador Basílio Costa, s/n - Morungava, Sengés, Paraná, Brasil	-24.1119	-49.4615
BA	Senhor do Bonfim	Hospital Dr. Antonio Monteiro	(74) 3544-4121	2770012	Botrópico, Crotálico, Laquético, Elapídico, Escorpiônico, Lonômico, Fonêutrico, Loxoscélico	Praça Duque de Caxias, 172 - Centro, Hospital Dr. Antonio Monteiro, Bahia, Brasil	-12.9713	-39.2611
BA	Sento Sé	Hospital Municipal Dr. Heitor Sento Sé	(74) 3537-2966	2523310	Botrópico, Crotálico, Elapídico, Escorpiônico, Araneídico, Lonômico	Avenida Dr. Carlos Sampaio, 199 - Centro, Hospital Municipal Dr. Heitor Sento Sé, Bahia, Brasil	-9.74116	-41.8831
RN	Serigueiras	Hospital Municipal Florindo Vicensi	(69) 3223-7433/2574	2744392	Botrópico, Laquético, Crotálico, Loxoscélico, Fonêutrico, Escorpiônico	Rua São Paulo, s/n - Centro, Serigueiras, Rondônia, Brasil	-11.7721	-63.0316
AP	Serra do Navio	Unidade Mista de Saúde de Serra do Navio	(96) 3321-1302	2021382	Botrópico, Escorpiônico	Travessa A1, 529 - Vila Intermediaria, Serra do Navio, Amapá, Brasil	0.900465	-52.006
BA	Serra do Ramalho	Hospital Municipal Gilvan Wanderley de Farias	(77) 3620-1361	4032497	Botrópico, Crotálico, Elapídico, Escorpiônico, Araneídico, Lonômico	Rua São Paulo, s/n - Centro, Hospital Municipal Gilvan Wanderley de Farias, Bahia, Brasil	-11.4099	-41.2809
BA	Serra Dourada	Hospital Municipal Antonio Souza Fagundes	(77) 3686-2072	4037594	Botrópico, Crotálico, Elapídico, Escorpiônico, Araneídico, Lonômico	Praça Pedro José de Aquino, 493 - Centro, Hospital Municipal Antonio Souza Fagundes, Bahia, Brasil	-12.8347	-43.8291
PE	Serra Talhada	Hospital Regional Professor Agamenon Magalhães	(87) 3831-9600	2348489	Crotálico, Elapídico, Escorpiônico, Fonêutrico, Loxoscélico, Laquético, Botrópico	Rua Comandante Superior, 955 - Nossa Senhora da Penha, Serra Talhada, Pernambuco, Brasil	-7.98851	-38.2987
MA	Serrano do Maranhão	Hospital Mendes Rodrigues	(98) 98416-3330	7554958	Botrópico, Crotálico, Laquético, Elapídico, Fonêutrico, Loxoscélico, Escorpiônico	Avenida das Palmeiras, s/n - Pracinha, Serrano do Maranhão, Maranhão, Brasil	-1.85274	-45.1173
BA	Serrinha	Hospital Municipal de Serrinha	(75) 3261-2224	2801914	Botrópico, Crotálico, Elapídico, Escorpiônico, Araneídico, Lonômico	Rodovia BA 409 KM 01, s/n - BA Serrinha-Coité, Hospital Municipal de Serrinha, Bahia, Brasil	-11.6696	-39.0112
MG	Serro	Casa de Caridade Santa Casa	(38) 3541-1224	2202891	Botrópico, Crotálico, Escorpiônico	Rua Irma Maria Carvalho, 68 - Matozinhos, Serro, Minas Gerais, Brasil	-18.602	-43.3799
BA	Serrolândia	Hospital Jonas Ferreira da Silva	(74) 3631-2809	4032691	Botrópico, Crotálico, Laquético, Elapídico, Escorpiônico, Lonômico, Fonêutrico, Loxoscélico	Rua Francisco Rocha Pires, 12 - Centro, Hospital Jonas Ferreira da Silva, Bahia, Brasil	-11.4093	-40.3039
SP	Sete Barras	Pronto Atendimento Municipal de Sete Barras	(13) 3872-5510	2088673	Botrópico, Crotálico, Laquético, Elapídico, Escorpiônico, Loxoscélico, Fonêutrico, Lonômico	Rodovia SP 139 Km 21 - Centro, Sete Barras, São Paulo, Brasil	-24.3841	-47.9304
MG	Sete Lagoas	Hospital Monsenhor Flávio D'Amato	(31) 3773-2600	2109867	Fonêutrico, Loxoscélico, Elapídico, Escorpiônico, Botrópico, Crotálico, Lonômico	Avenida Raquel Teixeira Viana, 716 - Canaã, Sete Lagoas, Minas Gerais, Brasil	-19.4674	-44.2555
MS	Sete Quedas	Hospital Municipal de Sete Quedas	(67) 3479-2243	2558327	Crotálico, Escorpiônico, Botrópico	Rua Rui Barbosa, 701 - Centro, Sete Quedas, Mato Grosso do Sul	-23.9784	-55.0423
MS	Sidrolândia	Sociedade Beneficente Dona Ermíria Silvério Barbosa	(67) 3272-1424	2370816	Crotálico, Botrópico, Elapídico	Rua Distrito Federal, 490 - Centro, Sidrolândia, Mato Grosso do Sul	-20.9245	-54.9616
GO	Silvânia	Hospital Hospital Nosso Senhor do Bonfim	(62)3332-1761	2769603	Botrópico, Crotálico, Escorpiônico, Fonêutrico, Loxoscélico	Avenida Dom Bosco, 978 - Centro, Silvânia, Goiás	-16.6674	-48.6134
AM	Silves	Unidade Mista Zalina Garcia	(92) 3528-2156/2115	2016249	Botrópico, Laquético, Fonêutrico, Loxoscélico, Escorpiônico, Elapídico	Rua Eduardo Garcia, 26 - Centro, Silves, Amazonas, Brasil	-2.83753	-58.2096
SE	Simão Dias	Unidade de Pronto Atendimento 24H Pedro Valadares	(79) 3611-1321/1194	2546000	Botrópico, Crotálico, Laquético, Elapídico, Escorpiônico, Fonêutrico, Loxoscélico, Lonômico	Rua Júlio Manoel Oliveira, s/n - Centro, Simão Dias, Sergipe, Brasil	-10.7398	-37.8093
BA	Simões Filho	Hospital Municipal de Simões Filho	(71) 3296- 8500	2532387	Botrópico, Escorpiônico	Avenida Washington Luis, s/n - Centro, Hospital Municipal de Simões Filho, Bahia, Brasil	-12.7852	-38.395
GO	Simolândia	Unidade Mista Hospitalar de Simolândia	(62) 3488-1112	2438151	Botrópico, Crotálico, Escorpiônico, Fonêutrico, Loxoscélico	Avenida Pedro Nunes, s/n - Centro, Simolândia, Goiás	-14.4744	-46.4838
MT	Sinop	Unidade de Pronto Atendimento Dra. Anete Maria Mota Maria	(66) 3520-3400	7099371	Botrópico, Crotálico, Elapídico, Laquético, Escorpiônico, Fonêutrico, Loxoscélico.	Avenida Andre Maggi, s/n - Jardim das Acácias, SinopMato Grosso	-11.8352	-55.5164
PR	Siqueira Campos	Santa Casa de Siqueira Campos	(43) 3571-1576	2783797	Botrópico, Crotálico, Escorpiônico, Fonêutrico, Loxoscélico	Rua Nossa Senhora De Fátima, 1563 - Centro, Siqueira Campos, Paraná, Brasil	-23.6874	-49.828
GO	Sítio D'Abadia	Centro de Saúde de Sítio D'Abadia	(62) 3483-1198	2382814	Botrópico, Crotálico, Escorpiônico, Fonêutrico, Loxoscélico	Praça da Bandeira, 10 - Centro, Sítio D'Abadia, Goiás	-14.8042	-46.2539
BA	Sítio do Mato	Hospital Municipal Maria Pereira Macedo	(77) 3671-2391	3208419	Botrópico, Crotálico, Elapídico, Escorpiônico, Araneídico, Lonômico	Rua das Flores, s/n - Centro, Hospital Municipal Maria Pereira Macedo, Bahia, Brasil	-11.4099	-41.2809
MA	Sítio Novo	Hospital Municipal Frei Alberto Beretta	(99) 98159-8700	2646595	Botrópico, Crotálico, Laquético, Elapídico, Fonêutrico, Loxoscélico, Escorpiônico, Lonômico	Rua Ana Gomes Diniz, s/n - Loteamento Leontino, Sítio Novo, Maranhão, Brasil	-5.88205	-46.7015
DF	Sobradinho	Hospital Regional Sobradinho	(61) 3487-9469	10502	Fonêutrico, Loxoscélico, Botrópico, Laquético, Crotálico, Escorpiônico	Quadra 12 - Área Especial, Sobradinho, Brasília, Brasil	-15.6757	-47.8278
RS	Sobradinho	Hospital São João Evangelista - Unidade II	(51) 3742-2294	2234394	Botrópico, Crotálico, Laquético, Elapídico, Escorpiônico, Loxoscélico, Fonêutrico, Lonômico	Avenida João Antônio, 747 - Centro, Sobradinho, Rio Grande do Sul, Brasil	-29.413	-53.0264
MS	Sonora	Hospital Rachid Saldanha Derzi	(67) 3254-2606	2361027	Crotálico, Escorpiônico, Botrópico, Fonêutrico, Loxoscélico	Rua 3 de Junho, 78 - Centro, Sonora, Mato Grosso do Sul	-17.5877	-54.7523
MT	Sorisso	Hospital Regional de Sorriso	(66) 3907-7156	2795655	Botrópico, Crotálico, Elapídico, Laquético, Escorpiônico, Fonêutrico, Loxoscélico.	Avenida Porto Alegre, 3125 - Centro, SorissoMato Grosso	-12.5418	-55.7249
SP	Sorocaba	Pronto Socorro Conjunto Hospitalar de Sorocaba	(15) 3332-9125	2081695	Botrópico, Crotálico, Laquético, Elapídico, Escorpiônico, Loxoscélico, Fonêutrico, Lonômico	Avenida Comendador Pereira Inácio, 564 - Jardim Vergueiro, Sorocaba, São Paulo, Brasil	-23.5111	-47.4568
PA	Soure	Hosp. Municipal Menino Deus	(91)3741-1425	2316552	Botrópico, Escorpiônico, Fonêutrico, Loxoscélico	8ª Rua, s/n - Matinha, Soure, Pará, Brasil	-0.730331	-48.5121
MA	Sucupira do Norte	Hospital Municipal Augusto de Sousa Milhomem	(99) 99202-3225	2655896	Botrópico, Crotálico, Laquético, Elapídico, Fonêutrico, Loxoscélico, Escorpiônico	Rua Nova, 123 Centro, Sucupira do Norte, Maranhão, Brasil	-6.47872	-44.1927
MA	Sucupira do Riachão	Hospital Mestre Alberto Leite de Sousa	(99) 3553-1010	7006462	Botrópico, Crotálico, Laquético, Elapídico, Fonêutrico, Loxoscélico, Escorpiônico	Rua Lagoa do Mato, s/n - Centro, Sucupira do Riachão, Maranhão, Brasil	-7.2927	-46.3653
AM	Tabatinga	Hospital de Guarnição	(97) 3412-2403	2016125	Botrópico, Laquético, Fonêutrico, Loxoscélico, Escorpiônico, Elapídico	Avenida da Amizade, s/n - Centro, Tabatinga, Amazonas, Brasil	-4.23058	-69.9369
MS	Tacuru	Hospital Municipal São Sebastião	(67) 3478-1591	2376873	Botrópico, Fonêutrico, Loxoscélico, Escorpiônico	Avenida José de La Paz Ortiz, 529 - Centro, Tacuru, Mato Grosso do Sul	-23.6364	-55.015
DF	Taguatinga	Hospital Regional Taguatinga	(61) 3567-4198	10499	Fonêutrico, Loxoscélico, Botrópico, Laquético, Crotálico, Escorpiônico	QNC – Área Especial 24, Taguatinga, Brasília, Brasil	-15.8067	-48.0854
TO	Taguatinga	Hospital Municipal São João Batista	(63) 3654-1285	2755173	Botrópico, Crotálico, Elapídico, Escorpiônico, Loxoscélico, Fonêutrico	Rua Deputado João Abreu, 33 - Centro, Taguatinga, Tocantins	-12.406	-46.4341
PA	Tailândia	Hospital Municipal de Tailândia	(91) 3752-2078	6779069	Botrópico, Escorpiônico, Fonêutrico, Loxoscélico	Avenida Belém - Santa Maria, Tailândia, Pará, Brasil	-3.35468	-48.9447
SC	Taió	Hospital e Maternidade Dona Lisette	(47) 3562-0226	2377616	Botrópico, Escorpiônico, Lonômico	Rua 04 de Outubro, 115 - Centro, Taió, Santa Catarina, Brasil	-27.1187	-50.0033
MG	Taiobeiras	Hospital Santo Antônio	(38) 3845-1311	2098369	Botrópico, Crotálico, Escorpiônico	Rua Grão Mogol, 194 - Centro, Taiobeiras, Minas Gerais, Brasil	-15.8095	-42.2314
MT	Tangará da Serra	UPA	(65) 3311-5114	9019227	Botrópico, Crotálico, Elapídico, Laquético, Escorpiônico, Fonêutrico, Loxoscélico.	Rua 50, s/n - Jardim Europa, Tangará da SerraMato Grosso	-14.6128	-57.4755
BA	Tanhaçu	Unidade de Pronto Atendimento de Tanhaçu	(77) 3459-1233	5835208	Botrópico, Crotálico, Elapídico, Escorpiônico, Araneídico, Lonômico	Rua Osvaldo Cruz, s/n - Jurema, Unidade de Pronto Atendimento de Tanhaçu, Bahia, Brasil	-3.76816	-38.6353
AM	Tapauá	Hospital Ana Tereza Ponciana	(97) 3391-1128/1249	2012553	Botrópico, Laquético, Fonêutrico, Loxoscélico, Escorpiônico, Elapídico	Avenida Castelo Branco, s/n - Centro, Tapauá, Amazonas, Brasil	-3.1299	-60.0207
BA	Taperoá	Hospital Municipal Iomar Meireles	(75) 3664-1771	2524740	Botrópico, Crotálico, Laquético, Elapídico, Escorpiônico, Lonômico, Fonêutrico, Loxoscélico	Rua Dr. João Gonçalves, 67 - Centro, Hospital Municipal Iomar Meireles, Bahia, Brasil	-11.4099	-41.2809
BA	Tapiramutá	Hospital Municipal de Tapiramutá	(74) 3635-2469	2524805	Botrópico, Crotálico, Laquético, Elapídico, Escorpiônico, Lonômico, Fonêutrico, Loxoscélico	Praça João Américo de Oliveira, s/n - Centro, Hospital Municipal de Tapiramutá, Bahia, Brasil	-11.8471	-40.7929
SP	Taquaritinga	UPA 24 horas	(16) 3253-8890	7429568	Botrópico, Crotálico, Laquético, Elapídico, Escorpiônico, Loxoscélico, Fonêutrico, Lonômico	Avenida Vicente José Parise, 2100 - Centro, Taquaritinga, São Paulo, Brasil	-21.4025	-48.4973
SP	Taquarituba	Santa Casa de Taquarituba	(14) 3762-1700	2079879	Botrópico, Escorpiônico, Loxoscélico, Fonêutrico	Rua Marechal Peixoto, 95 - Centro, Taquarituba, São Paulo, Brasil	-23.5394	-49.2454
MS	Taquarussu	Unidade Mista Sagrado Coração Jesus	(67) 3444-1313	2376547	Escorpiônico, Botrópico, Fonêutrico, Loxoscélico	Rua Prof. Nahir Rua Nogueira, 567 - Centro, Taquarussu, Mato Grosso do Sul	-19.3949	-54.5753
AC	Tarauacá	Hospital Dr. Sansão Gomes	(68) 3462-1003/1302	2000121	Botrópico, Fonêutrico, Loxoscélico, Escorpiônico	Avenida Avelino Leal, 1221 - Copacabana, Tarauacá, Acre, Brasil	-8.15082	-70.7818
AP	Tartarugalzinho	Unidade Mista de Saúde de Tartarugalzinho	(96) 3122-1297	2019671	Botrópico, Escorpiônico	Rua Mãe Veronica, 768 - Centro, Tartarugalzinho, Amapá, Brasil	1.50547	-50.9128
MG	Tarumirim	Hospital São Sebastião de Tarumirim	(33) 3233-1268	2102595	Botrópico	Rua Manoel Joaquim de Andrade, 301 - Centro, Tarumirim, Minas Gerais, Brasil	-19.2816	-42.0024
MA	Tasso Fragoso	Hospital Irma Maria Paes Tavares	(99) 98191-1240	2646471	Botrópico, Crotálico, Laquético, Elapídico, Fonêutrico, Loxoscélico, Escorpiônico	Rua Sol Nascente, s/n - São Joao, Tasso Fragoso, Maranhão, Brasil	-8.46555	-45.7485
SP	Tatuí	Pronto Socorro Municipal de Tatuí	(15) 3305-3996	2086255	Botrópico, Crotálico, Escorpiônico, Loxoscélico, Fonêutrico	Rua Capitão Lisboa, 1240 - Centro, Tatuí, São Paulo, Brasil	-23.3521	-47.8449
SP	Taubaté	UPA Central	(12) 3621-6036	4050665	Botrópico, Crotálico, Laquético, Elapídico, Escorpiônico, Loxoscélico, Fonêutrico, Lonômico	Rua Benedito Cursino dos Santos, 101 - Centro, Taubaté, São Paulo, Brasil	-23.0301	-45.5673
AM	Tefé	Hospital Regional de Tefé	(97) 3343-2446/2469	2016141	Botrópico, Laquético, Fonêutrico, Loxoscélico, Escorpiônico, Elapídico	Estrada do Bexiga, s/n - Fonte Boa, Tefé, Amazonas, Brasil	-3.35213	-64.7247
PR	Teixeira Soares	AAHTS	(42) 3460-1304	2557185	Botrópico, Crotálico, Elapídico, Escorpiônico, Fonêutrico, Loxoscélico, Lonômico	Rua João Ribeiro dos Reis, 663 - Centro, Teixeira Soares, Paraná, Brasil	-25.3784	-50.4695
PR	Telêmaco Borba	Hospital Dr. Feitosa	(42) 3271-7100	7405464	Botrópico, Crotálico, Elapídico, Escorpiônico, Fonêutrico, Loxoscélico, Lonômico	Avenida Paraná, 541 - Centro, Telêmaco Borba, Paraná, Brasil	-24.3254	-50.6168
RS	Tenente Portela	Hospital Santo Antônio Tenente Portela	(55) 3551-1233/3600	5384117	Botrópico, Crotálico, Laquético, Elapídico, Escorpiônico, Loxoscélico, Fonêutrico, Lonômico	Rua Romário Rosa Lopes, 42 - Centro, Tenente Portela, Rio Grande do Sul, Brasil	-27.398	-53.7152
SP	Teodoro Sampaio	Hospital Regional de Teodoro Sampaio	(18) 3882-1333	2028239	Botrópico, Crotálico, Laquético, Elapídico, Escorpiônico, Loxoscélico, Fonêutrico, Lonômico	Alameda Trifon Infante Algarim, 1430 - Centro, Teodoro Sampaio, São Paulo, Brasil	-22.5335	-52.1708
MG	Teófilo Otoni	Unidade de Pronto Atendimento	(33) 3529-1697	6875343	Fonêutrico, Loxoscélico, Botrópico, Crotálico, Escorpiônico	Avenida Getúlio Vargas, 1284 - Centro, Teófilo Otoni, Minas Gerais, Brasil	-17.859	-41.5084
BA	Teolândia	Fundação Hospitalar do Município de Teolândia	(75) 3279-2233/2131	2524848	Botrópico, Crotálico, Laquético, Elapídico, Escorpiônico, Lonômico, Fonêutrico, Loxoscélico	Rua Oscar Cardoso, s/n - Centro, Fundação Hospitalar do Município de Teolândia, Bahia, Brasil	-13.6838	-39.478
PI	Teresina	Inst. de Doenças Tropicais Natan Portela – IDTNP	(86) 3221-3413	2323338	Botrópico, Crotálico, Elapídico, Fonêutrico, Loxoscélico, Laquético, Escorpiônico	Rua Gov. Raimundo Artur de Vasconcelos, 151 - Sul, Teresina, Piauí, Brasil	-5.08844	-42.8035
RJ	Teresópolis	Hospital de Clínica Constantino Ottaviano	(21) 2741-4900/2152-4900	2297795	Botrópico, Fonêutrico, Loxoscélico, Escorpiônico	Rua Delfim Moreira, 2211 - Vale Paraíso, Teresópolis, Rio de Janeiro, Brasil	-22.3984	-42.9613
PR	Terra Boa	Hospital Municipal São Judas Tadeu de Terra Boa	(44) 3641-1162	2567466	Botrópico, Crotálico, Escorpiônico, Fonêutrico, Loxoscélico	Rua Teruo Sakuno, 1117 - Centro, Terra Boa, Paraná, Brasil	-23.7697	-52.4487
MT	Terra Nova do Norte	Hospital Municipal Terra Nova	(66)3534-1400	2391996	Botrópico, Crotálico, Elapídico, Laquético, Escorpiônico, Fonêutrico, Loxoscélico.	Avenida Mato Grosso, 276 - Centro, Terra Nova do NorteMato Grosso	-10.6027	-55.1174
PR	Terra Rica	Hospital Municipal Cristo Redentor	(44) 3441-1444	2753804	Botrópico, Crotálico, Elapídico, Escorpiônico, Fonêutrico, Loxoscélico,	Avenida Santa Catarina, 1361 - Centro, Terra Rica, Paraná, Brasil	-22.7272	-52.6158
PR	Tibagi	Hospital Luiza Borba Carneiro	(42) 3275-1282/2500	2740567	Botrópico, Crotálico, Elapídico, Escorpiônico, Fonêutrico, Loxoscélico, Lonômico	Rua Frei Gaudêncio, 417 - Centro, Tibagi, Paraná, Brasil	-24.5165	-50.4078
SC	Tijucas	Hospital São José Tijucas	(48) 3263-0197	2626659	Botrópico	Rua Marechal Deodoro, s/n - Centro, Tijucas, Santa Catarina, Brasil	-27.2372	-48.6334
PR	Tijucas do Sul	Hospital Nossa Senhora das Dores	(41) 3629-1122	19194	Botrópico, Crotálico, Elapídico, Escorpiônico, Fonêutrico, Loxoscélico, Lonômico	Rua Deputado Leopoldo Jacomel, 37 - Centro, Tijucas do Sul, Paraná, Brasil	-25.9257	-49.1762
SC	Timbé do Sul	Hospital Santo Antônio IMAS	(48) 3536-1122	2299569	Botrópico, Escorpiônico, Fonêutrico, Loxoscélico	Rua Zelindo Savi, 67 - Centro, Timbé do Sul, Santa Catarina, Brasil	-28.8319	-49.8455
MA	Timbiras	Hospital Geral de Timbiras	(99) 98156-5777	7202253	Botrópico, Crotálico, Laquético, Elapídico, Fonêutrico, Loxoscélico, Escorpiônico	Rua da Mangueira, s/n - Anjo da Guarda, Timbiras, Maranhão, Brasil	-4.25378	-43.94
SC	Timbó	Hospital e Maternidade OASE	(47) 3380-6500	2537192	Botrópico, Elapídico, Lonômico	Rua Germano Brandes Sênior, 690 - Centro, Timbó, Santa Catarina, Brasil	-26.8264	-49.2731
MA	Timon	Hospital Dr. José Firmino de Sousa	(99) 3212-9203	2451999	Botrópico, Crotálico, Laquético, Elapídico, Fonêutrico, Loxoscélico, Escorpiônico	Rua 10, s/n - Parque Alvorada, Timon, Maranhão, Brasil	-5.11885	-42.8307
MG	Timóteo	Hospital Vital Brasil	(31) 3849-9591	2140217	Fonêutrico, Loxoscélico, Botrópico, Escorpiônico	Rua José Júlio Lage, s/n - Timirim, Timóteo, Minas Gerais, Brasil	-19.551	-42.6426
TO	Tocantinópolis	UPA Murilo Bahia Brandão Vilela	(63) 3471-1053	9038701	Botrópico, Crotálico, Escorpiônico, Laquético	Rua Floriano Santos, 406 - Centro, Tocantinópolis, Tocantins	-6.32801	-47.4274
PR	Toledo	HOESP	(45) 2103-2000	4056752	Botrópico, Crotálico, Elapídico, Escorpiônico, Fonêutrico, Loxoscélico, Lonômico	Rua Almirante Barroso, 2193 - Centro, Toledo, Paraná, Brasil	-24.7304	-53.7413
PA	Tomé-Açu	Hospital Municipal de Tomé-Açu	(91) 3734-1234	2360411	Botrópico, Escorpiônico, Fonêutrico, Loxoscélico	Avenida Dionísio Bentes PA-140, s/n - Centro, Tomé-Açu, Pará, Brasil	-2.41813	-48.2369
AM	Tonantins	Hospital Frei Francisco	(97) 3464-1222	2012804	Botrópico, Laquético, Fonêutrico, Loxoscélico, Escorpiônico, Elapídico	Rua Valentina Santos, s/n - Centro, Tonantins, Amazonas, Brasil	-2.85963	-67.7724
MT	Torixoréo	Hospital São Lucas	(66) 3406-1222	2395584	Botrópico, Crotálico, Elapídico, Laquético, Escorpiônico, Fonêutrico, Loxoscélico.	Rua XV de Novembro, s/n - S. Aeroporto, TorixoréoMato Grosso	-16.2041	-52.5583
RS	Torres	Hospital Beneficente Nossa Senhora dos Navegantes	(51) 3213-8850	2707950	Botrópico, Crotálico, Laquético, Elapídico, Escorpiônico, Loxoscélico, Fonêutrico, Lonômico	Rua Manoel José de Matos Pereira, 260 - Centro, Torres, Rio Grande do Sul, Brasil	-29.3353	-49.7278
PA	Trairão	Hospital Municipal de Trairão	(93) 3559-1587	2620006	Botrópico, Escorpiônico, Fonêutrico, Loxoscélico	Travessa Dr. Carlos Furtado, 145 - Industrial, Trairão, Pará, Brasil	-4.70247	-55.9957
RS	Tramandaí	Hospital Tramandaí	(51) 3661-2511	6813895	Botrópico, Crotálico, Laquético, Elapídico, Escorpiônico, Loxoscélico, Fonêutrico, Lonômico	Avenida Emancipação, 1255 - Centro, Tramandaí, Rio Grande do Sul, Brasil	-29.9922	-50.14
BA	Tremedal	Unidade Mista Hospitalar Dr. Adelmário Pinheiro	(77) 3494-2490	3010902	Botrópico, Crotálico, Laquético, Elapídico, Escorpiônico, Lonômico, Fonêutrico, Loxoscélico	Avenida Sete de Setembro, s/n - Centro, Unidade Mista Hospitalar Dr. Adelmário Pinheiro, Bahia, Brasil	-3.1299	-60.0207
SC	Três Barras	Hospital Felix da Costa Gomes	(47) 3623-0201	2490935	Botrópico, Escorpiônico	Rua João Manoel Sarda, 439 - KM 02, Três Barras, Santa Catarina, Brasil	-26.12	-50.3056
MS	Tres Lagoas	Hospital Nossa Senhora Auxiliadora	(67) 2105-3500	2756951	Crotálico, Escorpiônico, Botrópico, Fonêutrico, Loxoscélico	Avenida Rosário Congro, 1533 - Colinos, Tres Lagoas, Mato Grosso do Sul	-20.7942	-51.7019
MG	Três Marias	Hospital São Francisco	(38) 3764-5911	2796112	Botrópico, Crotálico, Escorpiônico, Lonômico	BR 040 Km 438, s/n - Parque Diadorim, Três Marias, Minas Gerais, Brasil	-18.3913	-45.1013
RJ	Três Rios	UPA 24 HS	(24) 2255-1998/1075	6426174	Fonêutrico, Loxoscélico, Botrópico, Crotálico, Escorpiônico	Avenida Zoelo Solla, 2100 - Triângulo, Três Rios, Rio de Janeiro, Brasil	-22.1245	-43.175
SC	Treze de Maio	Hospital São Sebastião	(48) 3625-0519	2778858	Botrópico, Escorpiônico, Fonêutrico, Loxoscélico	Rua Olindo Nandi, 59 - Centro, Treze de Maio, Santa Catarina, Brasil	-28.5558	-49.1462
MA	Trizidela do Vale	Hospital Municipal Materniadade Dr. João Alberto	(99) 99933-3013	2310805	Botrópico, Crotálico, Laquético, Elapídico, Fonêutrico, Loxoscélico, Escorpiônico	Avenida João Damásio de Freitas, 51 - Santo Antonio, Trizidela do Vale, Maranhão, Brasil	-4.56344	-44.6146
SC	Tubarão	Hospital Nossa Senhora da Conceição	(48) 3631-7000	2491710	Botrópico, Crotálico, Elapídico, Escorpiônico, Fonêutrico, Loxoscélico, Lonômico	Rua Vidal Ramos, 215 - Centro, Tubarão, Santa Catarina, Brasil	-28.4807	-49.0034
BA	Tucano	Hospital Mariano Penedo	(75) 3272-2240	2814056	Botrópico, Crotálico, Laquético, Elapídico, Escorpiônico, Lonômico, Fonêutrico, Loxoscélico	Avenida Padre José Gumercindo dos Santos, s/n - Centro, Hospital Mariano Penedo, Bahia, Brasil	-11.4099	-41.2809
PA	Tucumã	Hospital Municipal Maternidade N. S. de Nazaré	(94) 3433-1270	2318180	Botrópico, Escorpiônico, Fonêutrico, Loxoscélico	Avenida Brasil, 1374 - Centro, Tucumã, Pará, Brasil	-6.75334	-51.1551
MA	Tufilândia	Hospital Municipal de Tufilândia Santa Terezinha	(98) 98866-5989	7247583	Botrópico, Crotálico, Laquético, Elapídico, Fonêutrico, Loxoscélico, Escorpiônico	Rua das Orquídeas, s/n - Bairro Novo, Tufilândia, Maranhão, Brasil	-3.6753	-45.6303
SC	Tunápolis	Hospital de Tunápolis	(49) 3632-1110	2378140	Botrópico	Rua Albino Frantz, 148 - Centro, Tunápolis, Santa Catarina, Brasil	-26.9722	-53.6337
PR	Tunas do Paraná	Posto de Saúde Colônia Marquês de Abrantes	(41) 3659-5052	25607	Botrópico, Crotálico, Elapídico, Escorpiônico, Fonêutrico, Loxoscélico, Lonômico	Rua Principal, s/n - Colônia Marques, Tunas do Paraná, Paraná, Brasil	-24.9838	-48.9542
MA	Tuntum	Hospital das Clínicas do Município de Tuntum	(99) 99149-1403	6553567	Botrópico, Crotálico, Laquético, Elapídico, Fonêutrico, Loxoscélico, Escorpiônico	Rua 15 de Novembro, 318 - Centro, Tuntum, Maranhão, Brasil	-5.26004	-44.6445
SP	Tupã	Santa Casa de Tupã	(14) 3404-5555	2080664	Botrópico, Crotálico, Elapídico, Escorpiônico, Loxoscélico, Fonêutrico	Rua Manoel Ferreira Damião, 426 - Vila Abarca, Tupã, São Paulo, Brasil	-21.9244	-50.5185
SP	Tupi Paulista	Santa Casa de Tupi Paulista	(18) 3851-2420	2081385	Botrópico, Crotálico, Laquético, Elapídico, Escorpiônico, Loxoscélico, Fonêutrico, Lonômico	Rua Almirante Barroso, 1436 - Centro, Tupi Paulista, São Paulo, Brasil	-21.3934	-51.5745
GO	Turvânia	Hospital e Maternidade Municipal Enfermeira Maria Helena Santos	(64) 3682-1275	2570416	Botrópico, Crotálico, Escorpiônico, Fonêutrico, Loxoscélico	Rua do Comércio, 9 - Centro, Turvânia, Goiás	-16.256	-47.9527
PR	Turvo	Hospital Bom Pastor	(42) 3642-1181	2741962	Botrópico, Crotálico, Elapídico, Escorpiônico, Fonêutrico, Loxoscélico, Lonômico	Rua Paraná, 710 - Centro, Turvo, Paraná, Brasil	-25.0462	-51.5393
SC	Turvo	Hospital São Sebastião	(48) 3525-0333	2305097	Botrópico, Escorpiônico	Rua Nereu Ramos, 1200 - Centro, Turvo, Santa Catarina, Brasil	-28.9308	-49.6832
MA	Tutóia	Hospital Municipal Lucas Veras	(98) 98828-6421	2462214	Botrópico, Crotálico, Laquético, Elapídico, Fonêutrico, Loxoscélico, Escorpiônico	Rua Senador Leite. s/n - Centro, Tutóia, Maranhão, Brasil	-2.76183	-42.2749
AM	Uarini	Hospital Regional Francisco Lopes	(97) 3346-1411	2016443	Botrópico, Laquético, Fonêutrico, Loxoscélico, Escorpiônico, Elapídico	Avenida Franco Lopes, s/n - Centro, Uarini, Amazonas, Brasil	-2.98082	-65.16
BA	Uauá	Hospital Municipal Dr. Jair Braga	(74) 3673-1113	2525259	Botrópico, Crotálico, Elapídico, Escorpiônico, Araneídico, Lonômico	Rua do Forum, s/n - Centro, Hospital Municipal Dr. Jair Braga, Bahia, Brasil	-11.4099	-41.2809
MG	Ubá	Hospital Santa Isabel	(32) 3539-1000	2195437	Fonêutrico, Loxoscélico, Escorpiônico, Botrópico, Crotálico, Lonômico	Rua Frei Cornelio, 200 - Santa Luzia, Ubá, Minas Gerais, Brasil	-21.1161	-42.958
BA	Ubaíra	Hospital Municipal de Ubaíra (APMIU)	(75) 3544-2102	2524996	Botrópico, Crotálico, Elapídico, Escorpiônico, Araneídico, Lonômico	São Vicente, s/n - Centro, Hospital Municipal de Ubaíra (APMIU), Bahia, Brasil	-13.2681	-39.6605
SP	Ubatuba	Santa Casa de Misericordia de Ubatuba	(12) 3834-3230	2702193	Botrópico, Crotálico, Laquético, Elapídico, Escorpiônico, Loxoscélico, Fonêutrico, Lonômico	Rua Conceição, 135 - Centro, Ubatuba, São Paulo, Brasil	-23.4351	-45.0714
MG	Uberaba	Hospital das Clínicas da Unidade Federal do Triângulo Mineiro	(34) 3318-5181	2206595	Fonêutrico, Loxoscélico, Botrópico, Crotálico, Elapídico, Escorpiônico, Lonômico	Avenida Getulio Guaritá, 330 - Centro, Uberaba, Minas Gerais, Brasil	-19.756	-47.9305
MG	Uberlândia	Pronto Socorro da Universidade Federal de Uberlândia	(34) 32318-2405/2290	2146355	Fonêutrico, Loxoscélico, Botrópico, Crotálico, Elapídico, Lonômico, Escorpiônico	Avenida Pará, 1720 - Umuarama, Uberlândia, Minas Gerais, Brasil	-18.8816	-48.2601
PR	Ubiratã	Hospital e Maternidade Santa Casa de Ubiratã ASCAU	(44) 3543-1332	2733633	Botrópico, Crotálico, Escorpiônico, Fonêutrico, Loxoscélico	Rua Benjamin Constant, 100 - Centro, Ubiratã, Paraná, Brasil	-24.5335	-52.9887
RR	Uiramutã	Centro de Saúde de Uiramutã	(95) 3591-1026	2320185	Crotálico, Elapídico, Botrópico, Laquético	Rua Manoel Vieira, s/n - Centro, Uiramutã, Roraima, Brasil	4.59628	-60.1621
PA	Ulianópolis	Hospital Municipal de Ulianopolis	(91) 98136-6525	2317028	Botrópico, Escorpiônico, Fonêutrico, Loxoscélico	Rua Bahia, s/n - Caminho das Árvores, Ulianópolis, Pará, Brasil	-12.9834	-38.4594
PR	Umuarama	Associação Beneficente São Francisco de Assis	(44) 3621-9200	2679736	Botrópico, Crotálico, Elapídico, Escorpiônico, Fonêutrico, Loxoscélico, Lonômico	Avenida Angelo Moreira da Fonseca, 3415 - Centro, Umuarama, Paraná, Brasil	-23.7638	-53.3184
MG	Unaí	Hospital Municipal Dr. Joaquim Brochado	(38) 3677-5066	2760924	Fonêutrico, Loxoscélico, Botrópico, Crotálico, Escorpiônico	Avenida Castelo Branco, 140 - Barroca, Hospital Municipal Dr. Joaquim Brochado, Minas Gerais, Brasil	-16.3686	-46.9012
PR	União da Vitória	Hospital Regional de Caridade Nossa Senhora Aparecida	(42) 3524-3388	2568349	Botrópico, Crotálico, Elapídico, Escorpiônico, Fonêutrico, Loxoscélico, Lonômico	Rodovia BR 476, Km 3, s/n - São Joaquim, União da Vitória, Paraná, Brasil	-26.21	-51.0714
BA	Urandi	Hospital Municipal Padre Antônio Manoel da Rocha	(77) 3456-2184	4033418	Botrópico, Crotálico, Elapídico, Escorpiônico, Araneídico, Lonômico	Praça Deputado Henrique Brito, 160 - DC5, Hospital Municipal Padre Antônio Manoel da Rocha, Bahia, Brasil	-11.4099	-41.2809
MA	Urbanos Santos	Hospital Municipal Edir Melo	(98) 3461-1824	2464454	Botrópico, Crotálico, Laquético, Elapídico, Fonêutrico, Loxoscélico, Escorpiônico	Rua do Sol, s/n - Centro, Urbanos Santos, Maranhão, Brasil	-3.66153	-45.3787
GO	Uruaçu	UPA	(62) 3357-3886	9138153	Botrópico, Crotálico, Escorpiônico, Fonêutrico, Loxoscélico, Elapídico	Rua 01, s/n - Setor Boa Vista II, Uruaçu, Goiás	-14.5246	-49.1469
PA	Uruará	Hospital Municipal de Uruará	(93) 3532-1366	2537028	Botrópico, Escorpiônico, Fonêutrico, Loxoscélico	Avenida Pará, 268 - Centro, Uruará, Pará, Brasil	-3.71841	-53.7347
SC	Urubici	Hospital São José de Urubici	(49) 3278-4099	2300885	Botrópico	Rua Boanerges Pereira de Medeiros, 1196 - Centro, Urubici, Santa Catarina, Brasil	-28.0172	-49.5924
AM	Urucará	Unidade Mista de Urucará	(92) 3571-1657	2717395	Botrópico, Laquético, Fonêutrico, Loxoscélico, Escorpiônico, Elapídico	Rua Major Lobato Mendes, s/n - Santa Luzia, Urucará, Amazonas, Brasil	-2.53361	-57.7579
PI	Uruçui	Hosp. Reg. Senador Dirceu Arcoverde	(89) 3544-2223/1405	2323680	Botrópico, Crotálico, Elapídico, Fonêutrico, Loxoscélico, Laquético, Escorpiônico	Avenida José Cavalcante, s/n - Centro, Uruçui, Piauí, Brasil	-7.23966	-44.5522
AM	Urucurituba	Hospital Silvério Pontes	(92) 3524-7137	2016567	Botrópico, Laquético, Fonêutrico, Loxoscélico, Escorpiônico, Elapídico	Rua Armandinho Fernandes, 15 - Centro, Urucurituba, Amazonas, Brasil	-3.12817	-58.1578
RS	Uruguaiana	Santa Casa de Caridade de Uruguaiana	(55) 3412-6110	2248190	Botrópico, Crotálico, Laquético, Elapídico, Escorpiônico, Loxoscélico, Fonêutrico, Lonômico	Rua Domingos José de Almeida, 3801 - São Miguel, Uruguaiana, Rio Grande do Sul, Brasil	-29.7731	-57.084
SC	Urussanga	Hospital Nossa Senhora da Conceição	(48) 3441-1900	2419653	Botrópico, Escorpiônico, Fonêutrico, Loxoscélico	Avenida Presidente Vargas, s/n - Centro, Urussanga, Santa Catarina, Brasil	-28.524	-49.3213
BA	Utinga	Hospital Municipal de Utinga	(75) 3337-1745	6025692	Botrópico, Crotálico, Elapídico, Escorpiônico, Araneídico, Lonômico	Rodovia BA Utinga-Wagner, 01 - Centro, Hospital Municipal de Utinga, Bahia, Brasil	-12.0887	-41.1046
RS	Vacaria	Hospital Nossa Senhora da Oliveira	(54) 3231-7000	2241048	Botrópico, Crotálico, Laquético, Elapídico, Escorpiônico, Loxoscélico, Fonêutrico, Lonômico	Rua Pinheiro Machado, 448 - Centro, Vacaria, Rio Grande do Sul, Brasil	-28.5021	-50.9353
BA	Valença	1ª Unidade Básica de Saúde de Valença	(75) 3641-8400/9595	2525712	Botrópico, Crotálico, Laquético, Elapídico, Escorpiônico, Lonômico, Fonêutrico, Loxoscélico	Rua Barão de Jequiriçá, s/n - Centro, 1ª Unidade Básica de Saúde de Valença, Bahia, Brasil	-13.37	-39.0721
PI	Valença	Hospital Regional Estáquio Portela	(89) 3465-2804	2777789	Botrópico, Crotálico, Elapídico, Fonêutrico, Loxoscélico, Laquético, Escorpiônico	Avenida Santos Dumont, s/n - Centro, Valença, Piauí, Brasil	-6.40512	-41.7382
RJ	Valença	Hospital Escola Luiz Gioseffi Jannuzzi	(24) 2453-3133	2292912	Fonêutrico, Loxoscélico, Botrópico, Crotálico, Escorpiônico, Elapídico	Rua Dom José Costa Campos, 20 - Centro, Valença, Rio de Janeiro, Brasil	-22.2465	-43.6973
SP	Valparaíso	Santa Casa de Valparaíso	(18) 3701-1421	2081105	Botrópico, Crotálico, Laquético, Elapídico, Escorpiônico, Loxoscélico, Fonêutrico, Lonômico	Rua Bartolomeu Bueno, 241 - Centro, Valparaíso, São Paulo, Brasil	-21.2271	-50.8624
SC	Vargeão	Associação Hospitalar de Vargeão	(49) 3434-0177	2411245	Botrópico	Rua Vicente Sponchiado, 183 - Centro, Vargeão, Santa Catarina, Brasil	-26.8626	-52.1546
ES	Vargem Alta	Hospital Padre Olívio	(28) 3525-1124	2547201	Botrópico	Vila Boa Esperança, s/n - JaciguáHospital Padre Olívio, Vargem Alta, Espírito Santo, Brasil	-20.7031	-41.0164
MA	Vargem Grande	Hospital Municipal Benito Mussoline de Sousa	(98) 99153-2509/99219-8824	2459620	Botrópico, Crotálico, Laquético, Elapídico, Fonêutrico, Loxoscélico, Escorpiônico	Praça da Bandeira, 8 - Centro, Vargem Grande, Maranhão, Brasil	-3.54801	-43.9164
MG	Varginha	Hospital Bom Pastor	(35) 3690-1031	2761092	Fonêutrico, Loxoscélico, Botrópico, Crotálico, Elapídico, Escorpiônico	Rua Pres Tancredo Neves, 500 - Bom Pastor, Hospital Bom Pastor, Minas Gerais, Brasil	-21.548	-45.449
BA	Várzea da Roça	Hospital Municipal João Sales Rios	(74) 3669-2470	2526042	Botrópico, Crotálico, Laquético, Elapídico, Escorpiônico, Lonômico, Fonêutrico, Loxoscélico	Avenida Josias de Souza Rios, s/n - Centro, Hospital Municipal João Sales Rios, Bahia, Brasil	-11.4099	-41.2809
BA	Várzea do Poço	Hospital Municipal Rivorge Gonçalves Lima	(74) 3639-2591	2444835	Botrópico, Crotálico, Laquético, Elapídico, Escorpiônico, Lonômico, Fonêutrico, Loxoscélico	Rodovia BA 416, s/n - Centro, Hospital Municipal Rivorge Gonçalves Lima, Bahia, Brasil	-11.4099	-41.2809
BA	Várzea Nova	Hospital Padre Alfredo Haasler	(74) 3659-2125	2526093	Botrópico, Crotálico, Laquético, Elapídico, Escorpiônico, Lonômico, Fonêutrico, Loxoscélico	Avenida Antero da Rocha Montenegro, 286 - Centro, Hospital Padre Alfredo Haasler, Bahia, Brasil	-11.4099	-41.2809
RJ	Vassouras	Hospital Universitário de Vassouras	(24) 2471-8406	2273748	Fonêutrico, Loxoscélico, Botrópico, Crotálico, Escorpiônico, Elapídico	Avenida Marechal Paulo Torres, s/n - Centro, Vassouras, Rio de Janeiro, Brasil	-22.4016	-43.6607
RS	Venâncio Aires	Hospital São Sebastião Martir	(51) 3793-2100	2236370	Botrópico, Crotálico, Laquético, Elapídico, Escorpiônico, Loxoscélico, Fonêutrico, Lonômico	Rua Tiradentes, 834 - Centro, Venâncio Aires, Rio Grande do Sul, Brasil	-29.6077	-52.1911
ES	Venda Nova do Imigrante	Hospital Padre Máximo - HPM	(28) 3546-1131	2403331	Fonêutrico, Loxoscélico, Escorpiônico, Botrópico	Avenida Lourenço Zandonade, 880 - Vila BetâniaHospital Padre Máximo - HPM, Venda Nova do Imigrante, Espírito Santo, Brasil	-20.371	-41.1301
BA	Vera Cruz	UPA de Vera Cruz / Hosp. Maria Amélia Santos	(71) 3633-3305	2532883	Botrópico, Escorpiônico	Avenida Juvenal João Vinagre, 175 - Mar Grande, UPA de Vera Cruz / Hosp. Maria Amélia Santos, Bahia, Brasil	-12.9623	-38.608
PR	Verê	Hospital dos Trabalhadores Rurais de Verê	(46) 3535-1221	2586096	Botrópico, Crotálico, Elapídico, Escorpiônico, Fonêutrico, Loxoscélico, Lonômico	Rua José Alberton, 206 - Centro, Verê, Paraná, Brasil	-25.8752	-52.9074
MA	Viana	Centro de Saúde de Viana	(98) 98809-3229	2454432	Botrópico, Crotálico, Laquético, Elapídico, Fonêutrico, Loxoscélico, Escorpiônico	Avenida Jorge Abraão Dualibe, s/n - Barreirinha, Viana, Maranhão, Brasil	-3.20637	-45.0045
GO	Vianópolis	Hospital e Maternidade São Sebastião Ltda.	(64) 3335-1160	2441969	Botrópico, Crotálico, Escorpiônico	Rua Eugênio Jardim, 99 - Centro, Vianópolis, Goiás	-16.7442	-48.519
MS	Vicentina	Hospital Municipal Maria dos Santos Bastos	(67) 3468-1196	2558351	Crotálico, Botrópico, Elapídico	Rua Santo André, s/n - Centro, Vicentina, Mato Grosso do Sul	-22.4054	-54.4379
SC	Vidal Ramos	Hospital Vidal Ramos	(47) 3356-1171	2377187	Botrópico	Rua Leoberto Leal, 247 - Centro, Vidal Ramos, Santa Catarina, Brasil	-27.3904	-49.3616
SC	Videira	Hospital Salvatoriano Divino Salvador	(49) 3551-1500	2302500	Botrópico, Crotálico, Elapídico, Escorpiônico, Fonêutrico, Loxoscélico, Lonômico	Rua Coronel Fagundes, 180 - Centro, Videira, Santa Catarina, Brasil	-27.0043	-51.1491
PA	Vigia	Hospital Municipal de Vigia	(91) 3731-1248	2314002	Botrópico, Escorpiônico, Fonêutrico, Loxoscélico	Avenida Barão de Guajará, s/n - Castanheira, Vigia, Pará, Brasil	-0.858144	-48.1405
MT	Vila Bela da Santíssima Trindade	Hospital e Maternidade Evangélica de Mato Grosso	(65) 3259-1038	2752603	Botrópico, Crotálico, Elapídico, Laquético, Escorpiônico, Fonêutrico, Loxoscélico.	Rua Marechal Rondon, 1000 - Centro, Vila Bela da Santíssima TrindadeMato Grosso	-15.0069	-59.9469
GO	Vila Boa	Hospital Municipal Osvaldo Ribeiro de Moura	(61) 3466-1316	2439883	Botrópico, Crotálico, Escorpiônico, Fonêutrico, Loxoscélico	Avenida Saturnino de Brito, s/n - Setor Nova Aurora, Vila Boa, Goiás	-15.0385	-47.0567
MT	Vila Rica	Pronto Atendimento	(66) 3554-2025	7914288	Botrópico, Crotálico, Elapídico, Laquético, Escorpiônico, Fonêutrico, Loxoscélico.	Avenida Perimetral Sul, s/n - Inconfidentes, Vila RicaMato Grosso	-10.0177	-51.1154
ES	Vila Valério	Pronto Atendimento Maria do Carmo Tom Dalmagro	(27) 3728-1519	6674593	Fonêutrico, Loxoscélico, Escorpiônico, Botrópico	Avenida Benedito Alves Soares, s/n - Santa RitaPronto Atendimento Maria do Carmo Tom Dalmagro, Vila Valério, Espírito Santo, Brasil	-18.9979	-40.3899
ES	Vila Velha	Hosp. Estadual Infantil e Maternidade Alzir Bernadino Alves - HEIMABA	(27) 3636-3187	2678179	Fonêutrico, Loxoscélico, Escorpiônico, Botrópico	Avenida Ministro Salgado Filho, 918 - Cristóvão ColomboHosp. Estadual Infantil e Maternidade Alzir Bernadino Alves - HEIMABA, Vila Velha, Espírito Santo, Brasil	-20.3481	-40.3075
RN	Vilhena	Hospital Regional Adamastor Teixeira de Oliveira	(69) 3321-3821/3322-4070	2798484	Botrópico, Laquético, Crotálico, Elapídico, Escorpiônico, Loxoscélico, Fonêutrico, Lonômico	Avenida Sabino Bezerra de Queiroz, 4531 - Jardim América, Vilhena, Rondônia, Brasil	-12.7375	-60.1318
PA	Viseu	Hospital das Bem Aventuranças	(94) 3429-1241	4006429	Botrópico, Escorpiônico, Fonêutrico, Loxoscélico	Rua da Piçarreira, s/n - Piçarreira, Viseu, Pará, Brasil	-1.19866	-46.143
SC	Vítor Meirelles	Associação Hospitalar Angelina Meneghelli	(47) 3258-0222	2377659	Botrópico	Rua Leandro Menegueli, 17 - Centro, Vítor Meirelles, Santa Catarina, Brasil	-26.8813	-49.8363
ES	Vitória	Hospital Universitário Cassiano Antonio de Moraes – HUCAM	(27) 3335-7157/7222	7891911	Fonêutrico, Loxoscélico, Escorpiônico, Botrópico, Crotálico, Laquético, Elapídico, Lonômico	Avenida Marechal Campos, 1355 - Santa CecíliaHospital Universitário Cassiano Antonio de Moraes – HUCAM, Vitória, Espírito Santo, Brasil	-20.2998	-40.3181
BA	Vitória da Conquista	Hospital Geral de Vitória da Conquista (H. de Base)	(77) 3424-6060/2804	2402076	Botrópico, Crotálico, Laquético, Elapídico, Escorpiônico, Lonômico, Fonêutrico, Loxoscélico	Avenida Filipinas, s/n - Felícia, Hospital Geral de Vitória da Conquista (H. de Base), Bahia, Brasil	-14.8789	-40.8502
AP	Vitoria do Jari	Unidade Mista de Saúde de Vitoria do Jari	(96)99126-3320	2020149	Botrópico, Laquético, Crotálico, Fonêutrico, Loxoscélico, Escorpiônico	Avenida Ayrton Senna, 1180 - Comercial, Vitoria do Jari, Amapá, Brasil	-0.926276	-52.425
MA	Vitoria do Mearim	Hospital Municipal Kallil Moisés da Silva	(98) 3352-1182	2455706	Botrópico, Crotálico, Laquético, Elapídico, Fonêutrico, Loxoscélico, Escorpiônico	Avenida Carlos Raimundo Figueiredo, s/n - Manijituba, Vitoria do Mearim, Maranhão, Brasil	-3.46083	-44.8761
PA	Vitoria do Xingu	Hospital Municipal de Vitoria do Xingu		2616181	Botrópico, Escorpiônico, Fonêutrico, Loxoscélico	Avenida Manoel Felix de Farias, s/n - Centro, Vitoria do Xingu, Pará, Brasil	-2.88845	-52.0128
MA	Vitorino Freire	Hospital Municipal Rui Bandeira	(99) 98475-5997	2530473	Botrópico, Crotálico, Laquético, Elapídico, Fonêutrico, Loxoscélico, Escorpiônico	Rua Goncalves Dias, 05 - Centro, Vitorino Freire, Maranhão, Brasil	-4.28521	-45.25
RJ	Volta Redonda	Centro de Assistência Intermediária de Saúde (CAIS)	(24) 3339-2070/9566	2708078	Fonêutrico, Loxoscélico, Botrópico, Crotálico, Escorpiônico, Elapídico	Rua Governador Luiz Monteiro Portela, 298 - Aterrado, Volta Redonda, Rio de Janeiro, Brasil	-22.5075	-44.0901
SP	Votuporanga	Santa Casa de Votuporanga	(17) 3405-9133	2081377	Botrópico, Crotálico, Escorpiônico, Loxoscélico, Fonêutrico	Rua Minas Gerais, 3051 - Patrimônio Novo, Votuporanga, São Paulo, Brasil	-20.4255	-49.978
BA	Wagner	Hospital e Maternidade Ponte Nova	(75) 3336-2223	2814048	Botrópico, Crotálico, Elapídico, Escorpiônico, Araneídico, Lonômico	Avenida Dr. Wood, s/n - Centro, Hospital e Maternidade Ponte Nova, Bahia, Brasil	-20.4091	-42.8945
PR	Wenceslau Braz	Hospital São Sebastião	(43) 3528-1100	3134423	Botrópico, Crotálico, Escorpiônico, Fonêutrico, Loxoscélico	Rua Paraná, 26 - Centro, Wenceslau Braz, Paraná, Brasil	-23.8743	-49.8021
BA	Wenceslau Guimarães	Hospital Pantaleão Soares de Mello	(73) 3278-2288	2526239	Botrópico, Crotálico, Laquético, Elapídico, Escorpiônico, Lonômico, Fonêutrico, Loxoscélico	Rua Luiz Viana Filho, 43 - Cecília Souza, Hospital Pantaleão Soares de Mello, Bahia, Brasil	-13.6913	-39.4765
TO	Xambioá	Hospital Regional de Xambioá	(63) 3473-1822	2647095	Botrópico, Crotálico, Escorpiônico	Avenida G, Qd. 16, Lote 18, NO 69 - Setor Leste, Xambioá, Tocantins	-6.40828	-48.5376
SC	Xanxerê	Hospital Regional São Paulo ASSEC	(49) 3441-7777	2411393	Botrópico, Crotálico, Elapídico, Escorpiônico, Fonêutrico, Loxoscélico, Lonômico	Rua Celestino do Nascimento, 373 - Centro, Xanxerê, Santa Catarina, Brasil	-26.88	-52.4006
AC	Xapuri	Hospital Epaminondas Jácome	(68) 3542-2316/2031	2000393	Botrópico, Fonêutrico, Loxoscélico, Escorpiônico	Rua 6 de Agosto, 240 - Centro, Xapuri, Acre, Brasil	-10.6502	-68.5064
SC	Xavantina	Hospital São Lucas	(49) 3454-1108	2666138	Botrópico	Rua Celso Ramos, 89 - Centro, Xavantina, Santa Catarina, Brasil	-28.8301	-49.6337
SC	Xaxim	Hospital Frei Bruno	(49) 3353-2212	2411415	Botrópico	Rua Senador Nereu Ramos, 438 - Centro, Xaxim, Santa Catarina, Brasil	-26.9624	-52.5264
PA	Xinguara	Unidade de Pronto Atendimento de Xinguara	(94) 99280-4653	7155840	Botrópico, Crotálico, Laquético, Escorpiônico, Fonêutrico, Loxoscélico	BR-155 Esquina com Avenida Hermes Dantas, s/n - Centro, Xinguara, Pará, Brasil	-7.10582	-49.9439
MA	Zé Doca	Hospital SESP de Zé Doca	(98) 98123-4095/98164-5724	2465469	Botrópico, Crotálico, Laquético, Elapídico, Fonêutrico, Loxoscélico, Escorpiônico	Praça da Meteorologia, 465 - Vila Barroso, Zé Doca, Maranhão, Brasil	-3.2717	-45.6527
AC		UPA 24h do 2º Distrito	(68) 3221-6775	6439837	Botrópico, Fonêutrico, Loxoscélico, Escorpiônico	BR 364 Km 125, 20 - Via Verde - Corrente, , Acre, Brasil	-13.8329	-59.629
AM		1º Pelotão Especial de Fronteira - PEF (Exército-8º BIS)			Botrópico, Laquético, Fonêutrico, Loxoscélico, Escorpiônico, Elapídico	Comunidade de Palmeira do Javari, , Amazonas, Brasil	-5.13154	-72.8121
AM		4º Pelotão Especial de Fronteira - PEF (Exército-8º BIS)			Botrópico, Laquético, Fonêutrico, Loxoscélico, Escorpiônico, Elapídico	Comunidade de Estirão do Equador, , Amazonas, Brasil	-4.53601	-71.6236
AM		3º Pelotão Especial de Fronteira do Exército – PEF (Exército 8º BIS)			Botrópico, Laquético, Fonêutrico, Loxoscélico, Escorpiônico, Elapídico	Comunidade Vila Bitencourt, , Amazonas, Brasil	-1.3959	-69.4264
AM		Hospital Regional Jofre Matos Cohen	(92) 3533-4158	3210243	Botrópico, Laquético, Fonêutrico, Loxoscélico, Escorpiônico, Elapídico	Rua Herberth Azevedo, 985 - Santa Clara, , Amazonas, Brasil	-2.62258	-56.729
AM		P.S. Denizal Pereira	(92) 3532-1069	3112845	Botrópico	Rua João Pereira, s/n - Agrovila do Cabori, , Amazonas, Brasil	-3.41684	-65.8561
AM		Hospital de Balbina	(92) 3312-1200	7132026	Botrópico, Laquético, Fonêutrico, Loxoscélico, Escorpiônico, Elapídico	Rua Rio Negro, s/n - Vila de Balbina, , Amazonas, Brasil	-1.91886	-59.4691
AM		Hospital de Pitinga	(92) 3323-1225	5928761	Botrópico	Avenida Cassiterita, s/n - Vila do Pitinga, , Amazonas, Brasil	-0.78927	-60.1362
AM		3º Pelotão Especial de Fronteira do Exército – PEF (Exército 8º BIS)			Botrópico, Laquético, Fonêutrico, Loxoscélico, Escorpiônico, Elapídico	Comunidade Ipiranga, , Amazonas, Brasil	-2.93043	-69.6946
AM		Unidade Mista de Iauaretê		2717387	Botrópico, Laquético, Fonêutrico, Loxoscélico, Escorpiônico, Elapídico	Rua da Missão - Vila de Iauaretê - Área Indígena Iauaretê, , Amazonas, Brasil	0.60854	-69.1957
AM		Unidade Mista Assunção do Içana		4004701	Botrópico, Laquético	Comunidade Nossa Senhora do Rio Içana - Área Indígena Içana Xié, , Amazonas, Brasil	0.984898	-67.7616
AM		2º Pelotão Especial de Fronteira do Exército (5º BIS)		4004752	Botrópico, Laquético	Comunidade Querari, , Amazonas, Brasil	1.04885	-69.8549
AM		3º Pelotão Especial de Fronteira do Exército (5º BIS)		4004744	Botrópico, Laquético	Comunidade São Joaquim, , Amazonas, Brasil	0.090402	-67.3411
AM		4º Pelotão Especial de Fronteira do Exército (5º BIS)		4004736	Botrópico, Laquético	Comunidade Cucui, , Amazonas, Brasil	1.18975	-66.8383
AM		5º Pelotão Especial de Fronteira do Exército (5º BIS)		4004760	Botrópico, Laquético	Comunidade Maturacá, , Amazonas, Brasil	0.626499	-66.1202
AM		6º Pelotão Especial de Fronteira do Exército (5º BIS)		5982146	Botrópico, Laquético	Comunidade Pari-Cachoeira - Área Indígena Pari-Cachoeira, , Amazonas, Brasil	-0.313595	-69.8219
AM		Unidade de Pronto Atendimento - Maternidade Celina Villacrez Ruiz	(97) 3412-4881	7459750	Botrópico, Laquético, Fonêutrico, Loxoscélico, Escorpiônico, Elapídico, Lonômico	Rua Primeiro de Fevereiro, 271, , Amazonas, Brasil	-4.23559	-69.9242
BA		Hospital Nossa Senhora de Lurdes	(75) 3277-1147	2799820	Botrópico, Crotálico, Elapídico, Escorpiônico, Araneídico, Lonômico	Rua do Clube, s/n - Centro, , Bahia, Brasil	-12.9497	-38.392
BA		Hospital Ana Mariani	(74) 3662-4924	2301687	Botrópico, Crotálico, Elapídico, Escorpiônico, Araneídico, Lonômico	Rua Luiz Viana Filho, s/n - Fátima, , Bahia, Brasil	-11.4099	-41.2809
BA		Hospital Municipal Eurico Dutra	(77) 3611-4384	2659069	Botrópico, Crotálico, Elapídico, Escorpiônico, Araneídico, Lonômico	Rua Boa Vista, s/n - Barreirinhas, , Bahia, Brasil	-12.1401	-45.0025
BA		UPA de Arembepe	(71) 3624-1913	5546826	Botrópico, Crotálico, Elapídico, Escorpiônico, Araneídico, Lonômico	Loteamento Vilarejo de Arembepe, s/n - Arembepe, , Bahia, Brasil	-12.7669	-38.1875
BA		Hospital Geral Clériston Andrade	(75) 3602-3300/3626-6438	2799758	Botrópico, Crotálico, Laquético, Elapídico, Escorpiônico, Lonômico, Fonêutrico, Loxoscélico	Avenida Eduardo Fróes da Mota, s/n - 35 BI, , Bahia, Brasil	-12.2786	-38.941
BA		Hospital Somai	(73) 3271-2520	2413450	Botrópico, Crotálico, Laquético, Elapídico, Escorpiônico, Lonômico, Fonêutrico, Loxoscélico	Rua Castro Alves, 241 - Centro, , Bahia, Brasil	-9.40747	-38.2177
BA		Hospital e Maternidade Bartolomeu Chaves	(73) 3633-7914	2416336	Botrópico, Laquético, Elapídico, Escorpiônico, Loxoscélico, Fonêutrico, Lonômico	Rua Ramiro Castro, 228 - Centro, , Bahia, Brasil	-12.978	-38.5142
BA		Hospital Manoel Novaes	(73) 3214-4300	2525569	Botrópico, Crotálico, Laquético, Elapídico, Escorpiônico, Lonômico, Fonêutrico, Loxoscélico	Rua Santa Cruz, s/n - Bairro de Fátima, , Bahia, Brasil	-11.4099	-41.2809
BA		UPA 24h		7116896	Botrópico, Crotálico, Laquético, Elapídico, Escorpiônico, Lonômico, Fonêutrico, Loxoscélico	Avenida Gerson de Oliveira, s/n - Nova Itapetinga, , Bahia, Brasil	-15.2541	-40.2356
BA		Hospital José Américo Resende	(77) 3471-2241/2237	4029526	Botrópico, Crotálico, Elapídico, Escorpiônico, Araneídico, Lonômico	Avenida Centenário, 147 - Centro, Hospital José Américo Resende, Bahia, Brasil	-11.4099	-41.2809
BA		Hospital Nair Alves de Souza	(75) 3282-2163/2222	2533480	Botrópico, Crotálico, Elapídico, Escorpiônico, Araneídico, Lonômico	Avenida da Caraibeiras, s/n - Chesf, Hospital Nair Alves de Souza, Bahia, Brasil	-9.39517	-38.2157
BA		Hospital São Pedro	(74) 3535-1051	2509369	Botrópico, Crotálico, Elapídico, Escorpiônico, Araneídico, Lonômico	Rua Epitácio Dias da Silva, 115 - Quadra 07, Hospital São Pedro, Bahia, Brasil	-11.4099	-41.2809
BA		Hospital Octávio Pedreira	(75) 3241-1411	2514621	Botrópico, Escorpiônico	Praça Comendador Sampaio, 12 - Centro, Hospital Octávio Pedreira, Bahia, Brasil	-12.5521	-38.7058
ES		Unidade de Pronto Atendimento Dr. Antonio Jorge Abib Netto	(28) 3518-4136	9132813	Fonêutrico, Loxoscélico, Escorpiônico, Botrópico, Laquético, Elapídico	Rua Horaci Amarante Matos, s/n - MarbrasaUnidade de Pronto Atendimento Dr. Antonio Jorge Abib Netto, , Espírito Santo, Brasil	-20.8405	-41.1627
ES		Hospital e Maternidade São José	(27) 2102-2100/2102	2448521	Fonêutrico, Loxoscélico, Escorpiônico, Botrópico	Ladeira Cristo Rei, 514 - Perpétuo SocorroHospital e Maternidade São José, , Espírito Santo, Brasil	-19.5414	-40.63
ES		Pronto Atendimento de Cobilândia	(27) 3388-1184	2485877	Fonêutrico, Loxoscélico, Escorpiônico, Botrópico	Rua Fluviópolis, 1 - CobilândiaPronto Atendimento de Cobilândia, , Espírito Santo, Brasil	-20.3538	-40.3537
GO		Hospital Municipal de Cristalina Chaud Salles	(61) 3612-1010	2383896	Botrópico, Crotálico, Escorpiônico, Fonêutrico, Loxoscélico, Elapídico	Avenida Kaled Cosac, 540 - Centro, , Goiás	-16.7624	-47.6106
GO		UPA Goianésia	(62) 3353-3013	7138776	Botrópico, Crotálico, Escorpiônico, Fonêutrico, Loxoscélico	Rua 19, s/n - Dona Fiica, , Goiás	-15.2987	-49.1234
MA		Hospital Infantil Dr. Joao Viana de Caxias	(99) 98823-5600	2453851	Botrópico, Crotálico, Laquético, Elapídico, Fonêutrico, Loxoscélico, Escorpiônico	Rua 24 de Outubro, 200 - Centro, , Maranhão, Brasil	-2.53291	-44.2795
MA		UPA de Codó	(99) 98108-8803	6931960	Botrópico, Crotálico, Laquético, Elapídico, Fonêutrico, Loxoscélico, Escorpiônico	Rua Santa Rita, s/n - Santa Terezinha, , Maranhão, Brasil	-5.08042	-45.6007
MA		UPA de Coroatá	(99) 99113-6834	6870805	Botrópico, Crotálico, Laquético, Elapídico, Fonêutrico, Loxoscélico, Escorpiônico	Avenida da Bandeira, s/n - Centro, , Maranhão, Brasil	-2.53207	-44.3
MA		Maternidade Estadual Humberto Coutinho	(99) 3552-1427	9627812	Botrópico, Crotálico, Laquético, Elapídico, Fonêutrico, Loxoscélico, Escorpiônico	BR 135, s/n - Chapadinha, , Maranhão, Brasil	-6.04404	-44.2306
MA		Centro de Especialidades Ambulatoriais Dr. Itamar Guara	(99) 99110-0350	2462745	Botrópico, Crotálico, Laquético, Elapídico, Fonêutrico, Loxoscélico, Escorpiônico	Rua das Verbenias, s/n - Canoeiro, , Maranhão, Brasil	-5.08042	-45.6007
MA		Hospital São Francisco de Assis	(99) 99110-0350	2462753	Botrópico, Crotálico, Laquético, Elapídico, Fonêutrico, Loxoscélico, Escorpiônico	Praça Dom Roberto Colombo, 05 - Centro, , Maranhão, Brasil	-5.81572	-46.1403
MA		UPA de Imperatriz	(99) 98225-0114	6929583	Botrópico, Crotálico, Laquético, Elapídico, Fonêutrico, Loxoscélico, Escorpiônico, Lonômico	Avenida Bernardo Sayão, 2640 - Nova Imperatriz, , Maranhão, Brasil	-5.52372	-47.4922
MA		Unidade de Saúde Materno Infantil do Jacaré	(98) 3381-1815	2455021	Botrópico, Crotálico, Laquético, Elapídico, Fonêutrico, Loxoscélico, Escorpiônico	Povoado do Jacaré, s/n - Centro, , Maranhão, Brasil	-2.53207	-44.3
MA		Hospital de Urgência e Emergência de Presidente Dutra	(98) 99146-5915	6483089	Botrópico, Crotálico, Laquético, Elapídico, Fonêutrico, Loxoscélico, Escorpiônico	Rua Honorato Gomes, s/n - Centro, , Maranhão, Brasil	-2.53207	-44.3
MA		Hospital Municipal Djalma Marques (Socorrão I)	(98) 3212-8340	2308762	Botrópico, Crotálico, Laquético, Fonêutrico, Loxoscélico, Escorpiônico	Rua do Passeio, s/n - Centro, , Maranhão, Brasil	-2.53344	-44.2964
MA		Hospital Regional Dr. José Murad	(98) 3351-1321	2454475	Botrópico, Crotálico, Laquético, Elapídico, Fonêutrico, Loxoscélico, Escorpiônico	Rua Antonio Lopes, 883 - Centro, , Maranhão, Brasil	-2.55471	-44.2631
MG		Santa Casa de Misericórdia	(32) 3339-2400	2138875	Fonêutrico, Loxoscélico, Crotálico, Elapídico, Escorpiônico, Botrópico	Rua Padre Toledo, s/n - São Sebastião, , Minas Gerais, Brasil	-21.2137	-43.7727
MG		Santa Casa de Misericórdia	(32) 3429-4900	2098911	Fonêutrico, Loxoscélico, Botrópico, Escorpiônico	Rua Coronel Antônio Augusto Souza Filho, 442 - Vila Tereza, , Minas Gerais, Brasil	-21.3932	-42.6918
MG		Santa Casa de Caridade de Diamantina	(38) 3532-1303/1300	2135132	Fonêutrico, Loxoscélico, Botrópico, Crotálico, Elapídico, Escorpiônico, Lonômico	Rua da Caridade, 106 - Centro, , Minas Gerais, Brasil	-18.2427	-43.6
MG		Unidade de Pronto Atendimento José Isabel Nascimento	(31) 3828-6850	7417659	Botrópico, Crotálico, Escorpiônico	Avenida Gerasa, 701 - Canaã, , Minas Gerais, Brasil	-19.4547	-42.5523
MG		Central de Vacinação	(32) 3729-1244	9136118	Fonêutrico, Loxoscélico, Elapídico, Escorpiônico, Botrópico, Crotálico, Lonômico	Avenida Francisco Gomes Campos, s/n - São Francisco, , Minas Gerais, Brasil	-15.9609	-44.8538
MG		Santa Casa Misericórdia	(35) 3529-1300	2775999	Botrópico, Crotálico, Escorpiônico	Rua Santa Casa, 164 - Santa Casa, , Minas Gerais, Brasil	-20.7135	-46.6127
MG		Hospital Arnaldo Gavazza	(31) 3819-5000	2206382	Fonêutrico, Loxoscélico, Botrópico, Crotálico, Escorpiônico	Avenida Dr. José Grossi, 16 - Guarapiranga, , Minas Gerais, Brasil	-20.4057	-42.891
MG		Hospital São Sebastião	(31) 3899-8350	2099454	Fonêutrico, Loxoscélico, Botrópico, Crotálico, Elapídico, Escorpiônico	Rua Tenente Kummel, 36 - Centro, Hospital São Sebastião, Minas Gerais, Brasil	-20.7532	-42.8845
MG		Hospital São João Batista	(31) 3891-3688	2099438	Fonêutrico, Loxoscélico, Botrópico, Crotálico, Escorpiônico	Rua dos Passos, 1000 - Nova Era, Hospital São João Batista, Minas Gerais, Brasil	-20.745	-42.8805
PA		Hospital Municipal de Almerim		2331748	Botrópico, Crotálico, Laquético, Escorpiônico, Fonêutrico, Loxoscélico	Rua Lameira Bittencourt, 1659 - Bairro do Palhão, , Pará, Brasil	-1.50947	-48.6279
PA		Hospital Santo Agostinho	(93) 3515-2892	2676044	Botrópico, Escorpiônico, Fonêutrico, Loxoscélico	Alameda Polivalente, 2498 - Jardim Iracema, , Pará, Brasil	-6.2071	-52.7028
PA		UPA de Altamira		7898355	Botrópico, Escorpiônico, Fonêutrico, Loxoscélico	Travessa Campinas, s/n - Uirapuru, , Pará, Brasil	-3.20976	-52.2234
PA		Unidade de Saúde da Família III	(94) 99158-0175	2329409	Botrópico, Escorpiônico, Fonêutrico, Loxoscélico	Rua Principal, s/n - Zona Rural Colônia Juçara, , Pará, Brasil	-6.2071	-52.7028
PA		Posto de Saúde Velha Canada		2329441	Botrópico, Escorpiônico, Fonêutrico, Loxoscélico	Rua Principal, s/n - Zona Rural Colônia Canada, , Pará, Brasil	-14.235	-51.9253
PA		Unidade de Saúde da Família IV		5520282	Botrópico, Escorpiônico, Fonêutrico, Loxoscélico	Vila Paraguassu, s/n - Zona Rural, , Pará, Brasil	-14.235	-51.9253
PA		Unidade de Pronto Atendimento 24h	(91) 3754-2261	7986815	Botrópico, Laquético,Escorpiônico, Fonêutrico, Loxoscélico	Rua Cônego Batista Campos, s/n - Pioneiro, , Pará, Brasil	-1.46114	-48.4898
PA		Hosp. do Pronto Socorro Municipal Mario Pinotti	(91) 3241-3292	2337339	Botrópico, Crotálico, Laquético, Escorpiônico, Fonêutrico, Loxoscélico	Travessa 14 de Março, 500 - Umarizal, , Pará, Brasil	-1.43969	-48.4809
PA		Hospital Abelardo Santos	(91) 3267-2922	2695251	Botrópico, Crotálico, Laquético, Escorpiônico, Fonêutrico, Loxoscélico	Travessa Itaboraí, 110 - Cruzeiro, , Pará, Brasil	-1.30297	-48.4882
PA		Unidade Mista de Mosqueiro	(91) 3771-1229	4005759	Botrópico, Crotálico, Laquético, Escorpiônico, Fonêutrico, Loxoscélico	Rua 15 de Novembro, s/n - Mosqueiro, , Pará, Brasil	-1.15866	-48.469
PA		Hosp. Santo Antônio Maria Zaccaria	(91) 3425-2113	2678403	Botrópico, Escorpiônico, Fonêutrico, Loxoscélico	Avenida Nazareno Ferreira, s/n - Padre Luiz, , Pará, Brasil	-14.235	-51.9253
PA		Hospital das Clínicas de Bragança	(91) 3425-1324	2678322	Botrópico, Escorpiônico, Fonêutrico, Loxoscélico	Praça Antônio Pereira, 1038 - Centro, , Pará, Brasil	-6.2071	-52.7028
PA		Hospital e Maternidade Santa Luiza de Marillac	(91) 3781-1243	2418665	Botrópico, Escorpiônico, Fonêutrico, Loxoscélico	Praça Padre Prudêncio, 3404 - Centro, , Pará, Brasil	-2.24797	-49.4996
PA		Hospital e Maternidade do Povo	(91) 3468-1227	2330962	Botrópico, Escorpiônico, Fonêutrico, Loxoscélico	Travessa General Barata, s/n - Centro, , Pará, Brasil	-6.2071	-52.7028
PA		Hospital Municipal de N. Ipixuna		9154388	Botrópico, Escorpiônico, Fonêutrico, Loxoscélico	Rua Cachoeira da Fumaça, s/n - Centro, , Pará, Brasil	-6.2071	-52.7028
PA		Hospital de Porto Trombetas	(93) 99124-9487	6312314	Botrópico, Escorpiônico, Fonêutrico, Loxoscélico	Rua Rio Amazonas, s/n - Centro, , Pará, Brasil	-6.2071	-52.7028
PA		Hospital Santa Lucia	(94) 99179-9571	2318865	Botrópico, Escorpiônico, Fonêutrico, Loxoscélico	Avenida das Nações, 1736 - Centro, , Pará, Brasil	-6.75151	-51.0809
PA		Unidade de Pronto Atendimento Cidade Jardim	(94) 3346-2852	7904864	Botrópico, Escorpiônico, Fonêutrico, Loxoscélico	Rua Buritis Quadra Institucional, 336 - Cidade Jardim, , Pará, Brasil	-19.814	-43.9672
PA		Hospital Yutaka Takeda	(94) 3352-4624	2673886	Botrópico, Escorpiônico, Fonêutrico, Loxoscélico	Avenida Carajás, s/n - Núcleo Urbano de Carajás, , Pará, Brasil	-6.80611	-50.4851
PA		Hospital Regional Araguaia	(94) 3424-9500	5498465	Botrópico, Escorpiônico, Fonêutrico, Loxoscélico	Avenida Brasil, 4244 - Park dos Buritis, , Pará, Brasil	-3.78879	-49.674
PA		Hospital Municipal Dr. Pedro Paulo Barcauí	(94) 3424-0203	2504901	Botrópico, Escorpiônico, Fonêutrico, Loxoscélico	Avenida Belo Horizonte, s/n - Capuava II, , Pará, Brasil	-8.04416	-50.0359
PA		Hospital Particular São Vicente	(94) 3424-8955	2316661	Botrópico, Escorpiônico, Fonêutrico, Loxoscélico	Rua Dr. Pedro Paulo Barcauí, 362 - Vila Paulista, , Pará, Brasil	-8.03598	-50.0354
PA		Hospital Santa Monica	(94) 99152-0989	3185591	Botrópico, Escorpiônico, Fonêutrico, Loxoscélico	Rua São Félix do Xingu, 744 - Morada da Paz, , Pará, Brasil	-8.0441	-50.0245
PA		PSF ll Antonio Manoel de Melo	(94) 3319-1346	3916065	Botrópico, Escorpiônico, Fonêutrico, Loxoscélico	Vila Sawanopolis, s/n - Centro, , Pará, Brasil	-22.3306	-49.0628
PA		Unidade Municipal Materno Infantil N. S. das Mercês	(94) 3435-1579	2694530	Botrópico, Escorpiônico, Fonêutrico, Loxoscélico	Avenida Antonio Marques Ribeiro, 1900 (anexo) - Centro, , Pará, Brasil	-6.64151	-51.9722
PA		Hospital São Lucas		6446132	Botrópico, Escorpiônico, Fonêutrico, Loxoscélico	Rua dos Esportes, 01 - Distrito Taboca, , Pará, Brasil	-6.09926	-52.2444
PA		UPA 24h Xingu	(94) 98144-3778	9251170	Botrópico, Escorpiônico, Fonêutrico, Loxoscélico	Avenida Rio Xingu, s/n - Centro, , Pará, Brasil	-6.64158	-51.9745
PA		Hospital e Maternidade Santo Agostinho	(94) 3433-1344	2318172	Botrópico, Escorpiônico, Fonêutrico, Loxoscélico	Rua Cedrarana, 32 - Monte Castelo, , Pará, Brasil	-6.2071	-52.7028
PR		Irmandade Santa Casa de Arapongas	(43) 3172-4500	2576198	Botrópico, Crotálico, Escorpiônico, Lonômico	Rua Calú, 155 - Centro, , Paraná, Brasil	-23.4171	-51.4309
PR		Hospital São Lucas	(44) 3528-4321	4051181	Botrópico, Crotálico, Elapídico, Escorpiônico, Fonêutrico, Loxoscélico, Lonômico	Rua 15 de Novembro, 220 - Centro, , Paraná, Brasil	-25.4313	-49.2715
PR		Hospital do Rocio	(41) 3136-2515	13846	Botrópico, Crotálico, Elapídico, Escorpiônico, Fonêutrico, Loxoscélico, Lonômico	Rua Maria Aparecida de Oliveira, 599 - Loteamento São Jerônimo, , Paraná, Brasil	-25.4441	-49.5354
PR		Pronto Atendimento Lar Paraná	(44) 3524-1805	14176	Botrópico, Crotálico, Escorpiônico, Fonêutrico, Loxoscélico	Rua Dom Jaime Luiz Coelho, 600 - Jardim Lar Paraná, , Paraná, Brasil	-24.0456	-52.4001
PR		Center Clínicas	(44) 3017-7070	14125	Botrópico, Crotálico, Escorpiônico, Fonêutrico, Loxoscélico	Avenida Manoel Mendes de Camargo, 851 - Centro, , Paraná, Brasil	-24.0447	-52.3827
PR		Hospital de Ensino São Lucas (FAG)	(45) 3219-6464	2738309	Botrópico, Crotálico, Elapídico, Escorpiônico, Fonêutrico, Loxoscélico, Lonômico	Rua Engenheiro Rebouças, 2219 - Centro, , Paraná, Brasil	-25.4449	-49.2669
PR		Hospital do Coração	(45) 3039-4848	2738252	Botrópico, Crotálico, Elapídico, Escorpiônico, Fonêutrico, Loxoscélico, Lonômico	Rua Carlos de Carvalho, 4191 - Centro, , Paraná, Brasil	-25.4422	-49.303
PR		Unidade de Pronto Atendimento Moacir Elias Fadel	(42) 3906-2288	6914624	Botrópico, Crotálico, Elapídico, Escorpiônico, Fonêutrico, Loxoscélico, Lonômico	Rua Renato Menarim (prolongamento), s/n - Rio Branco, , Paraná, Brasil	-24.7955	-49.9907
PR		Hospital São Paulo	(44) 3019-1288	2733676	Botrópico, Crotálico, Elapídico, Escorpiônico, Fonêutrico, Loxoscélico, Lonômico	Rua Constituição, 489 - Centro, , Paraná, Brasil	-23.6548	-52.6074
PR		UPA Unidade de Pronto Atendimento Bongiorno	(44) 3637-3332	9000739	Botrópico, Crotálico, Elapídico, Escorpiônico, Fonêutrico, Loxoscélico, Lonômico	Avenida Piauí, 201 - Zona 04, , Paraná, Brasil	-23.4309	-51.9488
PR		UPA I Unidade de Pronto Atendimento de Coronel Vivida	(46) 3232-4401	7096518	Botrópico, Crotálico, Elapídico, Escorpiônico, Fonêutrico, Loxoscélico,	Rua Romário Martins, 154 - Centro, , Paraná, Brasil	-23.0101	-51.1947
PR		UPA Boqueirão	(41) 3217-1259	2438917	Botrópico, Crotálico, Elapídico, Escorpiônico, Fonêutrico, Loxoscélico, Lonômico	Rua Profª Maria de Assumpção, 2590 - Boqueirão, , Paraná, Brasil	-25.4929	-49.2461
PR		UPA Cajuru	(41) 3261-4099	5323436	Botrópico, Crotálico, Elapídico, Escorpiônico, Fonêutrico, Loxoscélico, Lonômico	Rua Engenheiro Benedito Mario da Silva, 555 - Cajuru, , Paraná, Brasil	-25.4694	-49.2066
PR		UPA Campo Comprido	(41) 3373-4955	2639548	Botrópico, Crotálico, Elapídico, Escorpiônico, Fonêutrico, Loxoscélico, Lonômico	Avenida Monsenhor Ivo Zanlorenzi, 3495 - Campo Comprido, , Paraná, Brasil	-25.4422	-49.34
PR		UPA CIC	(41) 3314-5121	5323495	Botrópico, Crotálico, Elapídico, Escorpiônico, Fonêutrico, Loxoscélico, Lonômico	Rua Senador Accioly Filho, 3370 - Cidade Industrial, , Paraná, Brasil	-25.4972	-49.3393
PR		UPA Fazendinha	(41) 3314-5112	2639467	Botrópico, Crotálico, Elapídico, Escorpiônico, Fonêutrico, Loxoscélico, Lonômico	Rua Carlos Klemtz, 1883 - Fazendinha, , Paraná, Brasil	-25.4781	-49.3279
PR		UPA Pinheirinho	(41) 3212-1471	3827836	Botrópico, Crotálico, Elapídico, Escorpiônico, Fonêutrico, Loxoscélico, Lonômico	Rua Leon Nicolas, s/n - Capão Raso, , Paraná, Brasil	-25.5153	-49.3035
PR		UPA Sítio Cercado	(41) 3378-6052/6094	2639556	Botrópico, Crotálico, Elapídico, Escorpiônico, Fonêutrico, Loxoscélico, Lonômico	Rua Levy Buquera, 700 - Sítio Cercado, , Paraná, Brasil	-25.5335	-49.267
PR		UPA Tatuquara	(41) 3349-2874	9214097	Botrópico, Crotálico, Elapídico, Escorpiônico, Fonêutrico, Loxoscélico, Lonômico	Rua Jornalista Emílio Zolá Florenzano, 835 - Tatuquara, , Paraná, Brasil	-25.5763	-49.3324
PR		Hospital São Judas	(46) 3536-1121	2666626	Botrópico, Crotálico, Elapídico, Escorpiônico, Fonêutrico, Loxoscélico, Lonômico	Rua Oswaldo Cruz, 55 - Centro Norte, , Paraná, Brasil	-23.5487	-51.4636
PR		Policlínica São Vicente de Paula	(46) 3520-1616	2666723	Botrópico, Crotálico, Elapídico, Escorpiônico, Fonêutrico, Loxoscélico, Lonômico	Rua Vereador Romeu Lauro Werlang, 1343 - Centro, , Paraná, Brasil	-26.0825	-53.0517
PR		Hospital São Francisco	(46) 3211-2700	2666731	Botrópico, Crotálico, Elapídico, Escorpiônico, Fonêutrico, Loxoscélico, Lonômico	Rua Porto Alegre, 99 - Centro, , Paraná, Brasil	-25.4247	-49.2779
PR		Santa Casa Maria Antonieta	(44) 3522-1240	2735970	Botrópico, Crotálico, Escorpiônico, Fonêutrico, Loxoscélico	Avenida Paraná, 441 - Centro, , Paraná, Brasil	-23.0037	-51.1933
PR		Hospital Beneficente Assiste Guaíra	(44) 3642-1503	2810123	Botrópico, Crotálico, Elapídico, Escorpiônico, Fonêutrico, Loxoscélico, Lonômico	Rua Comandante Morães Rêgo, 130 - Centro, , Paraná, Brasil	-24.086	-54.2558
PR		Hospital Nossa Senhora de Fátima	(45) 3232-1422	2573075	Botrópico, Crotálico, Escorpiônico, Fonêutrico, Loxoscélico, Lonômico	Avenida Abilon de Souza Naves, 122 - Centro, , Paraná, Brasil	-26.2213	-51.0778
PR		Hospital Santa Tereza	(42) 3621-6200	6903967	Botrópico, Crotálico, Elapídico, Escorpiônico, Fonêutrico, Loxoscélico, Lonômico	Rua Pedro Alves, 1283 - Centro, , Paraná, Brasil	-25.4372	-49.27
PR		Davaus Centro Médico Hospitalar	(42) 3422-3270	2517523	Botrópico, Crotálico, Elapídico, Escorpiônico, Fonêutrico, Loxoscélico, Lonômico	Rua Zeferino Bittencourt, 1233 - Centro, , Paraná, Brasil	-25.4731	-50.6562
PR		Hospital Agnus Dei	(42) 3422-3564	6473687	Botrópico, Crotálico, Elapídico, Escorpiônico, Fonêutrico, Loxoscélico, Lonômico	Rua Albino Grigoletti, 105 - Cansianas, , Paraná, Brasil	-25.4627	-50.6332
PR		Instituto Lucena Sanchez	(43) 3472-5440	2590182	Botrópico, Crotálico, Escorpiônico, Fonêutrico, Loxoscélico, Lonômico	Avenida Brasil, 1725 - Centro, , Paraná, Brasil	-23.4228	-51.8693
PR		Hospital e Instituto São José - ISJ	(42) 3635-1599	2741873	Botrópico, Crotálico, Elapídico, Escorpiônico, Fonêutrico, Loxoscélico, Lonômico	Rua Barão do Rio Branco, 2460 - Centro, , Paraná, Brasil	-24.7092	-53.7382
PR		Hospital Rondon	(44) 3284-7200	4053907	Botrópico, Crotálico, Elapídico, Escorpiônico, Fonêutrico, Loxoscélico, Lonômico	Rua Cabral, 985 - Centro, , Paraná, Brasil	-24.7342	-53.7361
PR		Hospital Municipal Dr. Cruzatti	(44) 3254-1252	7117485	Botrópico, Crotálico, Elapídico, Escorpiônico, Fonêutrico, Loxoscélico, Lonômico	Rua 12 de Outubro, 1382 - Centro, , Paraná, Brasil	-25.2521	-52.0215
PR		Hospital N. Sra. da Luz	(45) 3264-1166	2582716	Botrópico, Crotálico, Escorpiônico, Fonêutrico, Loxoscélico,	Avenida Brasil, 2667 - Centro, , Paraná, Brasil	-23.8719	-53.893
PR		Unidade Básica de Saúde Dissenha	(46) 3263-1068	2737167	Botrópico, Crotálico, Elapídico, Escorpiônico, Fonêutrico, Loxoscélico,	Rua Elias Fonseca Milla, 1010 - Dissenha, , Paraná, Brasil	-26.4869	-52.0096
PR		Santa Casa de Misericórdia	(42) 3252-3435	2686929	Botrópico, Crotálico, Elapídico, Escorpiônico, Fonêutrico, Loxoscélico, Lonômico	Rua Coronel Ferreira Ottoni Maciel , 166 - Centro, , Paraná, Brasil	-25.4372	-49.27
PR		Policlínica Pato Branco	(46) 2101-2101	17868	Botrópico, Crotálico, Elapídico, Escorpiônico, Fonêutrico, Loxoscélico, Lonômico	Rua Pedro Ramires de Mello, 361 - Centro, , Paraná, Brasil	-25.4372	-49.27
PR		UPA 24h	(46) 3225-1032	7759967	Botrópico, Crotálico, Elapídico, Escorpiônico, Fonêutrico, Loxoscélico	Rua Marechal Deodoro, 2021 - Cristo Rei, , Paraná, Brasil	-26.2508	-52.6756
PR		Hospital Santa Rosa	(46) 3540-1942	2584808	Botrópico, Crotálico, Elapídico, Escorpiônico, Fonêutrico, Loxoscélico, Lonômico	Rua Julio Giongo, 300 - Centro, , Paraná, Brasil	-26.0223	-53.7421
PR		Hospital Irmandade da Santa Casa	(42) 3446-1236	2743388	Botrópico, Crotálico, Elapídico, Escorpiônico, Fonêutrico, Loxoscélico, Lonômico	Rua Cândido de Abreu, 1400 - Centro, , Paraná, Brasil	-25.4142	-49.2674
PR		Centro de Saúde de Reserva	(42) 3276-8600	2740478	Botrópico, Crotálico, Elapídico, Escorpiônico, Fonêutrico, Loxoscélico, Lonômico	Rua Benjamin Branco, 762 - Centro, , Paraná, Brasil	-25.4292	-49.2617
PR		Fundação Atitude	(45) 3268-3019	5288541	Botrópico, Crotálico, Elapídico, Escorpiônico, Fonêutrico, Loxoscélico, Lonômico	Avenida Rio Grande do Sul, 1030 - Centro, , Paraná, Brasil	-25.4372	-49.27
PR		Pronto Atendimento	(45) 3268-8322	7413513	Botrópico, Crotálico, Elapídico, Escorpiônico, Fonêutrico, Loxoscélico, Lonômico	Rua Angelo Cattani, s/n - Centro, , Paraná, Brasil	-25.5388	-49.2061
PR		UPA Afonso Pena	(41) 3385-3502	6849636	Botrópico, Crotálico, Elapídico, Escorpiônico, Fonêutrico, Loxoscélico, Lonômico	Rua Paulo Freire, 508 - Jardim Independencia, , Paraná, Brasil	-25.2521	-52.0215
PR		Hospital Geral Unimed	(45) 3379-7700	2809532	Botrópico, Crotálico, Elapídico, Escorpiônico, Fonêutrico, Loxoscélico, Lonômico	Rua Rui Barbosa, 1515 - Centro, , Paraná, Brasil	-25.4372	-49.27
PR		Hospital Dr. Campagnolo	(45) 3277-2020	2809990	Botrópico, Crotálico, Elapídico, Escorpiônico, Fonêutrico, Loxoscélico, Lonômico	Rua Nossa Senhora do Rocio, 1810 - Centro, , Paraná, Brasil	-24.7282	-53.7426
PR		UPA II Unidade de Pronto Atendimento	(45) 3055-8736	7737866	Botrópico, Crotálico, Elapídico, Escorpiônico, Fonêutrico, Loxoscélico, Lonômico	Avenida Maripa, 7964 - Vila Becker, , Paraná, Brasil	-24.7324	-53.7673
PR		Pronto Atendimento 24h Dr. Jorge Milton Nunes	(45) 3378-8680	4056698	Botrópico, Crotálico, Elapídico, Escorpiônico, Fonêutrico, Loxoscélico, Lonômico	Rua Cyro Fernando do Lago, 315 - Vila Pioneiro, , Paraná, Brasil	-24.7467	-53.7211
PR		Unidade Mista de Saúde de Tunas do Paraná	(41) 3659-1452	19208	Botrópico, Crotálico, Elapídico, Escorpiônico, Fonêutrico, Loxoscélico, Lonômico	Rua Eros Ruppel Abdalia, 229 - Centro, , Paraná, Brasil	-25.362	-49.282
PR		Hospital das Clínicas	(44) 3543-1481	2733641	Botrópico, Crotálico, Elapídico	Avenida Yolanda Moreira de Carvalho, 185 - Centro, , Paraná, Brasil	-25.4372	-49.27
PR		Instituto Nossa Senhora Aparecida	(44) 3621-2177	2594366	Botrópico, Crotálico, Elapídico, Escorpiônico, Fonêutrico, Loxoscélico, Lonômico	Avenida Paraná, 3710 - Centro, , Paraná, Brasil	-25.3848	-49.2324
PR		Hospital Norospar	(44) 3623-1299	3005011	Botrópico, Crotálico, Elapídico, Escorpiônico, Fonêutrico, Loxoscélico, Lonômico	Avenida Ipiranga, 3883 - Centro, , Paraná, Brasil	-25.4372	-49.27
PR		Hospital Associação de Proteção a Maternidade e a Infância	(42) 3521-5050	2568373	Botrópico, Crotálico, Elapídico, Escorpiônico, Fonêutrico, Loxoscélico, Lonômico	Rua Cruz Machado, 615 - Centro, , Paraná, Brasil	-25.4316	-49.2784
PR		UPA 24h	(42) 3522-8541	9125582	Botrópico, Crotálico, Elapídico, Escorpiônico, Fonêutrico, Loxoscélico, Lonômico	Rua Prudente de Morais, 164 - Centro, , Paraná, Brasil	-25.4236	-49.2859
RJ		Hospital Geral de Japuiba	(24) 3368-7929	7354746	Fonêutrico, Loxoscélico, Botrópico, Crotálico, Elapídico, Escorpiônico	Rua Japoranga, 1700 - Japuiba, , Rio de Janeiro, Brasil	-22.968	-44.2998
RJ		Hosp. Público Mun. da Serra Evangelina Flores da Silva	(22) 2793-3251	7655703	Botrópico, Fonêutrico, Loxoscélico, Escorpiônico	Avenida João, Alameda Manoel Pereira Carneiro da Silva, s/n - Trapiche, , Rio de Janeiro, Brasil	-22.395	-41.7908
RJ		Hospital Pedro II	(21) 2419-4782 R: 246	6995462	Fonêutrico, Loxoscélico, Botrópico, Escorpiônico	Rua do Prado, 325 - Santa Cruz, , Rio de Janeiro, Brasil	-22.9126	-43.6878
RR		Hospital da Criança Santo Antônio	(95) 3624-1684/2026	2320681	Botrópico, Crotálico, Elapídico, Escorpiônico	Avenida das Guianas, 1645 - 13 de Setembro, , Roraima, Brasil	2.80445	-60.6885
SC		Hospital Misericórdia	(47) 3378-1110	2522209	Botrópico, Crotálico, Elapídico, Escorpiônico, Fonêutrico, Loxoscélico, Lonômico	Rua Max Hauf, 211 - Vila Itoupava, , Santa Catarina, Brasil	-26.7255	-49.0679
SC		Hospital Santo Antônio	(47) 3231-4000	2558254	Botrópico, Crotálico, Elapídico, Escorpiônico, Fonêutrico, Loxoscélico, Lonômico	Rua Itajaí, 545 - Vorstadt, , Santa Catarina, Brasil	-26.9162	-49.0581
SC		Hospital Materno Infantil Santa Catarina	(48) 3445-8780	2594277	Botrópico, Crotálico, Elapídico, Escorpiônico, Fonêutrico, Loxoscélico, Lonômico	Rua Wenceslau Braz, 1015 - Operária Nova, , Santa Catarina, Brasil	-28.6756	-49.3871
SC		Hospital Infantil Joana de Gusmão	(48) 3251-9000	2691868	Botrópico, SAELa, Escorpiônico, Fonêutrico, Loxoscélico, Lonômico	Rua Rui Barbosa, 152 - Agronômica, , Santa Catarina, Brasil	-27.5763	-48.5341
SC		Hospital Infantil Pequeno Anjo	(47) 3249-5301	2744937	Botrópico, Crotálico	Rua João Bauer, 85 - Centro, , Santa Catarina, Brasil	-26.9083	-48.6625
SC		Hospital São José	(47) 3274-5000	6722180	Botrópico, Crotálico, Elapídico, Escorpiônico, Fonêutrico, Loxoscélico, Lonômico	Rua Dr. Waldomiro Mazurechen, 80 - Centro, , Santa Catarina, Brasil	-26.4889	-49.0847
SC		Hospital Municipal São José	(47) 3441-6666	2436469	Botrópico, Crotálico, Elapídico, Escorpiônico, Fonêutrico, Loxoscélico, Lonômico	Avenida Getúlio Vargas, 238 - Centro, , Santa Catarina, Brasil	-28.6758	-49.3706
SC		Hospital Seara do Bem Materno e Infantil	(49) 3251-7700	2662914	Botrópico, Crotálico, Elapídico, Escorpiônico, Fonêutrico, Loxoscélico, Lonômico	Avenida Luiz de Camões, 1511 - Conta Dinheiro, , Santa Catarina, Brasil	-27.7972	-50.3056
SC		Centro de Triagem Municipal Tito Bianchini	(49) 3251-7601	2566869	Botrópico, Crotálico, Elapídico, Escorpiônico, Fonêutrico, Loxoscélico, Lonômico	Praça Leoberto Leal, 20 - Centro, , Santa Catarina, Brasil	-27.5938	-48.5511
SP		Hospital Universitário	(11) 4527-5700	3012212	Botrópico, Crotálico, Laquético, Elapídico, Escorpiônico, Loxoscélico, Fonêutrico, Lonômico	Praça Rotatória, s/n - Jardim Messina, , São Paulo	-23.2049	-46.8895
SP		Hospital de Clínicas II Unidade Materno Infantil (Crianças)	(14) 3402-1744	2025523	Botrópico, Crotálico, Elapídico, Escorpiônico, Loxoscélico, Fonêutrico	Avenida Carlos Gomes, s/n - Centro, , São Paulo	-23.5406	-46.6321
SP		Hosp. Reg. de Presidente Prudente Domingos Leonardo Cerávolo	(18) 3229-1500	2755130	Botrópico, Crotálico, Laquético, Elapídico, Escorpiônico, Loxoscélico, Fonêutrico, Lonômico	Rua José Bogiovani, 900 - Cidade Universitária, , São Paulo, Brasil	-23.5558	-46.6396
SP		Hospital de Clínicas de São Sebastião	(12) 3893-3200	2765934	Botrópico, Crotálico, Laquético, Elapídico, Escorpiônico, Loxoscélico, Fonêutrico, Lonômico	Rua Capitão Luis Soares, 550 - Centro, , São Paulo, Brasil	-23.8043	-45.4025
SE		Pronto Socorro Nestor Piva	(79) 3212-0401	3841375	Botrópico, Crotálico, Laquético, Elapídico, Escorpiônico, Fonêutrico, Loxoscélico, Lonômico	Avenida Maranhão, s/n - 18 do Forte, , Sergipe, Brasil	-10.9034	-37.075
SE		Hospital Municipal Zona Sul Desembargador Fernando Franco	(79) 3248-1205	2372	Botrópico, Crotálico, Laquético, Elapídico, Escorpiônico, Fonêutrico, Loxoscélico, Lonômico	Avenida Tarcisio Daniel - Farolandia, , Sergipe, Brasil	-10.9744	-37.0737
TO		Unidade de Pronto Atendimento Dra. Márcia Mucky	(63) 3315-0027	3331326	Botrópico, Crotálico, Escorpiônico	Avenida Fernando de Noronha, 99 - Jardim São Lucas, , Tocantins	-11.7189	-49.0796
TO		Pronto Atendimento Norte	(63) 3218-5110	2755289	Botrópico, Crotálico, Laquético, Elapídico, Escorpiônico, Loxoscélico, Fonêutrico	203 Norte, Al. LO 06, APM 02 - Plano Norte, , Tocantins	-11.4099	-48.7191
TO		Pronto Atendimento Sul	(63) 3218-5569	2492555	Botrópico, Crotálico, Laquético, Elapídico, Escorpiônico, Loxoscélico, Fonêutrico	Aureny II, Rua Perimetral II, 04, Qd. 72 e 73, , Tocantins	-11.4099	-48.7191
TO		Hospital Infantil de Palmas	(63) 3218-7770	6469205	Botrópico, Crotálico, Laquético, Elapídico, Escorpiônico, Loxoscélico, Fonêutrico	Quadra 202 Sul Rua NS-B Lote 9 - Plano Sul, , Tocantins	-11.4099	-48.7191
TO		Hospital Materno Infantil Tia Dedé	(63) 3218-1792	3668770	Botrópico, Crotálico, Elapídico, Escorpiônico, Loxoscélico, Fonêutrico	Rua Raquel de Carvalho, nº 420 - Centro, , Tocantins	-11.4099	-48.7191
